# Supplementary material for: Epidemiology and surveillance of human animal-bite injuries and rabies post-exposure prophylaxis, in selected counties in Kenya, 2011–2016
Source: BMC Public Health. 2018 Aug 9;18:996. doi: 10.1186/s12889-018-5888-5 (PMC6085719; doi:10.1186/s12889-018-5888-5)
Supplement: Supplementary file 1 — Kenya animal bites dataset. (XLSX 1570 kb) [file 12889_2018_5888_MOESM1_ESM.xlsx]

## Sheet: Data Dictionary
Varaibles	Explanaination
S/N	Patient serial number
County	County/region of origin of patient
Sub County	Sub County/sub region of origin of patient
Sex	Sex of the patient
Age	Age of the patient
AgeBV	Age category of patient ( below 15 years or above or equal to 15 years)
Reporting at HF	Date the patient reported at the Health facility
Date of Bite	Date the patient was bitten
Time lapse	Number of days between the date bite and date the patient visited at the health facility
Hosp	The name of health facility the patient was treated
Residience	Village of residience of the patient
Biting animal	the type of animal that caused the bite to the patient
Dog_D/S	Type of dog that bite the patient - either stray dog (owerless) or domesticated dog (owned)
D_dogBV	Patient bitten by domestic/owned dog - binary (Yes/No)
Stray_DogBV	Patient bitten by stray/ownerless dog - binary (Yes/No)
LivestockBV	Patient bitten by livestock (Donkey, Pigs) - binary (Yes/No)
CatBV	Patient bitten by cat (owned/stray) - binary (Yes/No)
HumanBV	Patient bitten by human being - binary (Yes/No)
OthersBV	Patient bitten by wildlite (rats, monkey, hyena) - binary (Yes/No)
Bite Site	The location of the bite on the patient body
ArmBV	Patient bitten bitten on the upper extremities/arm - binary (Yes/No)
Buttock/GroinBV	Patient bitten bitten on the buttock / groin area - binary (Yes/No)
Head/FaceBV	Patient bitten bitten on the head/face region - binary (Yes/No)
Leg/ThighBV	Patient bitten bitten on the lower extrimities (thigh/leg) - binary (Yes/No)
TrunkBV	Patient bitten bitten on the trunk - binary (Yes/No)
PEP given	If the patient was given PEP at the health facility - binary (Yes/No)
PEP_DsBV	If the patient was given atleast 2 doses of PEP at the health facility (<2 or >=2)
PEP doses	The nomber of doses of PEP the patient was given at the health facility

## Sheet: Clean_Raw_Data
S/N	County	Sub County	Sex	Age	Reporting at HF	Date of Bite	Lapse	Hosp	Residience	Biting animal	Bite Site	PEP given	PEP doses
1	Kilifi	Kilifi North	Female	4	2011-01-07	2011-01-03	4	Kilifi County Hosp	UWEZE	Stray/Ownerless Dog	Leg/Thigh	Yes	5
2	Kilifi	Ganze	Male	9	2011-02-22	2011-02-20	2	Kilifi County Hosp	MADAMANI	Owned dog	Arm	Yes	3
3	Kilifi	Kilifi North	Female	48	2011-01-18	2011-01-17	1	Kilifi County Hosp	SHINGULLA	Owned dog	Arm	No
4	Kilifi	Kilifi North	Female	52	2011-01-19	2011-01-14	5	Kilifi County Hosp	KIZINGO	Owned dog	Arm	Yes	1
5	Kilifi	Kilifi North	Female	18	2011-02-18	2011-02-08	10	Kilifi County Hosp	MKONGANI	Stray/Ownerless Dog	Arm	Yes	2
6	Kilifi	Kilifi North	Female	40	2011-03-22	2011-03-12	10	Kilifi County Hosp	KIBARANI	Stray/Ownerless Dog	Arm	Yes	3
7	Kilifi	Kilifi North	Male	14	2011-03-22	2011-03-20	2	Kilifi County Hosp	KWAMWANGUO	Owned dog	Arm	Yes	5
8	Kilifi	Kilifi North	Male	11	2011-04-19	2011-04-19	0	Kilifi County Hosp	KIZINGU	Owned dog	Arm	Yes	1
9	Kilifi	Kilifi North	Male	26	2011-04-28	2011-04-27	1	Kilifi County Hosp	TOPLIFE	Stray/Ownerless Dog	Arm	Yes	5
10	Kilifi	Ganze	Male	5	2011-01-15	2011-01-02	13	Kilifi County Hosp	KONJORA	Owned dog	Arm	No
11	Kilifi	Kilifi North	Female	30	2011-05-25	2011-05-25	0	Kilifi County Hosp	NGERENYA	Owned dog	Arm	Yes	4
12	Kilifi	Kilifi North	Male	5	2011-05-23	2011-04-29	24	Kilifi County Hosp	MAJAJANI MIWANI	Stray/Ownerless Dog	Arm	Yes	5
13	Kilifi	Ganze	Female	11	2011-04-26	2011-04-24	2	Kilifi County Hosp	MAJAJANI	Owned dog	Arm	Yes	5
14	Kilifi	Ganze	Female	49	2011-05-27	2011-05-21	6	Kilifi County Hosp	VITENGENI GARILWA	Owned dog	Arm	Yes	4
15	Kilifi	Kilifi South	Female	6	2011-06-16	2011-06-16	0	Kilifi County Hosp	CHA SIMBA	Owned dog	Arm	Yes	5
16	Kilifi	Kilifi North	Female	55	2011-06-03	2011-06-02	1	Kilifi County Hosp	MWELE	Stray/Ownerless Dog	Arm	Yes	5
17	Kilifi	Kilifi North	Female	14	2011-05-24	2011-05-15	9	Kilifi County Hosp	DERA	Owned dog	Arm	Yes	4
18	Kilifi	Kilifi South	Male	57	2011-07-25	2011-07-20	5	Kilifi County Hosp	BOMANI	Stray/Ownerless Dog	Arm	Yes	1
19	Kilifi	Kilifi South	Male	8	2011-06-20	2011-06-16	4	Kilifi County Hosp	CHA SIMBA	Stray/Ownerless Dog	Arm	Yes	5
20	Kilifi	Ganze	Male	8	2011-06-29	2011-06-27	2	Kilifi County Hosp	PAKAKUMI	Owned dog	Arm	Yes	5
21	Kilifi	Kilifi North	Male	2	2011-07-27	2011-07-25	2	Kilifi County Hosp	TEZO	Owned dog	Arm	Yes	5
22	Kilifi	Kilifi North	Female	30	2011-08-02	2011-07-31	2	Kilifi County Hosp	MWAHERA	Owned dog	Arm	Yes	4
23	Kilifi	Kilifi North	Female	9	2011-08-26	2011-08-25	1	Kilifi County Hosp	ROKA MAWENI	Owned dog	Arm	Yes	1
24	Kilifi	Kilifi South	Male	10	2011-06-17	2011-06-17	0	Kilifi County Hosp	MWARAKAYA	Stray/Ownerless Dog	Arm	Yes	5
25	Kilifi	Kilifi North	Male	35	2011-08-03	2011-08-02	1	Kilifi County Hosp	PRISON	Owned dog	Arm	Yes	4
26	Kilifi	Kilifi South	Male	37	2011-08-09	2011-06-08	62	Kilifi County Hosp	KIKAMBAZA	Stray/Ownerless Dog	Arm	Yes	3
27	Kilifi	Kilifi North	Female	16	2011-06-23	2011-06-23	0	Kilifi County Hosp	KIBOKONI	Owned dog	Arm	Yes	3
28	Kilifi	Kilifi North	Female	44	2011-08-22	2011-08-22	0	Kilifi County Hosp	MKINGIRINI	Stray/Ownerless Dog	Arm	Yes	5
29	Kilifi	Ganze	Female	30	2011-08-23	2011-08-21	2	Kilifi County Hosp	JARIBUNI	Owned dog	Arm	Yes	5
30	Kilifi	Kilifi South	Female	34	2011-08-23	2011-08-22	1	Kilifi County Hosp	SHARIANI	Owned dog	Arm	Yes	5
31	Kilifi	Kilifi South	Female	38	2011-09-05	2011-08-05	31	Kilifi County Hosp	BAHARI	Owned dog	Arm	Yes	2
32	Kilifi	Kilifi North	Female	47	2011-09-19	2011-09-12	7	Kilifi County Hosp	NGERENYA	Owned dog	Arm	Yes	5
33	Kilifi	Kilifi North	Male	9	2011-09-28	2011-09-27	1	Kilifi County Hosp	KIBARANI	Stray/Ownerless Dog	Arm	Yes	5
34	Kilifi	Ganze	Female	11	2011-09-26	2011-09-26	0	Kilifi County Hosp	MABIRIKANI	Stray/Ownerless Dog	Arm	Yes	5
35	Kilifi	Kilifi North	Male	30	2011-09-21	2011-09-21	0	Kilifi County Hosp	KFI-T/SHIP	Owned dog	Arm	Yes	5
36	Kilifi	Kilifi North	Female	40	2011-10-03	2011-07-28	67	Kilifi County Hosp	TEZO	Owned dog	Arm	Yes	5
37	Kilifi	Kilifi North	Male	10	2011-10-03	2011-09-03	30	Kilifi County Hosp	MZONGORONI	Owned dog	Arm	Yes	5
38	Kilifi	Kilifi North	Male	11	2011-10-04	2011-09-27	7	Kilifi County Hosp	KFI-T/SHIP	Owned dog	Arm	Yes	5
39	Kilifi	Kilifi North	Female	2	2011-10-03	2011-07-03	92	Kilifi County Hosp	KONJORA	Owned dog	Arm	Yes	5
40	Kilifi	Kilifi North	Female	12	2011-10-05	2011-10-05	0	Kilifi County Hosp	MATSANGONI	Owned dog	Arm	Yes	5
41	Kilifi	Ganze	Female	32	2011-10-28	2011-10-20	8	Kilifi County Hosp	SOKOKE	Stray/Ownerless Dog	Arm	Yes	5
42	Kilifi	Kilifi North	Female	35	2011-11-01	2011-10-02	30	Kilifi County Hosp	KIBARANI	Owned dog	Arm	Yes	2
43	Kilifi	Kilifi North	Male	15	2011-10-19	2011-10-14	5	Kilifi County Hosp	NGAMANI	Owned dog	Arm	Yes	5
44	Kilifi	Kilifi North	Female	42	2011-11-03	2011-11-03	0	Kilifi County Hosp	UWEZE	Stray/Ownerless Dog	Arm	Yes	3
45	Kilifi	Kilifi South	Male	11	2011-11-01	2011-08-01	92	Kilifi County Hosp	PINGILIKANI	Owned dog	Arm	Yes	5
46	Kilifi	Kilifi North	Female	30	2011-11-14	2011-11-11	3	Kilifi County Hosp	MAJAONI	Owned dog	Arm	Yes	4
47	Kilifi	Kilifi North	Female	15	2012-01-06	2011-12-31	6	Kilifi County Hosp	NGERENYA	Owned dog	Arm	Yes	3
48	Kilifi	Kilifi North	Female	16	2012-01-16	2012-01-14	2	Kilifi County Hosp	TEZO	Owned dog	Arm	Yes	1
49	Kilifi	Kilifi South	Male	51	2011-12-23	2011-12-09	14	Kilifi County Hosp	MTWAPA	Owned dog	Arm	Yes	2
50	Kilifi	Kilifi North	Female	14	2012-01-25	2012-01-24	1	Kilifi County Hosp	KADZINUNI	Owned dog	Arm	Yes	2
51	Kilifi	Kilifi South	Male	2	2011-11-02	2011-10-02	31	Kilifi County Hosp	PINGILIKANI	Stray/Ownerless Dog	Arm	Yes	3
52	Kilifi	Kilifi North	Female	40	2012-01-04	2011-12-24	11	Kilifi County Hosp	MAJAONI	Owned dog	Arm	No
53	Kilifi	Kilifi North	Male	19	2012-02-06	2012-02-02	4	Kilifi County Hosp	KAEMBENI	Owned dog	Arm	Yes	5
54	Kilifi	Kilifi North	Male	32	2012-04-01	2012-02-01	60	Kilifi County Hosp	KAUMA	Stray/Ownerless Dog	Arm	Yes	1
55	Kilifi	Kilifi South	Female	54	2012-01-10	2012-01-05	5	Kilifi County Hosp	KIKAMBALA	Owned dog	Arm	Yes	5
56	Kilifi	Kilifi North	Male	12	2012-02-16	2012-02-06	10	Kilifi County Hosp	MAVUENI	Owned dog	Arm	Yes	3
57	Kilifi	Kilifi North	Male	20	2012-02-17	2012-02-17	0	Kilifi County Hosp	TEZO	Stray/Ownerless Dog	Arm	Yes	5
58	Kilifi	Ganze	Female	63	2012-02-21	2012-02-14	7	Kilifi County Hosp	BAMBA	Owned dog	Arm	Yes	5
59	Kilifi	Kilifi North	Female	52	2012-03-06	2012-02-03	32	Kilifi County Hosp	MITANGANI	Owned dog	Arm	No
60	Kilifi	Kilifi North	Male	70	2012-05-10	2012-04-12	28	Kilifi County Hosp	ROKA	Owned dog	Arm	Yes	5
61	Kilifi	Kilifi North	Female	25	2012-05-23	2012-05-01	22	Kilifi County Hosp	DINDIRI	Owned dog	Arm	Yes	5
62	Kilifi	Kilifi North	Male	6	2011-11-04	2011-11-03	1	Kilifi County Hosp	KIWANDANI	Stray/Ownerless Dog	Arm	Yes	2
63	Kilifi	Kilifi North	Female	23	2012-06-08	2012-05-31	8	Kilifi County Hosp	MALINDI	Owned dog	Arm	Yes	5
64	Kilifi	Ganze	Female	3	2011-11-11	2011-11-03	8	Kilifi County Hosp	KONJORA	Owned dog	Arm	Yes	4
65	Kilifi	Ganze	Female	14	2012-04-29	2012-04-28	1	Kilifi County Hosp	DZIKUNZE	Stray/Ownerless Dog	Arm	Yes	5
66	Kilifi	Kilifi North	Male	10	2012-07-30	2012-07-28	2	Kilifi County Hosp	NDINGIRIA	Stray/Ownerless Dog	Arm	Yes	5
67	Kilifi	Kilifi North	Female	5	2011-11-12	2011-11-12	0	Kilifi County Hosp	KADZINUNI	Stray/Ownerless Dog	Arm	Yes	4
68	Kilifi	Ganze	Male	35	2012-06-22	2012-06-21	1	Kilifi County Hosp	MADAMANI	Owned dog	Arm	Yes	2
69	Kilifi	Kilifi North	Female	14	2012-10-10	2012-10-10	0	Kilifi County Hosp	MIDOINA	Owned dog	Arm	Yes	4
70	Kilifi	Kilifi South	Male	12	2012-10-26	2012-10-25	1	Kilifi County Hosp	PINGLIKANI	Owned dog	Arm	Yes	3
71	Kilifi	Kilifi North	Male	8	2011-12-13	2011-11-12	31	Kilifi County Hosp	KADZINUNI	Stray/Ownerless Dog	Arm	Yes	5
72	Kilifi	Ganze	Female	38	2012-06-28	2012-06-26	2	Kilifi County Hosp	MADAMANI	Owned dog	Arm	No
73	Kilifi	Ganze	Male	41	2012-07-02	2012-07-01	1	Kilifi County Hosp	SOKOKE	Stray/Ownerless Dog	Arm	Yes	5
74	Kilifi	Ganze	Female	30	2012-07-17	2012-07-11	6	Kilifi County Hosp	PALAKUMI	Stray/Ownerless Dog	Arm	Yes	5
75	Kilifi	Kilifi North	Male	9	2012-02-07	2012-02-06	1	Kilifi County Hosp	BANDARSA-LAMA	Owned dog	Arm	Yes	5
76	Kilifi	Kilifi North	Female	22	2012-07-23	2012-07-22	1	Kilifi County Hosp	BANDARSA-LAMA	Stray/Ownerless Dog	Arm	Yes	5
77	Kilifi	Kilifi North	Female	40	2012-08-07	2012-07-09	29	Kilifi County Hosp	MATSANGONI	Owned dog	Arm	Yes	5
78	Kilifi	Kilifi North	Female	70	2012-08-10	2012-08-09	1	Kilifi County Hosp	CHUMANI	Stray/Ownerless Dog	Arm	Yes	3
79	Kilifi	Kilifi North	Female	21	2012-08-29	2012-08-23	6	Kilifi County Hosp	MAJAJANI	Owned dog	Arm	Yes	5
80	Kilifi	Kilifi North	Male	25	2012-10-10	2012-08-10	61	Kilifi County Hosp	MTONDIA	Owned dog	Arm	Yes	4
81	Kilifi	Kilifi North	Female	35	2012-11-08	2012-11-01	7	Kilifi County Hosp	KAUMA	Stray/Ownerless Dog	Arm	Yes	3
82	Kilifi	Kilifi North	Female	8	2012-02-12	2012-02-09	3	Kilifi County Hosp	KAEMBENI	Owned dog	Arm	Yes	2
83	Kilifi	Kilifi North	Male	26	2012-11-14	2012-11-13	1	Kilifi County Hosp	KIBARANI	Owned dog	Arm	No
84	Kilifi	Kilifi North	Female	9	2012-02-20	2012-02-18	2	Kilifi County Hosp	MAVUENI	Owned dog	Arm	Yes	5
85	Kilifi	Ganze	Male	47	2012-11-30	2012-09-07	84	Kilifi County Hosp	MRIMA WA NDEGE	Owned dog	Arm	Yes	5
86	Kilifi	Kilifi South	Male	87	2013-01-21	2013-01-19	2	Kilifi County Hosp	TAKAUNGU	Owned dog	Arm	Yes	1
87	Kilifi	Kilifi North	Male	35	2013-02-27	2013-02-27	0	Kilifi County Hosp	NGERENYA	Stray/Ownerless Dog	Arm	Yes	3
88	Kilifi	Kilifi North	Male	2	2012-02-23	2012-02-22	1	Kilifi County Hosp	MIKINGIRINI	Owned dog	Arm	Yes	5
89	Kilifi	Kilifi North	Female	35	2013-04-19	2013-04-12	7	Kilifi County Hosp	LANGOBAYA	Domestic Cat	Arm	Yes	5
90	Kilifi	Kilifi South	Male	75	2013-04-23	2013-04-19	4	Kilifi County Hosp	KIKAMBALA	Owned dog	Arm	Yes	2
91	Kilifi	Kilifi North	Male	6	2012-05-21	2012-05-19	2	Kilifi County Hosp	TAKAUNGU	Owned dog	Arm	Yes	1
92	Kilifi	Kilifi North	Male	14	2013-05-14	2013-05-12	2	Kilifi County Hosp	CHUMANI	Owned dog	Arm	Yes	5
93	Kilifi	Kilifi North	Male	42	2013-05-14	2013-05-14	0	Kilifi County Hosp	TEZO	Stray/Ownerless Dog	Arm	Yes	5
94	Kilifi	Kilifi North	Female	65	2013-05-28	2013-05-27	1	Kilifi County Hosp	MAVUENI	Stray/Ownerless Dog	Arm	Yes	3
95	Kilifi	Kilifi South	Female	28	2013-06-03	2013-04-23	41	Kilifi County Hosp	CHONYI	Owned dog	Arm	Yes	5
96	Kilifi	Kilifi South	Female	60	2013-06-24	2013-06-19	5	Kilifi County Hosp	MWARAKAYA	Stray/Ownerless Dog	Arm	Yes	4
97	Kilifi	Ganze	Male	7	2012-05-22	2012-05-22	0	Kilifi County Hosp	GANZE	Stray/Ownerless Dog	Arm	Yes	3
98	Kilifi	Ganze	Male	13	2013-05-30	2013-05-24	6	Kilifi County Hosp	VITENGENI	Stray/Ownerless Dog	Arm	Yes	1
99	Kilifi	Kilifi South	Female	53	2013-06-26	2013-06-22	4	Kilifi County Hosp	MWAKAMBI	Owned dog	Arm	Yes	4
100	Kilifi	Ganze	Male	7	2012-05-22	2012-05-22	0	Kilifi County Hosp	GANZE	Stray/Ownerless Dog	Arm	Yes	4
101	Kilifi	Kilifi North	Female	21	2013-07-09	2013-04-07	93	Kilifi County Hosp	MWAHERA	Owned dog	Arm	Yes	5
102	Kilifi	Kilifi North	Female	45	2013-07-09	2013-06-07	32	Kilifi County Hosp	KIWANDANI	Stray/Ownerless Dog	Arm	Yes	5
103	Kilifi	Kilifi North	Male	38	2014-01-29	2014-01-25	4	Kilifi County Hosp	MAREMBO	Owned dog	Arm	Yes	5
104	Kilifi	Ganze	Female	25	2014-02-17	2014-02-17	0	Kilifi County Hosp	VITENGENI	Stray/Ownerless Dog	Arm	Yes	4
105	Kilifi	Kilifi North	Male	40	2014-03-12	2014-03-12	0	Kilifi County Hosp	KIWANDANI	Owned dog	Arm	Yes	5
106	Kilifi	Kilifi South	Male	18	2013-11-03	2013-11-03	0	Kilifi County Hosp	VIPINGO	Owned dog	Arm	Yes	2
107	Kilifi	Kilifi South	Male	13	2014-03-21	2014-03-20	1	Kilifi County Hosp	CHONYI	Owned dog	Arm	Yes	4
108	Kilifi	Kilifi North	Female	23	2014-03-13	2014-03-13	0	Kilifi County Hosp	MAVUENI	Stray/Ownerless Dog	Arm	Yes	5
109	Kilifi	Kilifi North	Female	5	2012-06-29	2012-06-24	5	Kilifi County Hosp	MYOWE	Owned dog	Arm	Yes	5
110	Kilifi	Ganze	Male	16	2014-08-04	2014-06-04	61	Kilifi County Hosp	VITENGENI	Owned dog	Arm	Yes	5
111	Kilifi	Kilifi North	Female	21	2014-07-04	2014-06-04	30	Kilifi County Hosp	TEZO	Owned dog	Arm	Yes	2
112	Kilifi	Kilifi South	Male	62	2014-06-05	2014-05-05	31	Kilifi County Hosp	CHONYI	Owned dog	Arm	Yes	5
113	Kilifi	Kilifi North	Male	21	2014-12-05	2014-11-05	30	Kilifi County Hosp	T-SHIP	Domestic Cat	Arm	Yes	2
114	Kilifi	Kilifi North	Female	6	2012-07-05	2012-06-25	10	Kilifi County Hosp	KINAMWANGO	Owned dog	Arm	Yes	5
115	Kilifi	Kilifi North	Female	24	2014-05-23	2014-05-20	3	Kilifi County Hosp	MNARANI	Stray/Ownerless Dog	Arm	Yes	5
116	Kilifi	Kilifi North	Female	6	2012-06-08	2012-04-08	61	Kilifi County Hosp	T-SHIP	Stray/Ownerless Dog	Arm	Yes	5
117	Kilifi	Ganze	Male	40	2014-07-24	2014-07-16	8	Kilifi County Hosp	GANZE	Owned dog	Arm	Yes	5
118	Kilifi	Ganze	Female	34	2014-08-18	2014-08-14	4	Kilifi County Hosp	JARIBUNI	Stray/Ownerless Dog	Arm	Yes	5
119	Kilifi	Kilifi North	Male	11	2014-05-02	2014-04-23	9	Kilifi County Hosp	VITENGENI	Owned dog	Arm	Yes	5
120	Kilifi	Kilifi North	Female	40	2014-08-20	2014-08-17	3	Kilifi County Hosp	KONJORA	Owned dog	Arm	Yes	5
121	Kilifi	Kilifi North	Female	1	2012-08-17	2012-08-16	1	Kilifi County Hosp	BOFA	Owned dog	Arm	Yes	4
122	Kilifi	Kilifi North	Male	1	2012-08-24	2012-08-23	1	Kilifi County Hosp	KIBARANI	Stray/Ownerless Dog	Arm	Yes	1
123	Kilifi	Kilifi North	Female	6	2012-08-24	2012-08-24	0	Kilifi County Hosp	KIBARANI	Stray/Ownerless Dog	Arm	Yes	4
124	Kilifi	Kilifi South	Female	9	2012-05-09	2012-05-09	0	Kilifi County Hosp	MTWAPA	Stray/Ownerless Dog	Arm	Yes	5
125	Kilifi	Kilifi North	Female	1	2012-10-09	2012-10-09	0	Kilifi County Hosp	T-SHIP	Stray/Ownerless Dog	Arm	Yes	5
126	Kilifi	Kilifi North	Male	12	2014-06-05	2014-05-01	35	Kilifi County Hosp	JARIBUNI	Owned dog	Arm	Yes	2
127	Kilifi	Ganze	Male	49	2014-09-09	2014-08-09	31	Kilifi County Hosp	LANGOBAYA	Owned dog	Arm	Yes	3
128	Kilifi	Malindi	Female	38	2014-09-23	2014-09-18	5	Kilifi County Hosp	TIMBONI	Owned dog	Arm	Yes	5
129	Kilifi	Kilifi North	Male	20	2014-09-23	2014-09-21	2	Kilifi County Hosp	TAKAUNGU	Owned dog	Arm	Yes	1
130	Kilifi	Ganze	Female	15	2014-01-08	2014-01-08	0	Kilifi County Hosp	PALAKUMI	Owned dog	Arm	Yes	5
131	Kilifi	Kilifi South	Female	6	2012-10-11	2012-10-06	5	Kilifi County Hosp	KALOLENI	Owned dog	Arm	Yes	4
132	Kilifi	Kilifi North	Female	22	2014-09-29	2014-09-15	14	Kilifi County Hosp	KIWANDANI	Owned dog	Arm	Yes	2
133	Kilifi	Kilifi North	Male	6	2012-11-01	2012-10-31	1	Kilifi County Hosp	MAIPUPULA	Owned dog	Arm	Yes	2
134	Kilifi	Kilifi North	Female	3	2013-05-09	2013-05-03	6	Kilifi County Hosp	SOKOKE	Owned dog	Arm	Yes	5
135	Kilifi	Kilifi North	Female	12	2014-08-20	2014-08-04	16	Kilifi County Hosp	MTONDIA	Stray/Ownerless Dog	Arm	Yes	5
136	Kilifi	Kilifi North	Male	21	2014-09-29	2014-09-20	9	Kilifi County Hosp	MABIRIKANI	Owned dog	Arm	Yes	2
137	Kilifi	Kilifi South	Male	13	2014-08-09	2014-06-09	61	Kilifi County Hosp	CHASIMBA	Stray/Ownerless Dog	Arm	Yes	1
138	Kilifi	Kilifi North	Male	13	2014-09-22	2014-09-22	0	Kilifi County Hosp	MAVUENI	Owned dog	Arm	Yes	5
139	Kilifi	Kilifi North	Female	30	2014-06-10	2014-06-10	0	Kilifi County Hosp	NGERENYA	Stray/Ownerless Dog	Arm	Yes	5
140	Kilifi	Kilifi South	Male	62	2014-10-09	2014-10-05	4	Kilifi County Hosp	PINGILIKANI	Stray/Ownerless Dog	Arm	Yes	3
141	Kilifi	Kilifi South	Male	79	2014-10-10	2014-08-10	61	Kilifi County Hosp	KITSOENI	Stray/Ownerless Dog	Arm	Yes	2
142	Kilifi	Ganze	Male	5	2013-10-05	2013-10-05	0	Kilifi County Hosp	GANZE	Owned dog	Arm	Yes	5
143	Kilifi	Kilifi South	Female	3	2013-06-14	2013-06-11	3	Kilifi County Hosp	TAKAUNGU	Stray/Ownerless Dog	Arm	Yes	4
144	Kilifi	Ganze	Male	16	2014-10-07	2014-10-02	5	Kilifi County Hosp	VITENGENI	Owned dog	Arm	Yes	2
145	Kilifi	Kilifi North	Male	18	2014-04-11	2014-04-11	0	Kilifi County Hosp	TAKAUNGU	Owned dog	Arm	Yes	5
146	Kilifi	Kilifi South	Male	12	2014-06-11	2014-05-11	31	Kilifi County Hosp	DZITSONI	Stray/Ownerless Dog	Arm	Yes	5
147	Kilifi	Kilifi North	Female	2	2013-06-18	2013-06-18	0	Kilifi County Hosp	HOS QTS	Domestic Cat	Arm	Yes	5
148	Kilifi	Kilifi North	Male	12	2014-06-11	2014-05-11	31	Kilifi County Hosp	DINDIRI	Stray/Ownerless Dog	Arm	Yes	2
149	Kilifi	Kilifi North	Female	47	2014-06-11	2014-05-11	31	Kilifi County Hosp	MITANGONI	Stray/Ownerless Dog	Arm	Yes	5
150	Kilifi	Ganze	Male	17	2015-01-05	2015-01-05	0	Kilifi County Hosp	JARIBUNI	Owned dog	Arm	Yes	4
151	Kilifi	Kilifi South	Female	60	2014-10-11	2014-07-11	92	Kilifi County Hosp	KIKAMBALA	Stray/Ownerless Dog	Arm	Yes	1
152	Kilifi	Kilifi South	Male	32	2014-11-24	2014-11-23	1	Kilifi County Hosp	KIKAMBALA	Stray/Ownerless Dog	Arm	Yes	5
153	Kilifi	Kilifi North	Female	10	2015-01-19	2015-01-16	3	Kilifi County Hosp	MABIRIKANI	Stray/Ownerless Dog	Arm	Yes	4
154	Kilifi	Kilifi North	Male	24	2014-11-27	2014-11-27	0	Kilifi County Hosp	K.TOWNSHIP	Owned dog	Arm	Yes	1
155	Kilifi	Kilifi South	Female	30	2014-12-01	2014-11-30	1	Kilifi County Hosp	BUNDACHO	Stray/Ownerless Dog	Arm	Yes	5
156	Kilifi	Kilifi South	Male	4	2013-07-08	2013-04-07	92	Kilifi County Hosp	MTOMONDONI	Stray/Ownerless Dog	Arm	Yes	3
157	Kilifi	Kilifi North	Male	30	2014-12-04	2014-12-04	0	Kilifi County Hosp	MAJAJANI	Stray/Ownerless Dog	Arm	Yes	1
158	Kilifi	Kilifi South	Female	19	2015-04-13	2015-04-03	10	Kilifi County Hosp	CHASIMBA	Stray/Ownerless Dog	Arm	Yes	5
159	Kilifi	Kilifi South	Male	7	2013-07-09	2013-04-07	93	Kilifi County Hosp	MBOGOLO	Stray/Ownerless Dog	Arm	Yes	2
160	Kilifi	Kilifi North	Female	58	2015-05-01	2015-03-01	61	Kilifi County Hosp	KIBAONI	Owned dog	Arm	Yes	3
161	Kilifi	Ganze	Female	2	2013-09-11	2013-09-09	2	Kilifi County Hosp	PALAKUMI	Stray/Ownerless Dog	Arm	No
162	Kilifi	Kilifi North	Female	50	2015-05-01	2015-03-01	61	Kilifi County Hosp	MRIMA WA NDEGE	Owned dog	Arm	Yes	2
163	Kilifi	Kilifi North	Male	23	2015-09-01	2015-08-08	24	Kilifi County Hosp	KONJORA	Owned dog	Arm	Yes	3
164	Kilifi	Kilifi South	Female	20	2015-01-20	2015-01-20	0	Kilifi County Hosp	CHASIMBA	Stray/Ownerless Dog	Arm	Yes	5
165	Kilifi	Kilifi South	Female	19	2015-04-13	2015-04-03	10	Kilifi County Hosp	CHASIMBA	Stray/Ownerless Dog	Arm	Yes	5
166	Kilifi	Kilifi North	Female	39	2015-02-02	2015-01-30	3	Kilifi County Hosp	ROKA	Owned dog	Arm	Yes	4
167	Kilifi	Kilifi South	Male	14	2015-04-17	2015-04-17	0	Kilifi County Hosp	REA VIPINGO	Owned dog	Arm	Yes	4
168	Kilifi	Kilifi North	Female	4	2014-01-30	2014-01-23	7	Kilifi County Hosp	JARIBUNI	Stray/Ownerless Dog	Arm	Yes	4
169	Kilifi	Kilifi North	Male	11	2015-12-05	2015-11-11	24	Kilifi County Hosp	VITENGENI	Owned dog	Arm	Yes	5
170	Kilifi	Kilifi North	Female	15	2015-05-13	2015-05-13	0	Kilifi County Hosp	ROKA	Owned dog	Arm	Yes	5
171	Kilifi	Kilifi North	Male	3	2014-02-11	2014-02-09	2	Kilifi County Hosp	MAFISINI	Stray/Ownerless Dog	Arm	Yes	1
172	Kilifi	Kilifi North	Female	50	2015-05-02	2015-02-05	86	Kilifi County Hosp	NGERENYA	Stray/Ownerless Dog	Arm	Yes	1
173	Kilifi	Kilifi North	Male	27	2015-09-02	2015-09-02	0	Kilifi County Hosp	MNARANI	Owned dog	Arm	Yes	4
174	Kilifi	Kilifi North	Female	10	2015-05-22	2015-05-21	1	Kilifi County Hosp	MITANGONI	Owned dog	Arm	Yes	3
175	Kilifi	Kilifi North	Male	15	2015-05-22	2015-05-21	1	Kilifi County Hosp	KIBARANI	Stray/Ownerless Dog	Arm	Yes	5
176	Kilifi	Kilifi South	Male	6	2014-02-27	2014-02-22	5	Kilifi County Hosp	SHARIANI	Stray/Ownerless Dog	Arm	Yes	4
177	Kilifi	Ganze	Female	50	2015-02-12	2015-02-11	1	Kilifi County Hosp	KAKANJUNI	Owned dog	Arm	Yes	2
178	Kilifi	Ganze	Female	55	2015-04-03	2015-03-02	32	Kilifi County Hosp	MIRIHINI	Stray/Ownerless Dog	Arm	Yes	1
179	Kilifi	Kilifi North	Female	45	2015-03-16	2015-03-15	1	Kilifi County Hosp	KONJORA	Stray/Ownerless Dog	Arm	Yes	5
180	Kilifi	Kilifi North	Female	28	2015-03-20	2015-03-20	0	Kilifi County Hosp	MNARANI	Owned dog	Arm	No
181	Kilifi	Kilifi South	Male	8	2014-03-03	2014-02-21	10	Kilifi County Hosp	CHONYI	Owned dog	Arm	Yes	5
182	Kilifi	Kilifi South	Female	61	2015-02-04	2015-01-30	5	Kilifi County Hosp	BUNDACHO	Owned dog	Arm	Yes	2
183	Kilifi	Kilifi South	Female	15	2015-06-16	2015-06-15	1	Kilifi County Hosp	CHASIMBA	Owned dog	Arm	Yes	4
184	Kilifi	Ganze	Female	33	2015-04-13	2015-04-03	10	Kilifi County Hosp	VITENGENI	Owned dog	Arm	Yes	4
185	Kilifi	Ganze	Female	3	2014-03-03	2014-01-03	59	Kilifi County Hosp	GANZE	Stray/Ownerless Dog	Arm	Yes	1
186	Kilifi	Kilifi North	Male	73	2015-04-14	2015-04-02	12	Kilifi County Hosp	CHASIMBA	Owned dog	Arm	Yes	2
187	Kilifi	Kilifi South	Male	35	2015-04-22	2015-04-19	3	Kilifi County Hosp	JUNJU	Stray/Ownerless Dog	Arm	Yes	5
188	Kilifi	Kilifi South	Male	25	2015-05-12	2015-05-11	1	Kilifi County Hosp	VIPINGO	Owned dog	Arm	Yes	4
189	Kilifi	Kilifi North	Female	65	2015-05-14	2015-05-13	1	Kilifi County Hosp	MKOROSHONI	Stray/Ownerless Dog	Arm	Yes	5
190	Kilifi	Ganze	Male	6	2014-03-03	2014-03-01	2	Kilifi County Hosp	JARIBUNI	Stray/Ownerless Dog	Arm	Yes	4
191	Kilifi	Kilifi South	Male	10	2015-09-29	2015-09-22	7	Kilifi County Hosp	BANDARA	Owned dog	Arm	Yes	3
192	Kilifi	Kilifi South	Male	20	2015-05-18	2015-05-17	1	Kilifi County Hosp	ZIANI	Stray/Ownerless Dog	Arm	Yes	4
193	Kilifi	Kilifi North	Male	3	2014-03-13	2014-03-12	1	Kilifi County Hosp	MAWENI	Stray/Ownerless Dog	Arm	Yes	5
194	Kilifi	Kilifi North	Male	11	2015-10-13	2015-10-13	0	Kilifi County Hosp	MABIRIKANI	Stray/Ownerless Dog	Arm	Yes	4
195	Kilifi	Ganze	Female	32	2015-05-25	2015-05-23	2	Kilifi County Hosp	VITENGENI	Owned dog	Arm	No
196	Kilifi	Kilifi North	Male	24	2015-05-28	2015-05-28	0	Kilifi County Hosp	MNARANI	Owned dog	Arm	Yes	4
197	Kilifi	Kilifi North	Female	30	2015-06-06	2015-06-05	1	Kilifi County Hosp	KIWANDANI	Stray/Ownerless Dog	Arm	Yes	5
198	Kilifi	Ganze	Female	15	2015-12-03	2015-12-01	2	Kilifi County Hosp	DZIKUNZE	Owned dog	Arm	Yes	4
199	Kilifi	Kilifi North	Female	26	2015-06-19	2015-06-06	13	Kilifi County Hosp	KIBAONI	Stray/Ownerless Dog	Arm	Yes	4
200	Kilifi	Kilifi North	Female	27	2015-07-29	2015-07-28	1	Kilifi County Hosp	TEZO	Owned dog	Arm	Yes	4
201	Kilifi	Kilifi North	Male	15	2015-12-02	2015-10-02	61	Kilifi County Hosp	KIWANDANI	Owned dog	Arm	Yes	2
202	Kilifi	Kilifi South	Female	39	2015-08-06	2015-08-04	2	Kilifi County Hosp	KIZINGO	Owned dog	Arm	Yes	5
203	Kilifi	Kilifi North	Male	12	2014-07-11	2014-05-11	61	Kilifi County Hosp	MAYOWE	Owned dog	Arm	Yes	2
204	Kilifi	Kilifi North	Male	65	2015-08-26	2015-08-23	3	Kilifi County Hosp	TEZO	Owned dog	Arm	Yes	5
205	Kilifi	Kilifi North	Female	10	2011-06-24	2011-06-22	2	Kilifi County Hosp	JUNJU	Owned dog	Head/Face	Yes	1
206	Kilifi	Ganze	Male	6	2014-03-14	2014-03-12	2	Kilifi County Hosp	GANZE	Owned dog	Arm	Yes	5
207	Kilifi	Kilifi South	Female	10	2013-11-06	2013-11-06	0	Kilifi County Hosp	TAKAUNGU	Stray/Ownerless Dog	Head/Face	Yes	5
208	Kilifi	Ganze	Female	43	2015-08-28	2015-08-26	2	Kilifi County Hosp	GANZE	Owned dog	Arm	Yes	1
209	Kilifi	Kilifi South	Male	13	2015-08-24	2015-08-16	8	Kilifi County Hosp	MWELE	Stray/Ownerless Dog	Head/Face	Yes	5
210	Kilifi	Kilifi South	Male	8	2014-03-18	2014-03-17	1	Kilifi County Hosp	CHONYI	Stray/Ownerless Dog	Arm	Yes	5
211	Kilifi	Kilifi North	Female	12	2011-04-04	2011-04-02	2	Kilifi County Hosp	BODOI	Owned dog	Trunk	Yes	2
212	Kilifi	Kilifi North	Male	7	2014-02-05	2014-01-05	31	Kilifi County Hosp	MKOROSHONI	Owned dog	Arm	No
213	Kilifi	Kilifi North	Female	6	2014-05-21	2014-05-20	1	Kilifi County Hosp	MTSEDZINI	Stray/Ownerless Dog	Arm	No
214	Kilifi	Kilifi North	Male	1	2014-05-22	2014-05-20	2	Kilifi County Hosp	DULUKIZA	Stray/Ownerless Dog	Arm	Yes	2
215	Kilifi	Kilifi North	Male	12	2011-08-22	2011-08-22	0	Kilifi County Hosp	MKOROSHONI	Stray/Ownerless Dog	Trunk	Yes	5
216	Kilifi	Kilifi South	Female	22	2015-09-08	2015-09-08	0	Kilifi County Hosp	KIKAMBALA	Owned dog	Arm	Yes	1
217	Kilifi	Kilifi North	Male	62	2015-10-10	2015-09-30	10	Kilifi County Hosp	TAKAUNGU	Owned dog	Arm	Yes	5
218	Kilifi	Kilifi South	Female	2	2014-05-22	2014-05-21	1	Kilifi County Hosp	SHARIANI	Stray/Ownerless Dog	Arm	Yes	5
219	Kilifi	Kilifi South	Male	3	2014-05-23	2014-05-22	1	Kilifi County Hosp	DZITSONI	Owned dog	Arm	Yes	5
220	Kilifi	Ganze	Male	1	2014-06-04	2014-05-22	13	Kilifi County Hosp	MWARANDINDA	Owned dog	Arm	Yes	1
221	Kilifi	Kilifi North	Female	35	2015-10-02	2015-10-01	1	Kilifi County Hosp	KIWANDANI	Owned dog	Arm	No
222	Kilifi	Kilifi North	Male	30	2015-10-16	2015-10-15	1	Kilifi County Hosp	KAKANJUNI	Owned dog	Arm	Yes	2
223	Kilifi	Kilifi North	Male	35	2015-10-19	2015-10-17	2	Kilifi County Hosp	MAKAO	Owned dog	Arm	Yes	2
224	Kilifi	Kilifi North	Female	41	2015-11-25	2015-11-25	0	Kilifi County Hosp	CHUMANI	Owned dog	Arm	Yes	4
225	Kilifi	Kilifi South	Female	5	2014-11-06	2014-10-06	31	Kilifi County Hosp	KARIMBONI	Owned dog	Arm	Yes	5
226	Kilifi	Kilifi North	Male	22	2015-12-22	2015-12-21	1	Kilifi County Hosp	MATSANGONI	Owned dog	Arm	Yes	3
227	Kilifi	Kilifi South	Male	3	2014-12-06	2014-10-06	61	Kilifi County Hosp	ZIANI	Stray/Ownerless Dog	Arm	Yes	5
228	Kilifi	Kilifi North	Male	21	2015-12-28	2015-12-21	7	Kilifi County Hosp	MNARANI	Owned dog	Arm	Yes	1
229	Kilifi	Kilifi North	Female	50	2015-05-02	2015-05-02	0	Kilifi County Hosp	NGERENYA	Stray/Ownerless Dog	Arm	Yes	1
230	Kilifi	Ganze	Female	5	2014-07-25	2014-07-22	3	Kilifi County Hosp	PALAKUMI	Owned dog	Arm	Yes	5
231	Kilifi	Kilifi North	Female	13	2011-05-09	2011-05-07	2	Kilifi County Hosp	KIZINGO	Owned dog	Trunk	Yes	5
232	Kilifi	Kilifi North	Male	27	2015-09-02	2015-09-02	0	Kilifi County Hosp	MNARANI	Owned dog	Arm	Yes	4
233	Kilifi	Ganze	Female	50	2015-12-02	2015-11-02	30	Kilifi County Hosp	KAKANJUNI	Owned dog	Arm	Yes	2
234	Kilifi	Kilifi North	Female	30	2011-03-31	2011-03-31	0	Kilifi County Hosp	MWAKIKI	Owned dog	Head/Face	Yes	3
235	Kilifi	Kilifi North	Male	15	2011-04-11	2011-04-07	4	Kilifi County Hosp	TIMBONI	Owned dog	Trunk	Yes	1
236	Kilifi	Kilifi North	Female	6	2014-08-08	2014-08-06	2	Kilifi County Hosp	MAVUENI	Owned dog	Arm	Yes	5
237	Kilifi	Kilifi North	Female	8	2014-08-15	2014-08-08	7	Kilifi County Hosp	MAVUENI	Owned dog	Arm	Yes	5
238	Kilifi	Ganze	Male	9	2014-08-18	2014-08-16	2	Kilifi County Hosp	KANAGONI	Stray/Ownerless Dog	Arm	Yes	1
239	Kilifi	Kilifi North	Female	5	2014-01-09	2014-01-09	0	Kilifi County Hosp	MWARAKAYA	Stray/Ownerless Dog	Arm	Yes	5
240	Kilifi	Kilifi South	Female	38	2012-08-03	2012-07-25	9	Kilifi County Hosp	MTWAPA	Owned dog	Head/Face	Yes	1
241	Kilifi	Kilifi South	Male	35	2013-07-02	2013-07-02	0	Kilifi County Hosp	KIKAMBARA	Stray/Ownerless Dog	Head/Face	Yes	4
242	Kilifi	Kilifi North	Male	80	2013-04-04	2013-03-04	31	Kilifi County Hosp	MIGODOMANI	Owned dog	Head/Face	Yes	5
243	Kilifi	Kilifi North	Male	7	2014-09-05	2014-08-31	5	Kilifi County Hosp	BOFA	Owned dog	Arm	Yes	5
244	Kilifi	Kilifi North	Female	14	2012-02-02	2012-01-29	4	Kilifi County Hosp	MARANZIA	Owned dog	Trunk	Yes	4
245	Kilifi	Kilifi North	Male	16	2012-04-26	2012-04-25	1	Kilifi County Hosp	MNARANI	Owned dog	Trunk	Yes	5
246	Kilifi	Kilifi North	Female	5	2014-09-17	2014-09-17	0	Kilifi County Hosp	TAKAUNGU	Owned dog	Arm	Yes	4
247	Kilifi	Ganze	Female	40	2014-10-21	2014-10-19	2	Kilifi County Hosp	KACHOCHORONI	Stray/Ownerless Dog	Head/Face	Yes	5
248	Kilifi	Kilifi North	Female	33	2012-02-23	2012-02-21	2	Kilifi County Hosp	LAWUO	Owned dog	Trunk	Yes	5
249	Kilifi	Kilifi North	Male	14	2012-07-13	2012-06-29	14	Kilifi County Hosp	CHONYI	Owned dog	Trunk	Yes	4
250	Kilifi	Kilifi South	Male	13	2012-10-23	2012-10-18	5	Kilifi County Hosp	BOMANI	Owned dog	Trunk	Yes	3
251	Kilifi	Kilifi North	Male	5	2014-09-30	2014-09-29	1	Kilifi County Hosp	BOFA	Owned dog	Arm	Yes	5
252	Kilifi	Kilifi South	Male	30	2012-03-09	2012-03-03	6	Kilifi County Hosp	MTOMONDONI	Owned dog	Trunk	Yes	1
253	Kilifi	Kilifi North	Female	17	2012-12-18	2012-12-12	6	Kilifi County Hosp	MATSANGONI	Stray/Ownerless Dog	Trunk	Yes	5
254	Kilifi	Ganze	Male	30	2012-06-21	2012-06-20	1	Kilifi County Hosp	GANZE	Owned dog	Trunk	Yes	1
255	Kilifi	Kilifi South	Female	4	2014-12-15	2014-12-12	3	Kilifi County Hosp	MTWAPA	Owned dog	Arm	Yes	2
256	Kilifi	Kilifi South	Male	11	2013-06-24	2013-06-23	1	Kilifi County Hosp	KIKAMBALA	Owned dog	Trunk	Yes	5
257	Kilifi	Kilifi North	Female	8	2014-12-31	2014-12-29	2	Kilifi County Hosp	MTSEDZINI	Owned dog	Arm	No
258	Kilifi	Kilifi North	Male	13	2013-08-30	2013-08-29	1	Kilifi County Hosp	DERA	Owned dog	Trunk	Yes	5
259	Kilifi	Kilifi North	Female	32	2012-09-26	2012-09-25	1	Kilifi County Hosp	TEZO	Owned dog	Trunk	Yes	5
260	Kilifi	Kilifi North	Male	8	2015-01-02	2015-01-02	0	Kilifi County Hosp	FUMBINI	Owned dog	Arm	Yes	2
261	Kilifi	Kilifi North	Male	20	2012-10-04	2012-09-16	18	Kilifi County Hosp	KITUI	Owned dog	Trunk	Yes	5
262	Kilifi	Kilifi North	Male	10	2014-06-09	2014-06-06	3	Kilifi County Hosp	K.TOWNSHIP	Stray/Ownerless Dog	Trunk	Yes	5
263	Kilifi	Ganze	Female	10	2014-01-08	2014-01-08	0	Kilifi County Hosp	MAZIANI	Owned dog	Trunk	Yes	3
264	Kilifi	Ganze	Female	10	2014-08-05	2014-08-01	4	Kilifi County Hosp	GANZE	Owned dog	Trunk	Yes	2
265	Kilifi	Kilifi South	Male	12	2014-06-11	2014-05-11	31	Kilifi County Hosp	CHONYI	Stray/Ownerless Dog	Trunk	Yes	4
266	Kilifi	Kilifi South	Female	25	2012-10-16	2012-10-15	1	Kilifi County Hosp	KIKAMBARA	Stray/Ownerless Dog	Trunk	Yes	4
267	Kilifi	Kilifi North	Female	11	2015-04-14	2015-04-04	10	Kilifi County Hosp	WATAMU	Stray/Ownerless Dog	Trunk	Yes	5
268	Kilifi	Kilifi North	Female	5	2015-01-05	2015-01-04	1	Kilifi County Hosp	KONJORA	Owned dog	Arm	Yes	4
269	Kilifi	Kilifi South	Male	10	2015-06-15	2015-06-15	0	Kilifi County Hosp	CHASIMBA	Owned dog	Trunk	Yes	4
270	Kilifi	Kilifi South	Female	20	2013-02-25	2013-02-22	3	Kilifi County Hosp	KIKAMBARA	Stray/Ownerless Dog	Trunk	Yes	2
271	Kilifi	Kilifi South	Male	10	2015-09-07	2015-09-06	1	Kilifi County Hosp	CHASIMBA	Owned dog	Trunk	Yes	5
272	Kilifi	Kilifi South	Male	60	2013-06-19	2013-06-18	1	Kilifi County Hosp	DZITSONI	Owned dog	Trunk	Yes	5
273	Kilifi	Kilifi South	Female	70	2014-07-01	2014-06-20	11	Kilifi County Hosp	JUNJU	Stray/Ownerless Dog	Trunk	Yes	3
274	Kilifi	Kilifi South	Female	9	2015-01-23	2015-01-23	0	Kilifi County Hosp	CHASIMBA	Stray/Ownerless Dog	Arm	Yes	3
275	Kilifi	Kilifi North	Male	3	2015-02-05	2015-02-05	0	Kilifi County Hosp	MAJAONI	Stray/Ownerless Dog	Arm	Yes	1
276	Kilifi	Kilifi North	Male	8	2015-02-05	2015-02-05	0	Kilifi County Hosp	MAJAONI	Stray/Ownerless Dog	Arm	Yes	1
277	Kilifi	Kilifi South	Female	28	2014-10-16	2014-09-13	33	Kilifi County Hosp	VIPINGO	Owned dog	Trunk	No
278	Kilifi	Ganze	Male	12	2015-03-24	2015-03-21	3	Kilifi County Hosp	BALE	Owned dog	Leg/Thigh	Yes	5
279	Kilifi	Kilifi North	Male	9	2015-02-05	2015-02-05	0	Kilifi County Hosp	TEZO	Stray/Ownerless Dog	Arm	Yes	5
280	Kilifi	Kilifi North	Female	15	2011-01-19	2011-01-14	5	Kilifi County Hosp	MAWENI	Owned dog	Leg/Thigh	Yes	5
281	Kilifi	Kilifi North	Male	3	2015-02-05	2015-02-05	0	Kilifi County Hosp	ZOERANI	Stray/Ownerless Dog	Arm	Yes	4
282	Kilifi	Kilifi North	Female	8	2015-02-06	2015-02-03	3	Kilifi County Hosp	KIDONGO	Owned dog	Arm	Yes	5
283	Kilifi	Kilifi North	Female	11	2011-01-26	2011-01-25	1	Kilifi County Hosp	MWEMBE SWERE	Owned dog	Leg/Thigh	Yes	3
284	Kilifi	Ganze	Female	3	2015-02-12	2015-02-11	1	Kilifi County Hosp	PALAKUMI	Stray/Ownerless Dog	Arm	Yes	5
285	Kilifi	Kilifi South	Male	20	2014-11-13	2014-11-05	8	Kilifi County Hosp	KIKAMBALA	Stray/Ownerless Dog	Trunk	Yes	2
286	Kilifi	Ganze	Female	32	2015-06-27	2015-06-27	0	Kilifi County Hosp	DZIKUNZE	Stray/Ownerless Dog	Trunk	Yes	5
287	Kilifi	Kilifi North	Male	62	2015-03-24	2015-03-23	1	Kilifi County Hosp	MITANGONI	Owned dog	Leg/Thigh	Yes	5
288	Kilifi	Kilifi North	Female	7	2015-02-17	2015-02-16	1	Kilifi County Hosp	MAVUENI	Stray/Ownerless Dog	Arm	No
289	Kilifi	Ganze	Male	25	2015-03-26	2015-03-26	0	Kilifi County Hosp	BALE	Stray/Ownerless Dog	Leg/Thigh	Yes	5
290	Kilifi	Kilifi North	Male	18	2011-02-14	2011-02-13	1	Kilifi County Hosp	PRISON	Owned dog	Leg/Thigh	Yes	5
291	Kilifi	Kilifi North	Male	13	2011-03-20	2011-03-19	1	Kilifi County Hosp	MKONGANI	Owned dog	Leg/Thigh	Yes	5
292	Kilifi	Kilifi North	Female	46	2015-03-27	2015-03-26	1	Kilifi County Hosp	MABIRIKANI	Owned dog	Leg/Thigh	Yes	4
293	Kilifi	Kilifi North	Female	13	2011-03-31	2011-03-28	3	Kilifi County Hosp	MKOROSHONI	Domestic Cat	Leg/Thigh	Yes	5
294	Kilifi	Kilifi North	Female	12	2011-04-03	2011-03-30	4	Kilifi County Hosp	MAWENI	Stray/Ownerless Dog	Leg/Thigh	Yes	5
295	Kilifi	Kilifi North	Male	27	2011-01-21	2011-01-15	6	Kilifi County Hosp	MWAHERA	Stray/Ownerless Dog	Leg/Thigh	Yes	5
296	Kilifi	Kilifi North	Male	50	2011-01-28	2011-01-27	1	Kilifi County Hosp	BANDARI	Owned dog	Leg/Thigh	Yes	1
297	Kilifi	Ganze	Female	41	2011-02-02	2011-01-31	2	Kilifi County Hosp	MABIRIKANI	Stray/Ownerless Dog	Leg/Thigh	Yes	1
298	Kilifi	Kilifi North	Male	17	2011-04-14	2011-04-04	10	Kilifi County Hosp	KAEMBENI	Owned dog	Leg/Thigh	Yes	5
299	Kilifi	Kilifi North	Male	4	2015-03-09	2015-03-09	0	Kilifi County Hosp	NGERENYA	Stray/Ownerless Dog	Arm	Yes	4
300	Kilifi	Kilifi North	Male	2	2015-03-17	2015-03-16	1	Kilifi County Hosp	MAJAJANI	Stray/Ownerless Dog	Arm	Yes	5
301	Kilifi	Kilifi North	Male	26	2011-02-16	2011-02-15	1	Kilifi County Hosp	TEZO	Owned dog	Leg/Thigh	No
302	Kilifi	Kilifi North	Female	38	2011-02-18	2011-02-14	4	Kilifi County Hosp	KIBAONI TAKAUNGU	Stray/Ownerless Dog	Leg/Thigh	Yes	1
303	Kilifi	Ganze	Female	9	2015-03-23	2015-03-23	0	Kilifi County Hosp	MIRIHINI	Stray/Ownerless Dog	Arm	Yes	2
304	Kilifi	Kilifi North	Male	10	2011-04-20	2011-04-18	2	Kilifi County Hosp	CHALALABOYA	Owned dog	Leg/Thigh	Yes	5
305	Kilifi	Kilifi North	Male	2	2015-04-10	2015-04-10	0	Kilifi County Hosp	TEZO	Stray/Ownerless Dog	Arm	Yes	5
306	Kilifi	Ganze	Male	12	2011-04-27	2011-04-26	1	Kilifi County Hosp	JARIBUNI	Owned dog	Leg/Thigh	Yes	4
307	Kilifi	Kilifi North	Female	40	2011-02-21	2011-01-02	50	Kilifi County Hosp	MBOGA	Owned dog	Leg/Thigh	Yes	5
308	Kilifi	Ganze	Male	68	2011-05-03	2011-05-02	1	Kilifi County Hosp	FUMBINI	Owned dog	Leg/Thigh	Yes	4
309	Kilifi	Kilifi North	Male	65	2011-03-21	2011-03-12	9	Kilifi County Hosp	MWALANGA	Owned dog	Leg/Thigh	Yes	5
310	Kilifi	Kilifi North	Male	9	2015-04-14	2015-04-03	11	Kilifi County Hosp	WATAMU	Owned dog	Arm	Yes	5
311	Kilifi	Kilifi North	Female	3	2015-04-14	2015-04-04	10	Kilifi County Hosp	WATAMU	Stray/Ownerless Dog	Arm	Yes	5
312	Kilifi	Ganze	Male	40	2011-03-24	2011-03-20	4	Kilifi County Hosp	ZIANI	Owned dog	Leg/Thigh	Yes	5
313	Kilifi	Kilifi North	Female	7	2015-04-27	2015-04-27	0	Kilifi County Hosp	KIBARANI	Stray/Ownerless Dog	Arm	Yes	5
314	Kilifi	Kilifi North	Female	40	2011-03-28	2011-03-23	5	Kilifi County Hosp	KIBARANI	Owned dog	Leg/Thigh	No
315	Kilifi	Ganze	Male	6	2015-04-29	2015-04-25	4	Kilifi County Hosp	M/NDEGE	Stray/Ownerless Dog	Arm	Yes	3
316	Kilifi	Kilifi North	Male	20	2011-03-29	2011-03-26	3	Kilifi County Hosp	MOZONLOLONI	Owned dog	Leg/Thigh	Yes	3
317	Kilifi	Ganze	Female	5	2015-04-30	2015-04-22	8	Kilifi County Hosp	NDINGIRIA	Owned dog	Arm	Yes	4
318	Kilifi	Kilifi North	Male	10	2011-04-29	2011-04-29	0	Kilifi County Hosp	KIZINGO	Owned dog	Leg/Thigh	No
319	Kilifi	Kilifi North	Female	36	2011-03-29	2011-03-26	3	Kilifi County Hosp	MAFISANGONI	Owned dog	Leg/Thigh	Yes	5
320	Kilifi	Kilifi North	Male	32	2011-02-04	2011-02-02	2	Kilifi County Hosp	MWARANDINDA	Owned dog	Leg/Thigh	Yes	3
321	Kilifi	Kilifi North	Male	45	2011-03-04	2011-03-04	0	Kilifi County Hosp	VIPINGO	Owned dog	Leg/Thigh	Yes	3
322	Kilifi	Kilifi North	Male	13	2011-05-26	2011-05-26	0	Kilifi County Hosp	KWAMWANGUO	Stray/Ownerless Dog	Leg/Thigh	Yes	5
323	Kilifi	Kilifi North	Female	4	2015-05-11	2015-05-11	0	Kilifi County Hosp	MKOROSHONI	Owned dog	Arm	Yes	5
324	Kilifi	Kilifi North	Female	2	2015-05-13	2015-05-13	0	Kilifi County Hosp	MKOROSHONI	Stray/Ownerless Dog	Arm	Yes	4
325	Kilifi	Kilifi North	Female	25	2011-04-16	2011-04-04	12	Kilifi County Hosp	MATSANGONI	Owned dog	Leg/Thigh	Yes	2
326	Kilifi	Kilifi North	Male	12	2011-06-16	2011-06-15	1	Kilifi County Hosp	MITANGONI	Owned dog	Leg/Thigh	Yes	5
327	Kilifi	Kilifi North	Male	14	2011-07-04	2011-06-25	9	Kilifi County Hosp	PRISON	Stray/Ownerless Dog	Leg/Thigh	Yes	4
328	Kilifi	Kilifi North	Female	10	2011-08-01	2011-07-15	17	Kilifi County Hosp	MTSARA WA TSATU	Owned dog	Leg/Thigh	Yes	5
329	Kilifi	Kilifi North	Male	40	2011-04-18	2011-04-14	4	Kilifi County Hosp	MAWENI	Owned dog	Leg/Thigh	Yes	1
330	Kilifi	Kilifi North	Female	34	2011-04-19	2011-04-18	1	Kilifi County Hosp	KITSOENI	Owned dog	Leg/Thigh	Yes	5
331	Kilifi	Kilifi North	Female	28	2011-05-24	2011-05-24	0	Kilifi County Hosp	MTSARA WA TSATU	Owned dog	Leg/Thigh	Yes	1
332	Kilifi	Kilifi North	Male	5	2015-05-14	2015-05-14	0	Kilifi County Hosp	NYARI	Owned dog	Arm	Yes	5
333	Kilifi	Kilifi North	Female	14	2011-08-08	2011-06-08	61	Kilifi County Hosp	MAVUENI	Stray/Ownerless Dog	Leg/Thigh	Yes	4
334	Kilifi	Kilifi North	Male	71	2011-05-25	2011-05-22	3	Kilifi County Hosp	MAVUENI	Owned dog	Leg/Thigh	Yes	5
335	Kilifi	Kilifi North	Male	23	2011-01-06	2011-01-06	0	Kilifi County Hosp	CHUMANI	Owned dog	Leg/Thigh	Yes	5
336	Kilifi	Kilifi North	Male	31	2011-05-06	2011-05-03	3	Kilifi County Hosp	MAYA	Owned dog	Leg/Thigh	Yes	5
337	Kilifi	Ganze	Female	16	2011-11-08	2011-08-08	92	Kilifi County Hosp	LANGO BAYA	Owned dog	Leg/Thigh	Yes	2
338	Kilifi	Kilifi North	Female	23	2011-06-06	2011-06-04	2	Kilifi County Hosp	MWAHERA	Owned dog	Leg/Thigh	Yes	5
339	Kilifi	Kilifi North	Male	65	2011-06-16	2011-06-14	2	Kilifi County Hosp	DERA	Owned dog	Leg/Thigh	No
340	Kilifi	Kilifi North	Male	10	2011-12-08	2011-11-08	30	Kilifi County Hosp	MAYOWE	Owned dog	Leg/Thigh	Yes	4
341	Kilifi	Kilifi North	Female	26	2011-06-22	2011-06-19	3	Kilifi County Hosp	TIMBONI	Owned dog	Leg/Thigh	Yes	3
342	Kilifi	Kilifi North	Female	20	2011-06-27	2011-06-25	2	Kilifi County Hosp	PLANTATION	Stray/Ownerless Dog	Leg/Thigh	No
343	Kilifi	Kilifi North	Male	8	2015-05-20	2015-05-20	0	Kilifi County Hosp	FUMBINI	Owned dog	Arm	Yes	5
344	Kilifi	Kilifi South	Female	9	2015-05-23	2015-05-23	0	Kilifi County Hosp	PINGILIKANI	Owned dog	Arm	Yes	5
345	Kilifi	Kilifi North	Male	13	2011-08-19	2011-06-08	72	Kilifi County Hosp	MBOGOZO	Stray/Ownerless Dog	Leg/Thigh	Yes	2
346	Kilifi	Kilifi North	Male	18	2011-09-19	2011-09-14	5	Kilifi County Hosp	KONJORA	Owned dog	Leg/Thigh	Yes	2
347	Kilifi	Kilifi North	Female	34	2011-06-27	2011-06-17	10	Kilifi County Hosp	MITSEDZINI	Owned dog	Leg/Thigh	No
348	Kilifi	Kilifi North	Female	70	2011-06-28	2011-06-27	1	Kilifi County Hosp	BUNDACHO	Owned dog	Leg/Thigh	Yes	5
349	Kilifi	Ganze	Female	8	2015-07-27	2015-05-21	67	Kilifi County Hosp	DIDA	Owned dog	Arm	Yes	5
350	Kilifi	Kilifi North	Female	50	2011-07-02	2011-06-12	20	Kilifi County Hosp	MBOMBONI	Owned dog	Leg/Thigh	Yes	5
351	Kilifi	Kilifi South	Male	12	2011-10-19	2011-10-18	1	Kilifi County Hosp	MAJENGO	Owned dog	Leg/Thigh	Yes	2
352	Kilifi	Ganze	Male	9	2015-08-17	2015-08-15	2	Kilifi County Hosp	MATOWE	Stray/Ownerless Dog	Arm	Yes	1
353	Kilifi	Kilifi North	Male	27	2011-07-04	2011-06-29	5	Kilifi County Hosp	MKINGIRINI	Owned dog	Leg/Thigh	No
354	Kilifi	Kilifi South	Male	9	2015-08-24	2015-08-23	1	Kilifi County Hosp	KIKAMBALA	Stray/Ownerless Dog	Arm	Yes	1
355	Kilifi	Ganze	Male	7	2015-08-22	2015-08-22	0	Kilifi County Hosp	SOKOKE	Stray/Ownerless Dog	Arm	Yes	5
356	Kilifi	Ganze	Male	28	2011-06-07	2011-06-02	5	Kilifi County Hosp	KAUMA	Owned dog	Leg/Thigh	No
357	Kilifi	Kilifi North	Male	4	2015-09-29	2015-09-22	7	Kilifi County Hosp	TAKAUNGU	Stray/Ownerless Dog	Arm	Yes	5
358	Kilifi	Ganze	Male	3	2015-10-08	2015-10-05	3	Kilifi County Hosp	JARIBUNI	Stray/Ownerless Dog	Arm	Yes	1
359	Kilifi	Ganze	Female	7	2015-10-19	2015-10-16	3	Kilifi County Hosp	MITANGONI	Owned dog	Arm	Yes	3
360	Kilifi	Kilifi North	Male	10	2011-10-21	2011-10-20	1	Kilifi County Hosp	VIPINGO	Stray/Ownerless Dog	Leg/Thigh	Yes	5
361	Kilifi	Kilifi South	Female	4	2015-10-21	2015-10-21	0	Kilifi County Hosp	KAPECHA	Owned dog	Arm	Yes	5
362	Kilifi	Ganze	Female	5	2015-10-25	2015-10-15	10	Kilifi County Hosp	TSANGALA	Stray/Ownerless Dog	Arm	Yes	4
363	Kilifi	Ganze	Male	5	2015-10-28	2015-10-28	0	Kilifi County Hosp	GANZE	Stray/Ownerless Dog	Arm	Yes	5
364	Kilifi	Kilifi North	Female	12	2011-10-24	2011-10-22	2	Kilifi County Hosp	TEZO	Owned dog	Leg/Thigh	Yes	5
365	Kilifi	Kilifi North	Male	48	2011-07-07	2011-06-30	7	Kilifi County Hosp	MALANGA	Owned dog	Leg/Thigh	Yes	4
366	Kilifi	Ganze	Male	6	2015-11-10	2015-11-10	0	Kilifi County Hosp	BALE	Owned dog	Arm	Yes	5
367	Kilifi	Kilifi North	Male	33	2011-07-13	2011-06-07	36	Kilifi County Hosp	KAUMA	Owned dog	Leg/Thigh	Yes	2
368	Kilifi	Kilifi South	Female	10	2011-10-28	2011-10-26	2	Kilifi County Hosp	CHA SIMBA	Owned dog	Leg/Thigh	Yes	5
369	Kilifi	Kilifi South	Male	19	2011-11-07	2011-10-31	7	Kilifi County Hosp	KAMBE	Owned dog	Leg/Thigh	Yes	4
370	Kilifi	Kilifi North	Male	7	2015-11-22	2015-11-22	0	Kilifi County Hosp	SINGILA	Stray/Ownerless Dog	Arm	Yes	3
371	Kilifi	Kilifi South	Female	14	2011-10-11	2011-10-11	0	Kilifi County Hosp	KIKAMBALA	Owned dog	Leg/Thigh	Yes	5
372	Kilifi	Kilifi North	Female	50	2011-07-13	2011-07-11	2	Kilifi County Hosp	TEZO	Stray/Ownerless Dog	Leg/Thigh	Yes	4
373	Kilifi	Kilifi South	Female	20	2011-07-19	2011-07-18	1	Kilifi County Hosp	BOMANI	Stray/Ownerless Dog	Leg/Thigh	Yes	5
374	Kilifi	Kilifi North	Male	12	2011-11-11	2011-09-03	69	Kilifi County Hosp	BANDARASALAMA	Owned dog	Leg/Thigh	Yes	5
375	Kilifi	Kilifi North	Male	6	2015-11-28	2015-11-28	0	Kilifi County Hosp	ROKA	Owned dog	Arm	Yes	4
376	Kilifi	Kilifi South	Female	13	2011-11-11	2011-09-11	61	Kilifi County Hosp	KIKAMBALA	Owned dog	Leg/Thigh	Yes	5
377	Kilifi	Kilifi North	Male	43	2011-07-25	2011-07-16	9	Kilifi County Hosp	BOFA/ MAWENI	Owned dog	Leg/Thigh	Yes	2
378	Kilifi	Kilifi North	Male	31	2011-07-26	2011-07-25	1	Kilifi County Hosp	TEZO	Owned dog	Leg/Thigh	Yes	4
379	Kilifi	Kilifi North	Male	6	2015-11-29	2015-11-28	1	Kilifi County Hosp	ROKA	Owned dog	Arm	Yes	4
380	Kilifi	Ganze	Male	16	2011-11-18	2011-11-14	4	Kilifi County Hosp	JARIBUNI	Owned dog	Leg/Thigh	Yes	3
381	Kilifi	Ganze	Male	68	2011-07-28	2011-07-10	18	Kilifi County Hosp	SOKOKE	Owned dog	Leg/Thigh	Yes	3
382	Kilifi	Kilifi North	Female	5	2015-12-11	2015-12-10	1	Kilifi County Hosp	MATSANGONI	Stray/Ownerless Dog	Arm	Yes	1
383	Kilifi	Ganze	Male	50	2011-07-28	2011-07-11	17	Kilifi County Hosp	MADAMANI	Owned dog	Leg/Thigh	Yes	5
384	Kilifi	Kilifi North	Female	20	2011-04-08	2011-04-07	1	Kilifi County Hosp	EZANGOMBE	Owned dog	Leg/Thigh	Yes	5
385	Kilifi	Kilifi North	Male	20	2011-08-08	2011-06-08	61	Kilifi County Hosp	MAVUENI	Owned dog	Leg/Thigh	Yes	2
386	Kilifi	Kilifi South	Male	12	2011-11-21	2011-11-14	7	Kilifi County Hosp	KAMBE	Owned dog	Leg/Thigh	Yes	1
387	Kilifi	Kilifi North	Male	37	2011-10-08	2011-08-08	61	Kilifi County Hosp	MWAMKWEHA	Stray/Ownerless Dog	Leg/Thigh	Yes	3
388	Kilifi	Kilifi North	Female	52	2011-10-08	2011-09-08	30	Kilifi County Hosp	CHUMANI	Stray/Ownerless Dog	Leg/Thigh	Yes	5
389	Kilifi	Kilifi North	Male	50	2011-11-08	2011-08-08	92	Kilifi County Hosp	CHUMANI	Owned dog	Leg/Thigh	Yes	3
390	Kilifi	Kilifi North	Female	2	2015-12-11	2015-12-10	1	Kilifi County Hosp	MATSANGONI	Stray/Ownerless Dog	Arm	Yes	2
391	Kilifi	Kilifi North	Male	10	2011-12-12	2011-12-11	1	Kilifi County Hosp	KIBAONI	Stray/Ownerless Dog	Leg/Thigh	Yes	4
392	Kilifi	Kilifi South	Male	50	2011-11-08	2011-08-08	92	Kilifi County Hosp	MTWAPA	Stray/Ownerless Dog	Leg/Thigh	Yes	3
393	Kilifi	Kilifi North	Female	16	2011-12-29	2011-12-28	1	Kilifi County Hosp	KIWANDANI	Stray/Ownerless Dog	Leg/Thigh	Yes	5
394	Kilifi	Kilifi North	Female	14	2012-02-01	2012-02-01	0	Kilifi County Hosp	KAEMBENI	Owned dog	Leg/Thigh	Yes	3
395	Kilifi	Kilifi North	Female	16	2012-02-02	2012-02-02	0	Kilifi County Hosp	KOLEWA	Owned dog	Leg/Thigh	Yes	1
396	Kilifi	Kilifi North	Male	3	2015-05-02	2015-05-02	0	Kilifi County Hosp	MAJAONI	Stray/Ownerless Dog	Arm	Yes	1
397	Kilifi	Kilifi North	Male	70	2011-12-08	2011-09-08	91	Kilifi County Hosp	MAYOWE	Owned dog	Leg/Thigh	Yes	1
398	Kilifi	Kilifi North	Male	8	2015-05-02	2015-05-02	0	Kilifi County Hosp	MAJAONI	Stray/Ownerless Dog	Arm	Yes	1
399	Kilifi	Kilifi North	Male	10	2012-07-02	2012-06-02	30	Kilifi County Hosp	MATSANGONI	Owned dog	Leg/Thigh	Yes	5
400	Kilifi	Ganze	Female	24	2011-08-19	2011-08-14	5	Kilifi County Hosp	BAMBA	Owned dog	Leg/Thigh	Yes	5
401	Kilifi	Kilifi North	Male	9	2015-05-02	2015-05-02	0	Kilifi County Hosp	TEZO	Stray/Ownerless Dog	Arm	Yes	5
402	Kilifi	Kilifi South	Male	40	2011-08-26	2011-08-20	6	Kilifi County Hosp	KIKAMBALA	Stray/Ownerless Dog	Leg/Thigh	No
403	Kilifi	Kilifi North	Male	38	2011-02-09	2011-01-09	31	Kilifi County Hosp	MZAMBARAUNI	Owned dog	Leg/Thigh	Yes	4
404	Kilifi	Kilifi North	Male	3	2015-05-02	2015-05-02	0	Kilifi County Hosp	ZOERANI	Stray/Ownerless Dog	Arm	Yes	4
405	Kilifi	Kilifi North	Male	40	2011-06-09	2011-03-09	92	Kilifi County Hosp	KFI-T/SHIP	Owned dog	Leg/Thigh	Yes	5
406	Kilifi	Kilifi North	Female	18	2012-02-03	2012-02-03	0	Kilifi County Hosp	KAKANJUNI	Owned dog	Leg/Thigh	Yes	5
407	Kilifi	Ganze	Female	14	2012-03-20	2012-03-17	3	Kilifi County Hosp	MRIMA WA KUKU	Owned dog	Leg/Thigh	Yes	5
408	Kilifi	Kilifi North	Male	28	2011-09-23	2011-09-21	2	Kilifi County Hosp	KIKAMBALA	Owned dog	Leg/Thigh	Yes	4
409	Kilifi	Kilifi South	Male	60	2011-09-28	2011-09-26	2	Kilifi County Hosp	BOMANI	Stray/Ownerless Dog	Leg/Thigh	Yes	5
410	Kilifi	Kilifi North	Male	53	2011-11-10	2011-11-10	0	Kilifi County Hosp	MKARAKAYA	Owned dog	Leg/Thigh	Yes	5
411	Kilifi	Ganze	Female	73	2011-11-10	2011-10-10	31	Kilifi County Hosp	VITENGENI	Owned dog	Leg/Thigh	Yes	5
412	Kilifi	Kilifi North	Male	13	2012-04-02	2012-03-31	2	Kilifi County Hosp	TEZO	Stray/Ownerless Dog	Leg/Thigh	Yes	3
413	Kilifi	Kilifi South	Male	78	2011-11-10	2011-11-10	0	Kilifi County Hosp	MTOMONDONI	Owned dog	Leg/Thigh	Yes	5
414	Kilifi	Kilifi North	Female	8	2015-06-02	2015-03-02	92	Kilifi County Hosp	KIDONGO	Owned dog	Arm	Yes	5
415	Kilifi	Ganze	Female	3	2015-12-02	2015-11-02	30	Kilifi County Hosp	PALAKUMI	Stray/Ownerless Dog	Arm	Yes	5
416	Kilifi	Kilifi North	Male	55	2011-10-26	2011-10-23	3	Kilifi County Hosp	MDONGOLONI	Stray/Ownerless Dog	Leg/Thigh	Yes	4
417	Kilifi	Kilifi South	Female	6	2011-07-15	2011-07-14	1	Kilifi County Hosp	VIPINGO	Owned dog	Head/Face	Yes	3
418	Kilifi	Kilifi North	Male	16	2012-04-02	2012-03-30	3	Kilifi County Hosp	KACHERORONI	Stray/Ownerless Dog	Leg/Thigh	Yes	3
419	Kilifi	Kilifi North	Female	25	2011-11-01	2011-09-10	52	Kilifi County Hosp	KATIKIRIENZI	Stray/Ownerless Dog	Leg/Thigh	Yes	5
420	Kilifi	Kilifi North	Male	35	2011-11-02	2011-10-17	16	Kilifi County Hosp	VYAMBANI	Owned dog	Leg/Thigh	Yes	1
421	Kilifi	Kilifi South	Female	9	2011-12-09	2011-10-09	61	Kilifi County Hosp	MTOMONDONI	Stray/Ownerless Dog	Head/Face	Yes	5
422	Kilifi	Kilifi North	Male	14	2012-05-04	2012-02-04	90	Kilifi County Hosp	TEZO	Owned dog	Leg/Thigh	Yes	1
423	Kilifi	Kilifi North	Female	22	2011-11-04	2011-10-30	5	Kilifi County Hosp	MIRIHINI	Owned dog	Leg/Thigh	Yes	4
424	Kilifi	Ganze	Female	50	2011-04-11	2011-04-10	1	Kilifi County Hosp	JARIBUNI	Owned dog	Leg/Thigh	Yes	5
425	Kilifi	Ganze	Female	50	2011-04-11	2011-03-11	31	Kilifi County Hosp	DZITSONI	Stray/Ownerless Dog	Leg/Thigh	Yes	5
426	Kilifi	Ganze	Female	52	2011-04-11	2011-03-11	31	Kilifi County Hosp	DZITSONI	Stray/Ownerless Dog	Leg/Thigh	Yes	5
427	Kilifi	Kilifi South	Female	59	2011-07-11	2011-04-11	91	Kilifi County Hosp	CHA SIMBA	Stray/Ownerless Dog	Leg/Thigh	Yes	4
428	Kilifi	Kilifi North	Male	25	2011-11-18	2011-11-13	5	Kilifi County Hosp	MITANGONI	Owned dog	Leg/Thigh	Yes	1
429	Kilifi	Ganze	Female	20	2011-11-22	2011-09-11	72	Kilifi County Hosp	SOKOKE	Owned dog	Leg/Thigh	Yes	5
430	Kilifi	Kilifi North	Female	40	2011-11-22	2011-10-28	25	Kilifi County Hosp	KITENGINANI	Owned dog	Leg/Thigh	Yes	5
431	Kilifi	Kilifi North	Male	67	2011-11-30	2011-11-25	5	Kilifi County Hosp	KADZINUNI	Owned dog	Leg/Thigh	Yes	2
432	Kilifi	Kilifi North	Female	41	2011-12-04	2011-10-28	37	Kilifi County Hosp	UYOMBO	Owned dog	Leg/Thigh	Yes	5
433	Kilifi	Kilifi North	Male	30	2011-12-05	2011-12-01	4	Kilifi County Hosp	MRYACHAKINE	Owned dog	Leg/Thigh	Yes	4
434	Kilifi	Kilifi North	Male	30	2011-12-13	2011-12-03	10	Kilifi County Hosp	KIWANDANI	Owned dog	Leg/Thigh	Yes	3
435	Kilifi	Kilifi North	Female	25	2011-12-27	2011-11-30	27	Kilifi County Hosp	DUNGICHA	Owned dog	Leg/Thigh	Yes	5
436	Kilifi	Kilifi South	Female	28	2011-12-28	2011-12-27	1	Kilifi County Hosp	KALOLENI	Owned dog	Leg/Thigh	Yes	1
437	Kilifi	Kilifi South	Female	21	2011-12-28	2011-11-24	34	Kilifi County Hosp	VIPINGO	Owned dog	Leg/Thigh	Yes	5
438	Kilifi	Kilifi North	Male	24	2011-12-29	2011-12-26	3	Kilifi County Hosp	BOFA	Owned dog	Leg/Thigh	Yes	5
439	Kilifi	Kilifi North	Female	14	2012-05-04	2012-02-04	90	Kilifi County Hosp	MAYOWE	Owned dog	Leg/Thigh	Yes	4
440	Kilifi	Kilifi North	Male	50	2012-03-01	2011-12-12	80	Kilifi County Hosp	TEZO	Owned dog	Leg/Thigh	Yes	5
441	Kilifi	Ganze	Male	18	2012-11-04	2012-10-04	31	Kilifi County Hosp	GANZE	Owned dog	Leg/Thigh	Yes	5
442	Kilifi	Ganze	Male	66	2012-01-09	2012-01-01	8	Kilifi County Hosp	SOKOKE	Stray/Ownerless Dog	Leg/Thigh	Yes	5
443	Kilifi	Kilifi North	Female	26	2012-01-17	2012-01-16	1	Kilifi County Hosp	JUNJU	Owned dog	Leg/Thigh	Yes	1
444	Kilifi	Ganze	Female	25	2012-01-30	2012-01-29	1	Kilifi County Hosp	RARE	Owned dog	Leg/Thigh	Yes	5
445	Kilifi	Kilifi North	Male	25	2012-02-02	2012-02-02	0	Kilifi County Hosp	SHARIANI	Owned dog	Leg/Thigh	Yes	4
446	Kilifi	Kilifi North	Male	30	2012-02-17	2012-02-17	0	Kilifi County Hosp	MNARANI	Stray/Ownerless Dog	Leg/Thigh	Yes	5
447	Kilifi	Ganze	Female	6	2011-05-12	2011-02-11	90	Kilifi County Hosp	KAKANJUNI	Stray/Ownerless Dog	Head/Face	Yes	4
448	Kilifi	Kilifi North	Male	5	2012-06-13	2012-06-13	0	Kilifi County Hosp	MNARANI	Owned dog	Head/Face	Yes	3
449	Kilifi	Kilifi North	Female	2	2012-06-13	2012-06-11	2	Kilifi County Hosp	CHONYI	Owned dog	Head/Face	Yes	5
450	Kilifi	Kilifi North	Male	6	2012-07-20	2012-07-18	2	Kilifi County Hosp	MWARANI	Owned dog	Head/Face	Yes	5
451	Kilifi	Ganze	Male	18	2012-04-16	2012-04-10	6	Kilifi County Hosp	GANZE	Owned dog	Leg/Thigh	Yes	4
452	Kilifi	Kilifi North	Male	9	2012-07-23	2012-07-22	1	Kilifi County Hosp	CHONYI	Owned dog	Head/Face	Yes	5
453	Kilifi	Ganze	Female	18	2012-04-18	2012-04-16	2	Kilifi County Hosp	JARIBUNI	Owned dog	Leg/Thigh	Yes	5
454	Kilifi	Kilifi South	Male	16	2012-04-25	2012-04-21	4	Kilifi County Hosp	CHA SIMBA	Owned dog	Leg/Thigh	Yes	5
455	Kilifi	Kilifi North	Female	31	2012-02-20	2012-02-20	0	Kilifi County Hosp	KACHORORONI	Stray/Ownerless Dog	Leg/Thigh	Yes	5
456	Kilifi	Kilifi North	Male	2	2012-07-09	2012-07-09	0	Kilifi County Hosp	MATSANGONI	Owned dog	Head/Face	Yes	5
457	Kilifi	Kilifi South	Female	6	2012-11-11	2012-09-10	62	Kilifi County Hosp	KALOLENI	Owned dog	Head/Face	No
458	Kilifi	Kilifi North	Male	20	2012-02-22	2012-02-22	0	Kilifi County Hosp	KFITSHIP	Owned dog	Leg/Thigh	Yes	2
459	Kilifi	Kilifi North	Male	6	2013-07-16	2013-07-14	2	Kilifi County Hosp	GANDA	Owned dog	Head/Face	Yes	2
460	Kilifi	Kilifi North	Female	3	2013-07-23	2013-07-21	2	Kilifi County Hosp	TAKAUNGU	Stray/Ownerless Dog	Head/Face	Yes	2
461	Kilifi	Kilifi North	Male	27	2012-02-23	2012-02-22	1	Kilifi County Hosp	BOFA	Owned dog	Leg/Thigh	Yes	2
462	Kilifi	Kilifi North	Male	53	2012-02-27	2012-02-24	3	Kilifi County Hosp	MAVUENI	Owned dog	Leg/Thigh	Yes	5
463	Kilifi	Ganze	Male	17	2012-04-27	2012-04-27	0	Kilifi County Hosp	PINULIKANI	Owned dog	Leg/Thigh	Yes	5
464	Kilifi	Kilifi North	Female	7	2014-01-27	2014-01-23	4	Kilifi County Hosp	JARIBUNI	Stray/Ownerless Dog	Head/Face	Yes	5
465	Kilifi	Kilifi South	Male	40	2012-03-01	2012-02-27	3	Kilifi County Hosp	MSAMBARAUNI	Owned dog	Leg/Thigh	Yes	1
466	Kilifi	Kilifi North	Male	60	2012-03-09	2012-02-27	11	Kilifi County Hosp	KIKAMBARA	Owned dog	Leg/Thigh	Yes	2
467	Kilifi	Kilifi North	Female	34	2012-03-27	2012-03-25	2	Kilifi County Hosp	TEZO	Owned dog	Leg/Thigh	Yes	5
468	Kilifi	Kilifi North	Male	2	2014-05-22	2014-05-22	0	Kilifi County Hosp	DULUKIZA	Stray/Ownerless Dog	Head/Face	Yes	1
469	Kilifi	Kilifi North	Female	20	2012-03-28	2012-03-15	13	Kilifi County Hosp	ZIANI	Owned dog	Leg/Thigh	Yes	5
470	Kilifi	Kilifi North	Male	23	2012-03-28	2012-03-24	4	Kilifi County Hosp	MADAMANI	Owned dog	Leg/Thigh	Yes	5
471	Kilifi	Kilifi North	Male	17	2012-04-30	2012-04-28	2	Kilifi County Hosp	KAKANJUNI	Owned dog	Leg/Thigh	Yes	5
472	Kilifi	Kilifi North	Female	9	2014-10-27	2014-10-25	2	Kilifi County Hosp	MAVUENI	Owned dog	Head/Face	Yes	4
473	Kilifi	Ganze	Female	44	2012-02-04	2012-02-04	0	Kilifi County Hosp	FUMBINI	Owned dog	Leg/Thigh	Yes	5
474	Kilifi	Kilifi North	Female	53	2012-04-03	2012-03-31	3	Kilifi County Hosp	MWAHERA	Owned dog	Leg/Thigh	Yes	5
475	Kilifi	Kilifi North	Female	4	2015-05-11	2015-05-11	0	Kilifi County Hosp	MKOROSHONI	Owned dog	Head/Face	Yes	5
476	Kilifi	Kilifi South	Male	43	2012-11-04	2012-10-04	31	Kilifi County Hosp	SHARANI	Owned dog	Leg/Thigh	Yes	4
477	Kilifi	Kilifi North	Female	16	2012-05-03	2012-04-30	3	Kilifi County Hosp	PRISON	Owned dog	Leg/Thigh	Yes	5
478	Kilifi	Kilifi North	Male	25	2012-04-12	2012-04-04	8	Kilifi County Hosp	TEZO	Owned dog	Leg/Thigh	Yes	2
479	Kilifi	Kilifi North	Male	38	2012-04-20	2012-04-20	0	Kilifi County Hosp	ROKA	Owned dog	Leg/Thigh	Yes	3
480	Kilifi	Kilifi North	Male	10	2012-04-05	2012-03-05	31	Kilifi County Hosp	MIGODOMANI	Stray/Ownerless Dog	Leg/Thigh	Yes	5
481	Kilifi	Ganze	Female	38	2012-04-24	2012-04-21	3	Kilifi County Hosp	DZIKUNZE	Owned dog	Leg/Thigh	Yes	5
482	Kilifi	Ganze	Male	2	2015-12-15	2015-12-12	3	Kilifi County Hosp	MALANGA	Owned dog	Head/Face	Yes	2
483	Kilifi	Ganze	Female	18	2012-05-16	2012-04-16	30	Kilifi County Hosp	JARIBUNI	Owned dog	Leg/Thigh	Yes	1
484	Kilifi	Kilifi North	Male	6	2011-03-14	2011-03-10	4	Kilifi County Hosp	MITANGONI	Owned dog	Trunk	Yes	5
485	Kilifi	Kilifi North	Male	8	2011-08-08	2011-08-08	0	Kilifi County Hosp	KFI-T/SHIP	Owned dog	Trunk	Yes	4
486	Kilifi	Kilifi North	Male	3	2011-09-09	2011-08-28	12	Kilifi County Hosp	VUMA	Owned dog	Trunk	Yes	1
487	Kilifi	Kilifi North	Male	5	2012-02-08	2012-01-30	9	Kilifi County Hosp	KIBARANI	Owned dog	Trunk	Yes	4
488	Kilifi	Kilifi North	Male	15	2012-05-21	2012-05-20	1	Kilifi County Hosp	KIZINGO	Owned dog	Leg/Thigh	Yes	5
489	Kilifi	Ganze	Female	6	2012-02-20	2012-02-16	4	Kilifi County Hosp	JARIBUNI	Owned dog	Trunk	Yes	5
490	Kilifi	Kilifi North	Female	4	2012-10-05	2012-10-05	0	Kilifi County Hosp	PRISON	Stray/Ownerless Dog	Trunk	Yes	4
491	Kilifi	Kilifi North	Female	18	2012-05-22	2012-05-22	0	Kilifi County Hosp	TEZO	Owned dog	Leg/Thigh	Yes	5
492	Kilifi	Kilifi North	Female	46	2012-04-30	2012-04-18	12	Kilifi County Hosp	NGERENYA	Owned dog	Leg/Thigh	Yes	2
493	Kilifi	Ganze	Female	70	2012-05-04	2012-04-29	5	Kilifi County Hosp	BALE	Owned dog	Leg/Thigh	Yes	4
494	Kilifi	Kilifi South	Female	10	2012-05-28	2012-05-27	1	Kilifi County Hosp	PINULIKANI	Stray/Ownerless Dog	Leg/Thigh	Yes	5
495	Kilifi	Kilifi North	Female	38	2012-08-05	2012-06-05	61	Kilifi County Hosp	KFITSHIP	Stray/Ownerless Dog	Leg/Thigh	Yes	5
496	Kilifi	Kilifi North	Female	27	2012-05-09	2012-05-05	4	Kilifi County Hosp	MSAMBARAUNI	Stray/Ownerless Dog	Leg/Thigh	Yes	3
497	Kilifi	Kilifi North	Female	33	2012-05-25	2012-05-23	2	Kilifi County Hosp	NGERENYA	Owned dog	Leg/Thigh	No
498	Kilifi	Kilifi North	Female	17	2012-05-28	2012-05-26	2	Kilifi County Hosp	KAKANJUNI	Owned dog	Leg/Thigh	Yes	5
499	Kilifi	Kilifi North	Female	63	2012-05-25	2012-05-23	2	Kilifi County Hosp	NGERENYA	Owned dog	Leg/Thigh	Yes	1
500	Kilifi	Kilifi North	Female	4	2012-05-23	2012-05-22	1	Kilifi County Hosp	BOFA	Stray/Ownerless Dog	Trunk	Yes	4
501	Kilifi	Kilifi North	Female	30	2012-05-28	2012-05-21	7	Kilifi County Hosp	MWAHERA	Owned dog	Leg/Thigh	Yes	2
502	Kilifi	Kilifi North	Male	9	2012-06-20	2012-06-20	0	Kilifi County Hosp	VIPINGO	Owned dog	Trunk	Yes	5
503	Kilifi	Kilifi North	Female	13	2012-06-04	2012-05-31	4	Kilifi County Hosp	KAUMA	Owned dog	Leg/Thigh	Yes	2
504	Kilifi	Kilifi North	Male	23	2012-05-28	2012-05-23	5	Kilifi County Hosp	DERA	Owned dog	Leg/Thigh	Yes	5
505	Kilifi	Kilifi North	Male	42	2012-08-06	2012-05-29	69	Kilifi County Hosp	NGERENYA	Owned dog	Leg/Thigh	Yes	2
506	Kilifi	Kilifi North	Female	45	2012-06-13	2012-06-13	0	Kilifi County Hosp	ZOWERANI	Owned dog	Leg/Thigh	Yes	5
507	Kilifi	Kilifi North	Female	30	2012-06-16	2012-05-15	32	Kilifi County Hosp	BANDARSA-LAMA	Owned dog	Leg/Thigh	Yes	5
508	Kilifi	Kilifi North	Male	44	2012-06-21	2012-06-19	2	Kilifi County Hosp	KONJORA	Owned dog	Leg/Thigh	Yes	5
509	Kilifi	Kilifi North	Female	28	2012-07-05	2012-07-01	4	Kilifi County Hosp	NGERENYA	Owned dog	Leg/Thigh	Yes	5
510	Kilifi	Kilifi North	Male	17	2012-04-06	2012-03-06	31	Kilifi County Hosp	MAWENI	Owned dog	Leg/Thigh	Yes	5
511	Kilifi	Kilifi North	Male	13	2012-06-11	2012-06-06	5	Kilifi County Hosp	KIWANDANI	Stray/Ownerless Dog	Leg/Thigh	Yes	5
512	Kilifi	Kilifi North	Female	46	2012-07-16	2012-07-16	0	Kilifi County Hosp	KISARANI	Owned dog	Leg/Thigh	Yes	5
513	Kilifi	Kilifi North	Female	6	2012-08-14	2012-08-08	6	Kilifi County Hosp	KIZINGO	Owned dog	Trunk	Yes	4
514	Kilifi	Kilifi North	Female	11	2012-06-19	2012-06-18	1	Kilifi County Hosp	KAKANJUNI	Owned dog	Leg/Thigh	Yes	5
515	Kilifi	Kilifi North	Male	58	2012-07-16	2012-07-13	3	Kilifi County Hosp	KFITSHIP	Stray/Ownerless Dog	Leg/Thigh	Yes	5
516	Kilifi	Kilifi North	Female	19	2012-06-20	2012-06-14	6	Kilifi County Hosp	KIWANDANI	Stray/Ownerless Dog	Leg/Thigh	Yes	5
517	Kilifi	Kilifi North	Female	45	2012-07-31	2012-07-30	1	Kilifi County Hosp	KONJORA	Stray/Ownerless Dog	Leg/Thigh	Yes	5
518	Kilifi	Ganze	Female	12	2012-07-24	2012-07-21	3	Kilifi County Hosp	JARIBUNI	Owned dog	Leg/Thigh	Yes	5
519	Kilifi	Kilifi North	Female	25	2012-04-08	2012-04-08	0	Kilifi County Hosp	T-SHIP	Stray/Ownerless Dog	Leg/Thigh	Yes	3
520	Kilifi	Ganze	Female	20	2012-08-08	2012-07-08	31	Kilifi County Hosp	VITENGENI	Owned dog	Leg/Thigh	Yes	2
521	Kilifi	Kilifi South	Female	7	2012-08-15	2012-08-14	1	Kilifi County Hosp	BOMANI	Stray/Ownerless Dog	Trunk	Yes	3
522	Kilifi	Kilifi North	Male	8	2012-10-09	2012-10-09	0	Kilifi County Hosp	KIWANDANI	Stray/Ownerless Dog	Trunk	Yes	5
523	Kilifi	Kilifi North	Female	15	2012-07-25	2012-07-07	18	Kilifi County Hosp	TEZO	Owned dog	Leg/Thigh	Yes	4
524	Kilifi	Kilifi North	Male	26	2012-08-08	2012-06-08	61	Kilifi County Hosp	MWARAKAYA	Stray/Ownerless Dog	Leg/Thigh	Yes	5
525	Kilifi	Kilifi South	Female	54	2012-12-08	2012-10-08	61	Kilifi County Hosp	KALOLENI	Owned dog	Leg/Thigh	Yes	3
526	Kilifi	Kilifi North	Male	28	2012-08-14	2012-08-11	3	Kilifi County Hosp	KONJORA	Stray/Ownerless Dog	Leg/Thigh	Yes	2
527	Kilifi	Kilifi South	Female	32	2012-08-14	2012-08-14	0	Kilifi County Hosp	MTEPENI	Stray/Ownerless Dog	Leg/Thigh	Yes	2
528	Kilifi	Kilifi North	Male	2	2012-10-01	2012-09-29	2	Kilifi County Hosp	KONJORA	Owned dog	Trunk	Yes	5
529	Kilifi	Kilifi North	Male	10	2012-07-08	2012-04-08	91	Kilifi County Hosp	T-SHIP	Stray/Ownerless Dog	Leg/Thigh	Yes	4
530	Kilifi	Kilifi North	Male	16	2012-09-08	2012-08-08	31	Kilifi County Hosp	MAYOWE	Owned dog	Leg/Thigh	Yes	4
531	Kilifi	Kilifi South	Female	4	2012-09-10	2012-06-10	92	Kilifi County Hosp	KALOLENI	Owned dog	Trunk	Yes	4
532	Kilifi	Kilifi North	Male	10	2012-08-14	2012-08-11	3	Kilifi County Hosp	KFITSHIP	Stray/Ownerless Dog	Leg/Thigh	Yes	1
533	Kilifi	Kilifi North	Female	44	2012-08-14	2012-08-13	1	Kilifi County Hosp	MAREMBO	Domestic Cat	Leg/Thigh	Yes	5
534	Kilifi	Kilifi North	Male	64	2012-08-15	2012-08-12	3	Kilifi County Hosp	MWARAKAYA	Owned dog	Leg/Thigh	Yes	1
535	Kilifi	Kilifi North	Female	5	2012-12-14	2012-12-12	2	Kilifi County Hosp	VYAMBANI	Owned dog	Trunk	Yes	5
536	Kilifi	Kilifi North	Male	47	2012-08-16	2012-08-16	0	Kilifi County Hosp	CHUMANI	Owned dog	Leg/Thigh	Yes	1
537	Kilifi	Kilifi North	Male	55	2012-08-20	2012-08-10	10	Kilifi County Hosp	DERA	Owned dog	Leg/Thigh	Yes	5
538	Kilifi	Kilifi North	Female	55	2012-09-11	2012-09-09	2	Kilifi County Hosp	LANGOBAYA	Owned dog	Leg/Thigh	Yes	1
539	Kilifi	Kilifi North	Female	21	2012-12-09	2012-11-09	30	Kilifi County Hosp	CHONYI	Stray/Ownerless Dog	Leg/Thigh	Yes	5
540	Kilifi	Kilifi North	Male	25	2012-09-24	2012-09-22	2	Kilifi County Hosp	KIKAMBARA	Stray/Ownerless Dog	Leg/Thigh	Yes	5
541	Kilifi	Kilifi North	Male	55	2012-04-10	2012-03-10	31	Kilifi County Hosp	KIBARANI	Owned dog	Leg/Thigh	Yes	5
542	Kilifi	Kilifi North	Male	10	2012-08-14	2012-08-12	2	Kilifi County Hosp	CHUMANI	Owned dog	Leg/Thigh	Yes	5
543	Kilifi	Kilifi South	Male	70	2012-12-10	2012-11-10	30	Kilifi County Hosp	KIKAMBARA	Owned dog	Leg/Thigh	Yes	4
544	Kilifi	Kilifi North	Male	40	2012-10-16	2012-10-15	1	Kilifi County Hosp	PRISON	Owned dog	Leg/Thigh	Yes	5
545	Kilifi	Kilifi North	Male	15	2012-08-14	2012-08-14	0	Kilifi County Hosp	MTONDIA	Owned dog	Leg/Thigh	Yes	5
546	Kilifi	Kilifi North	Female	13	2012-08-17	2012-07-29	19	Kilifi County Hosp	TEZO	Stray/Ownerless Dog	Leg/Thigh	Yes	2
547	Kilifi	Kilifi North	Female	40	2012-10-19	2012-10-18	1	Kilifi County Hosp	MANGUDO	Owned dog	Leg/Thigh	Yes	2
548	Kilifi	Kilifi North	Female	28	2012-10-22	2012-10-18	4	Kilifi County Hosp	KIBARANI	Owned dog	Leg/Thigh	Yes	4
549	Kilifi	Ganze	Female	35	2012-10-22	2012-10-19	3	Kilifi County Hosp	VITENGENI	Owned dog	Leg/Thigh	Yes	5
550	Kilifi	Kilifi North	Male	7	2013-05-07	2013-05-05	2	Kilifi County Hosp	VITENGENI	Owned dog	Trunk	No
551	Kilifi	Kilifi North	Female	5	2013-07-05	2013-06-29	6	Kilifi County Hosp	KIWANDANI	Owned dog	Trunk	Yes	3
552	Kilifi	Kilifi South	Female	28	2012-10-24	2012-10-23	1	Kilifi County Hosp	MTOMONDONI	Owned dog	Leg/Thigh	Yes	5
553	Kilifi	Kilifi North	Female	30	2012-11-01	2012-10-31	1	Kilifi County Hosp	MAGARINI	Stray/Ownerless Dog	Leg/Thigh	Yes	2
554	Kilifi	Ganze	Male	42	2012-06-11	2012-05-11	31	Kilifi County Hosp	PALAKUMI	Owned dog	Leg/Thigh	Yes	5
555	Kilifi	Kilifi North	Male	25	2012-08-11	2012-08-11	0	Kilifi County Hosp	CHONYI	Owned dog	Leg/Thigh	Yes	4
556	Kilifi	Kilifi North	Female	10	2012-07-09	2012-07-09	0	Kilifi County Hosp	DIDA	Owned dog	Leg/Thigh	Yes	5
557	Kilifi	Kilifi North	Female	60	2012-11-20	2012-11-18	2	Kilifi County Hosp	MWANGUDA	Owned dog	Leg/Thigh	Yes	1
558	Kilifi	Kilifi North	Female	8	2013-07-05	2013-06-27	8	Kilifi County Hosp	KIWANDANI	Owned dog	Trunk	Yes	3
559	Kilifi	Kilifi North	Male	6	2013-08-28	2013-08-28	0	Kilifi County Hosp	T-SHIP	Stray/Ownerless Dog	Trunk	Yes	5
560	Kilifi	Kilifi North	Female	50	2012-11-26	2012-11-26	0	Kilifi County Hosp	MNARANI	Stray/Ownerless Dog	Leg/Thigh	Yes	5
561	Kilifi	Kilifi North	Female	4	2013-09-16	2013-09-15	1	Kilifi County Hosp	JARIBUNI	Stray/Ownerless Dog	Trunk	Yes	5
562	Kilifi	Kilifi North	Female	24	2012-11-28	2012-11-27	1	Kilifi County Hosp	TEZO	Owned dog	Leg/Thigh	Yes	3
563	Kilifi	Kilifi North	Male	82	2012-12-03	2012-11-25	8	Kilifi County Hosp	MAJAONI	Owned dog	Leg/Thigh	Yes	5
564	Kilifi	Kilifi North	Male	25	2012-10-12	2012-08-12	61	Kilifi County Hosp	CHUMANI	Owned dog	Leg/Thigh	Yes	5
565	Kilifi	Kilifi North	Male	25	2012-12-14	2012-12-13	1	Kilifi County Hosp	BOFA	Stray/Ownerless Dog	Leg/Thigh	Yes	2
566	Kilifi	Kilifi South	Male	20	2012-12-14	2012-10-12	63	Kilifi County Hosp	CHA SIMBA	Owned dog	Leg/Thigh	Yes	4
567	Kilifi	Kilifi North	Female	24	2012-12-18	2012-12-16	2	Kilifi County Hosp	MAJAJANI	Stray/Ownerless Dog	Leg/Thigh	Yes	5
568	Kilifi	Kilifi North	Male	14	2012-09-11	2012-09-09	2	Kilifi County Hosp	KAUMA	Stray/Ownerless Dog	Leg/Thigh	Yes	1
569	Kilifi	Kilifi North	Female	14	2012-09-17	2012-09-11	6	Kilifi County Hosp	ROKA	Stray/Ownerless Dog	Leg/Thigh	Yes	5
570	Kilifi	Kilifi North	Female	4	2013-09-30	2013-09-28	2	Kilifi County Hosp	MAVUENI	Owned dog	Trunk	Yes	5
571	Kilifi	Kilifi North	Male	40	2013-02-01	2012-12-30	33	Kilifi County Hosp	MNARANI	Owned dog	Leg/Thigh	Yes	5
572	Kilifi	Kilifi North	Male	5	2014-07-02	2014-05-02	61	Kilifi County Hosp	MIKINGIRINI	Owned dog	Trunk	Yes	4
573	Kilifi	Kilifi South	Male	7	2014-03-03	2014-02-26	5	Kilifi County Hosp	PALAKUMI	Owned dog	Trunk	Yes	5
574	Kilifi	Ganze	Male	3	2014-04-29	2014-04-29	0	Kilifi County Hosp	VITENGENI	Stray/Ownerless Dog	Trunk	Yes	1
575	Kilifi	Kilifi North	Female	9	2014-05-22	2014-05-20	2	Kilifi County Hosp	DULUKIZA	Stray/Ownerless Dog	Trunk	Yes	1
576	Kilifi	Kilifi South	Female	60	2013-01-18	2013-01-14	4	Kilifi County Hosp	KIKAMBARA	Owned dog	Leg/Thigh	Yes	1
577	Kilifi	Kilifi North	Male	15	2012-09-18	2012-09-11	7	Kilifi County Hosp	NGERENYA	Owned dog	Leg/Thigh	Yes	1
578	Kilifi	Kilifi North	Male	10	2012-09-24	2012-09-20	4	Kilifi County Hosp	DUNGUCHA	Owned dog	Leg/Thigh	Yes	5
579	Kilifi	Kilifi North	Female	59	2013-01-24	2013-01-23	1	Kilifi County Hosp	KONJORA	Owned dog	Leg/Thigh	Yes	5
580	Kilifi	Kilifi North	Male	5	2014-06-11	2014-05-11	31	Kilifi County Hosp	MAKAO	Owned dog	Trunk	Yes	5
581	Kilifi	Kilifi South	Female	50	2013-01-31	2013-01-30	1	Kilifi County Hosp	KADZINUNI	Stray/Ownerless Dog	Leg/Thigh	Yes	1
582	Kilifi	Kilifi South	Female	60	2013-06-02	2013-06-02	0	Kilifi County Hosp	KIKAMBARA	Stray/Ownerless Dog	Leg/Thigh	Yes	5
583	Kilifi	Kilifi North	Female	30	2013-07-02	2013-06-02	30	Kilifi County Hosp	JARIBUNI	Stray/Ownerless Dog	Leg/Thigh	Yes	4
584	Kilifi	Kilifi South	Female	64	2013-11-02	2013-08-02	92	Kilifi County Hosp	KIKAMBARA	Owned dog	Leg/Thigh	Yes	1
585	Kilifi	Kisauni	Male	9	2015-02-27	2015-02-27	0	Kilifi County Hosp	BAMBURI	Owned dog	Trunk	Yes	5
586	Kilifi	Ganze	Male	29	2013-02-28	2013-02-20	8	Kilifi County Hosp	VITENGENI	Stray/Ownerless Dog	Leg/Thigh	Yes	3
587	Kilifi	Kilifi North	Female	4	2015-04-08	2015-04-08	0	Kilifi County Hosp	MABIRIKANI	Stray/Ownerless Dog	Trunk	Yes	5
588	Kilifi	Kilifi North	Male	32	2013-02-19	2013-02-18	1	Kilifi County Hosp	TOWNSHIP	Owned dog	Leg/Thigh	Yes	5
589	Kilifi	Ganze	Female	10	2012-09-27	2012-09-25	2	Kilifi County Hosp	JARIBUNI	Owned dog	Leg/Thigh	Yes	5
590	Kilifi	Kilifi North	Female	45	2013-03-18	2013-03-16	2	Kilifi County Hosp	GANZE	Owned dog	Leg/Thigh	Yes	5
591	Kilifi	Kilifi North	Male	9	2015-04-13	2015-04-03	10	Kilifi County Hosp	MABIRIKANI	Owned dog	Trunk	Yes	5
592	Kilifi	Kilifi North	Male	18	2012-10-01	2012-09-27	4	Kilifi County Hosp	TAKAUNGU	Owned dog	Leg/Thigh	Yes	5
593	Kilifi	Kilifi South	Female	14	2012-10-18	2012-10-15	3	Kilifi County Hosp	KIKAMBARA	Owned dog	Leg/Thigh	Yes	1
594	Kilifi	Kilifi North	Male	13	2012-10-30	2012-10-30	0	Kilifi County Hosp	KONJORA	Owned dog	Leg/Thigh	Yes	5
595	Kilifi	Kilifi South	Male	7	2015-05-28	2015-05-28	0	Kilifi County Hosp	CHONYI	Owned dog	Trunk	Yes	4
596	Kilifi	Kilifi North	Female	36	2013-03-19	2013-03-11	8	Kilifi County Hosp	NGERENYA	Owned dog	Leg/Thigh	Yes	5
597	Kilifi	Ganze	Female	15	2012-11-01	2012-10-28	4	Kilifi County Hosp	JARIBUNI	Owned dog	Leg/Thigh	Yes	1
598	Kilifi	Kilifi South	Female	43	2013-03-04	2013-03-04	0	Kilifi County Hosp	KIKAMBARA	Owned dog	Leg/Thigh	Yes	5
599	Kilifi	Kilifi North	Female	11	2012-05-11	2012-05-11	0	Kilifi County Hosp	BONDACHO	Owned dog	Leg/Thigh	Yes	1
600	Kilifi	Ganze	Male	7	2015-09-06	2015-06-19	79	Kilifi County Hosp	NZOVUNI	Owned dog	Trunk	Yes	3
601	Kilifi	Kilifi North	Male	13	2012-11-14	2012-09-11	64	Kilifi County Hosp	VIAMBANI	Owned dog	Leg/Thigh	Yes	3
602	Kilifi	Ganze	Male	3	2015-07-30	2015-07-29	1	Kilifi County Hosp	SOKOKE	Owned dog	Trunk	Yes	4
603	Kilifi	Ganze	Male	35	2013-08-04	2013-07-04	31	Kilifi County Hosp	BAMBA	Owned dog	Leg/Thigh	Yes	1
604	Kilifi	Kilifi North	Female	60	2013-04-24	2013-04-22	2	Kilifi County Hosp	KAEMBENI	Owned dog	Leg/Thigh	Yes	5
605	Kilifi	Kilifi South	Female	7	2015-10-23	2015-10-21	2	Kilifi County Hosp	KATIRIRIENI	Owned dog	Trunk	Yes	4
606	Kilifi	Kilifi North	Male	13	2012-11-19	2012-11-18	1	Kilifi County Hosp	TSANGARAWENI	Owned dog	Leg/Thigh	Yes	4
607	Kilifi	Kilifi South	Female	7	2015-10-28	2015-10-22	6	Kilifi County Hosp	KAPECHA	Stray/Ownerless Dog	Trunk	Yes	5
608	Kilifi	Ganze	Female	11	2012-01-12	2012-01-10	2	Kilifi County Hosp	BAMBA	Owned dog	Leg/Thigh	Yes	5
609	Kilifi	Kilifi North	Female	8	2011-01-17	2011-01-15	2	Kilifi County Hosp	MNARANI	Owned dog	Leg/Thigh	Yes	2
610	Kilifi	Kilifi North	Male	56	2013-05-23	2013-05-21	2	Kilifi County Hosp	TEZO	Owned dog	Leg/Thigh	Yes	5
611	Kilifi	Kilifi North	Male	15	2012-12-13	2012-12-13	0	Kilifi County Hosp	KAKANJUNI	Stray/Ownerless Dog	Leg/Thigh	Yes	4
612	Kilifi	Kilifi North	Female	67	2013-05-28	2013-05-28	0	Kilifi County Hosp	KONJORA	Owned dog	Leg/Thigh	Yes	5
613	Kilifi	Kilifi North	Male	42	2013-06-06	2013-06-06	0	Kilifi County Hosp	KIBARANI	Stray/Ownerless Dog	Leg/Thigh	Yes	5
614	Kilifi	Kilifi South	Male	18	2013-03-21	2013-03-20	1	Kilifi County Hosp	MWARAKAYA	Stray/Ownerless Dog	Leg/Thigh	Yes	1
615	Kilifi	Kilifi North	Male	16	2013-05-13	2013-05-10	3	Kilifi County Hosp	MAJAJANI	Owned dog	Leg/Thigh	Yes	5
616	Kilifi	Kilifi North	Female	12	2013-05-16	2013-05-09	7	Kilifi County Hosp	VIPINGO	Owned dog	Leg/Thigh	Yes	5
617	Kilifi	Kilifi North	Female	8	2011-01-28	2011-01-26	2	Kilifi County Hosp	BUNDACHO	Owned dog	Leg/Thigh	Yes	4
618	Kilifi	Kilifi South	Male	21	2013-07-06	2013-06-06	30	Kilifi County Hosp	MTWAPA	Owned dog	Leg/Thigh	Yes	1
619	Kilifi	Ganze	Female	4	2011-03-02	2011-01-25	36	Kilifi County Hosp	KADZINUNI	Stray/Ownerless Dog	Leg/Thigh	Yes	1
620	Kilifi	Kilifi North	Female	9	2011-02-17	2011-02-16	1	Kilifi County Hosp	MAVUENI	Owned dog	Leg/Thigh	Yes	2
621	Kilifi	Ganze	Female	3	2011-02-28	2011-02-28	0	Kilifi County Hosp	KADZINUNI	Stray/Ownerless Dog	Leg/Thigh	Yes	5
622	Kilifi	Ganze	Male	8	2011-03-31	2011-03-31	0	Kilifi County Hosp	DZITSONI	Owned dog	Leg/Thigh	Yes	5
623	Kilifi	Ganze	Male	4	2011-04-14	2011-04-08	6	Kilifi County Hosp	MADAMANI	Owned dog	Leg/Thigh	Yes	1
624	Kilifi	Kilifi North	Male	12	2013-06-20	2013-06-18	2	Kilifi County Hosp	TEZO	Owned dog	Leg/Thigh	Yes	5
625	Kilifi	Kilifi North	Female	9	2011-06-24	2011-06-17	7	Kilifi County Hosp	MWAHERA	Owned dog	Leg/Thigh	Yes	5
626	Kilifi	Kilifi North	Male	45	2013-11-06	2013-08-06	92	Kilifi County Hosp	MAVUENI	Stray/Ownerless Dog	Leg/Thigh	Yes	5
627	Kilifi	Kilifi South	Male	20	2013-05-30	2013-05-23	7	Kilifi County Hosp	KAMBE	Owned dog	Leg/Thigh	Yes	5
628	Kilifi	Kilifi North	Male	61	2013-06-17	2013-06-16	1	Kilifi County Hosp	MAVUENI	Owned dog	Leg/Thigh	Yes	5
629	Kilifi	Kilifi North	Female	7	2011-07-20	2011-07-20	0	Kilifi County Hosp	KFI-T/SHIP	Stray/Ownerless Dog	Leg/Thigh	Yes	5
630	Kilifi	Kilifi North	Female	6	2011-08-01	2011-07-13	19	Kilifi County Hosp	KONJORA	Owned dog	Leg/Thigh	Yes	5
631	Kilifi	Ganze	Female	6	2011-09-08	2011-06-08	92	Kilifi County Hosp	JARIBUNI	Owned dog	Leg/Thigh	Yes	5
632	Kilifi	Kilifi North	Female	13	2013-05-07	2013-03-07	61	Kilifi County Hosp	KITENWANI	Owned dog	Leg/Thigh	Yes	1
633	Kilifi	Ganze	Male	7	2011-08-22	2011-08-21	1	Kilifi County Hosp	VITENGENI	Owned dog	Leg/Thigh	Yes	5
634	Kilifi	Kilifi North	Male	2	2011-08-25	2011-08-21	4	Kilifi County Hosp	KAKANJUNI	Owned dog	Leg/Thigh	Yes	4
635	Kilifi	Kilifi North	Male	65	2013-10-07	2013-07-07	92	Kilifi County Hosp	NGERENYA	Owned dog	Leg/Thigh	Yes	5
636	Kilifi	Kilifi North	Female	45	2013-07-15	2013-07-12	3	Kilifi County Hosp	FORODOYO	Owned dog	Leg/Thigh	Yes	5
637	Kilifi	Kilifi North	Female	37	2013-07-15	2013-07-11	4	Kilifi County Hosp	CHUMANI	Stray/Ownerless Dog	Leg/Thigh	Yes	5
638	Kilifi	Ganze	Female	30	2013-07-16	2013-07-15	1	Kilifi County Hosp	VITENGENI	Owned dog	Leg/Thigh	Yes	3
639	Kilifi	Kilifi North	Male	42	2013-07-18	2013-07-17	1	Kilifi County Hosp	TEZO	Owned dog	Leg/Thigh	Yes	3
640	Kilifi	Kilifi South	Female	34	2013-07-30	2013-07-29	1	Kilifi County Hosp	KATIRIRIENI	Owned dog	Leg/Thigh	Yes	5
641	Kilifi	Ganze	Female	54	2013-05-08	2013-03-08	61	Kilifi County Hosp	VITENGENI	Owned dog	Leg/Thigh	Yes	5
642	Kilifi	Kilifi North	Female	25	2013-07-08	2013-04-08	91	Kilifi County Hosp	MTOMONDONI	Owned dog	Leg/Thigh	Yes	3
643	Kilifi	Ganze	Male	65	2013-08-07	2013-07-26	12	Kilifi County Hosp	VITENGENI	Owned dog	Leg/Thigh	Yes	5
644	Kilifi	Kilifi North	Female	45	2013-08-13	2013-08-13	0	Kilifi County Hosp	CHUMANI	Owned dog	Leg/Thigh	Yes	2
645	Kilifi	Ganze	Female	19	2013-07-28	2013-07-07	21	Kilifi County Hosp	DZIKUNZE	Owned dog	Leg/Thigh	Yes	5
646	Kilifi	Kilifi North	Female	9	2011-08-09	2011-07-09	31	Kilifi County Hosp	KFI-T/SHIP	Owned dog	Leg/Thigh	Yes	1
647	Kilifi	Kilifi South	Male	25	2013-08-16	2013-08-15	1	Kilifi County Hosp	MWELE	Owned dog	Leg/Thigh	Yes	5
648	Kilifi	Kilifi South	Male	7	2011-09-12	2011-09-09	3	Kilifi County Hosp	KANAMAI	Owned dog	Leg/Thigh	No
649	Kilifi	Kilifi South	Male	7	2011-09-15	2011-09-14	1	Kilifi County Hosp	KOLEWA	Owned dog	Leg/Thigh	Yes	5
650	Kilifi	Kilifi North	Female	63	2013-08-20	2013-08-18	2	Kilifi County Hosp	MTONDIA	Owned dog	Leg/Thigh	Yes	5
651	Kilifi	Kilifi North	Male	18	2013-07-16	2013-07-13	3	Kilifi County Hosp	TAKAUNGU	Owned dog	Leg/Thigh	Yes	5
652	Kilifi	Kilifi North	Male	15	2013-07-29	2013-07-25	4	Kilifi County Hosp	MIGODOMANI	Owned dog	Leg/Thigh	Yes	1
653	Kilifi	Ganze	Male	12	2013-08-16	2013-08-08	8	Kilifi County Hosp	GANZE	Owned dog	Leg/Thigh	Yes	1
654	Kilifi	Ganze	Female	46	2013-09-02	2013-08-26	7	Kilifi County Hosp	VITENGENI	Owned dog	Leg/Thigh	Yes	5
655	Kilifi	Kilifi North	Female	12	2013-08-19	2013-08-08	11	Kilifi County Hosp	KONJORA	Owned dog	Leg/Thigh	Yes	5
656	Kilifi	Kilifi North	Female	6	2011-02-10	2011-02-10	0	Kilifi County Hosp	KIBARANI	Owned dog	Leg/Thigh	Yes	1
657	Kilifi	Kilifi North	Male	9	2011-10-17	2011-10-17	0	Kilifi County Hosp	NYARI	Stray/Ownerless Dog	Leg/Thigh	Yes	5
658	Kilifi	Kilifi South	Male	8	2011-10-24	2011-10-22	2	Kilifi County Hosp	MTWAPA	Owned dog	Leg/Thigh	Yes	4
659	Kilifi	Kilifi South	Male	12	2013-08-31	2013-08-29	2	Kilifi County Hosp	CHONYI	Owned dog	Leg/Thigh	Yes	5
660	Kilifi	Kilifi South	Female	15	2013-09-05	2013-08-30	6	Kilifi County Hosp	KADZINUNI	Owned dog	Leg/Thigh	Yes	5
661	Kilifi	Kilifi North	Male	7	2011-04-11	2011-03-11	31	Kilifi County Hosp	MATANOMANE	Owned dog	Leg/Thigh	Yes	5
662	Kilifi	Kilifi North	Male	9	2011-11-21	2011-11-12	9	Kilifi County Hosp	TEZO	Owned dog	Leg/Thigh	Yes	3
663	Kilifi	Kilifi North	Male	28	2013-09-03	2013-08-29	5	Kilifi County Hosp	NGERENYA	Owned dog	Leg/Thigh	Yes	5
664	Kilifi	Kilifi South	Female	30	2013-09-09	2013-06-09	92	Kilifi County Hosp	KADZINUNI	Stray/Ownerless Dog	Leg/Thigh	No
665	Kilifi	Kilifi South	Male	5	2011-12-29	2011-12-29	0	Kilifi County Hosp	VIPINGO	Owned dog	Leg/Thigh	No
666	Kilifi	Kilifi South	Female	28	2013-01-09	2013-01-09	0	Kilifi County Hosp	KIKAMBALA	Owned dog	Leg/Thigh	Yes	3
667	Kilifi	Kilifi North	Female	4	2011-01-07	2011-01-01	6	Kilifi County Hosp	UWEZE	Stray/Ownerless Dog	Leg/Thigh	Yes	5
668	Kilifi	Kilifi North	Male	13	2013-09-19	2013-09-13	6	Kilifi County Hosp	EZAMOYO	Owned dog	Leg/Thigh	Yes	5
669	Kilifi	Kilifi North	Female	28	2013-09-20	2013-08-15	36	Kilifi County Hosp	KIWANDANI	Owned dog	Leg/Thigh	Yes	5
670	Kilifi	Ganze	Male	12	2013-09-27	2013-09-13	14	Kilifi County Hosp	MATANOMANE	Owned dog	Leg/Thigh	Yes	2
671	Kilifi	Ganze	Male	13	2013-09-27	2013-09-26	1	Kilifi County Hosp	BALE	Owned dog	Leg/Thigh	No
672	Kilifi	Kilifi North	Female	9	2012-02-02	2012-02-02	0	Kilifi County Hosp	VIPINGO	Owned dog	Leg/Thigh	Yes	2
673	Kilifi	Kilifi South	Male	13	2013-09-30	2013-09-29	1	Kilifi County Hosp	CHASIMBA	Owned dog	Leg/Thigh	Yes	5
674	Kilifi	Kilifi South	Male	10	2013-10-31	2013-10-19	12	Kilifi County Hosp	VIPINGO	Stray/Ownerless Dog	Leg/Thigh	Yes	5
675	Kilifi	Kilifi South	Male	10	2013-06-11	2013-05-11	31	Kilifi County Hosp	CHONYI	Owned dog	Leg/Thigh	Yes	5
676	Kilifi	Kilifi North	Male	20	2013-09-28	2013-09-23	5	Kilifi County Hosp	KONJORA	Owned dog	Leg/Thigh	Yes	1
677	Kilifi	Kilifi North	Male	8	2012-02-14	2012-02-13	1	Kilifi County Hosp	MAWENI	Owned dog	Leg/Thigh	Yes	4
678	Kilifi	Kilifi North	Female	9	2012-02-20	2012-02-18	2	Kilifi County Hosp	MAVUENI	Owned dog	Leg/Thigh	Yes	3
679	Kilifi	Kilifi South	Male	11	2014-07-02	2014-06-02	30	Kilifi County Hosp	KIKAMBALA	Stray/Ownerless Dog	Leg/Thigh	Yes	4
680	Kilifi	Kilifi South	Female	14	2014-02-21	2014-02-20	1	Kilifi County Hosp	KIKAMBALA	Stray/Ownerless Dog	Leg/Thigh	Yes	5
681	Kilifi	Kilifi South	Female	12	2014-02-24	2014-02-23	1	Kilifi County Hosp	KIKAMBALA	Owned dog	Leg/Thigh	Yes	5
682	Kilifi	Kilifi South	Male	35	2013-09-25	2013-09-18	7	Kilifi County Hosp	CHONYI	Owned dog	Leg/Thigh	Yes	5
683	Kilifi	Ganze	Male	7	2012-02-27	2012-02-24	3	Kilifi County Hosp	VITENGENI	Stray/Ownerless Dog	Leg/Thigh	Yes	1
684	Kilifi	Kilifi North	Male	42	2013-09-26	2013-09-25	1	Kilifi County Hosp	KITERO	Owned dog	Leg/Thigh	No
685	Kilifi	Kilifi North	Female	45	2013-10-01	2013-09-15	16	Kilifi County Hosp	KIBARANI	Owned dog	Leg/Thigh	Yes	2
686	Kilifi	Kilifi North	Male	17	2014-05-03	2014-04-02	31	Kilifi County Hosp	MATANOMANE	Owned dog	Leg/Thigh	Yes	5
687	Kilifi	Ganze	Male	15	2014-06-03	2014-06-03	0	Kilifi County Hosp	VITENGENI	Owned dog	Leg/Thigh	Yes	5
688	Kilifi	Kilifi North	Female	46	2013-10-03	2013-08-20	44	Kilifi County Hosp	CHUMANI	Owned dog	Leg/Thigh	Yes	3
689	Kilifi	Kilifi North	Female	52	2013-09-28	2013-09-28	0	Kilifi County Hosp	MALANGA	Owned dog	Leg/Thigh	Yes	1
690	Kilifi	Kilifi North	Female	26	2013-04-10	2013-04-10	0	Kilifi County Hosp	KMTC	Stray/Ownerless Dog	Leg/Thigh	Yes	4
691	Kilifi	Kilifi North	Male	25	2013-09-10	2013-06-30	72	Kilifi County Hosp	KIBAONI	Owned dog	Leg/Thigh	Yes	5
692	Kilifi	Ganze	Female	48	2013-11-10	2013-09-10	61	Kilifi County Hosp	GANZE	Stray/Ownerless Dog	Leg/Thigh	Yes	5
693	Kilifi	Kilifi North	Male	23	2013-10-22	2013-10-21	1	Kilifi County Hosp	DERA	Stray/Ownerless Dog	Leg/Thigh	Yes	4
694	Kilifi	Ganze	Male	9	2012-02-03	2012-01-03	31	Kilifi County Hosp	PINULIKANI	Owned dog	Leg/Thigh	Yes	5
695	Kilifi	Kilifi North	Male	5	2012-03-21	2012-03-21	0	Kilifi County Hosp	TAKAUNGU	Owned dog	Leg/Thigh	Yes	1
696	Kilifi	Kilifi North	Female	7	2012-03-22	2012-03-08	14	Kilifi County Hosp	MATSANGONI	Owned dog	Leg/Thigh	Yes	5
697	Kilifi	Ganze	Male	5	2012-03-23	2012-03-20	3	Kilifi County Hosp	VITENGENI	Stray/Ownerless Dog	Leg/Thigh	Yes	3
698	Kilifi	Kilifi North	Male	6	2012-03-26	2012-03-22	4	Kilifi County Hosp	MAGARINI	Owned dog	Leg/Thigh	Yes	5
699	Kilifi	Kilifi North	Male	16	2014-03-18	2014-03-17	1	Kilifi County Hosp	TEZO	Owned dog	Leg/Thigh	Yes	5
700	Kilifi	Kilifi North	Female	2	2012-04-02	2012-03-29	4	Kilifi County Hosp	MRYACHAKWE	Owned dog	Leg/Thigh	Yes	1
701	Kilifi	Ganze	Male	30	2013-10-28	2013-10-25	3	Kilifi County Hosp	RARE	Stray/Ownerless Dog	Leg/Thigh	Yes	2
702	Kilifi	Ganze	Female	30	2013-11-04	2013-10-28	7	Kilifi County Hosp	GANZE	Owned dog	Leg/Thigh	Yes	3
703	Kilifi	Kilifi North	Male	4	2012-02-04	2012-01-04	31	Kilifi County Hosp	TAKAUNGU	Stray/Ownerless Dog	Leg/Thigh	Yes	5
704	Kilifi	Kilifi South	Female	53	2013-11-05	2013-10-29	7	Kilifi County Hosp	MWAVITA	Owned dog	Leg/Thigh	Yes	5
705	Kilifi	Kilifi South	Male	12	2014-03-20	2014-03-19	1	Kilifi County Hosp	BUNDACHO	Owned dog	Leg/Thigh	Yes	5
706	Kilifi	Kilifi North	Male	42	2013-08-11	2013-08-11	0	Kilifi County Hosp	MWAHERA	Owned dog	Leg/Thigh	Yes	4
707	Kilifi	Kilifi South	Male	30	2014-01-30	2014-01-25	5	Kilifi County Hosp	MWANGUDA	Owned dog	Leg/Thigh	Yes	2
708	Kilifi	Kilifi North	Female	2	2012-04-10	2012-04-04	6	Kilifi County Hosp	TEZO	Owned dog	Leg/Thigh	Yes	4
709	Kilifi	Kilifi North	Male	6	2012-04-13	2012-04-12	1	Kilifi County Hosp	KIBARANI	Owned dog	Leg/Thigh	Yes	5
710	Kilifi	Kilifi North	Male	54	2014-06-02	2014-04-02	61	Kilifi County Hosp	JARIBUNI	Owned dog	Leg/Thigh	Yes	3
711	Kilifi	Kilifi South	Female	24	2014-06-02	2014-06-02	0	Kilifi County Hosp	KADZINUNI	Stray/Ownerless Dog	Leg/Thigh	Yes	5
712	Kilifi	Kilifi North	Male	15	2014-03-24	2014-03-16	8	Kilifi County Hosp	KIRIBA	Owned dog	Leg/Thigh	Yes	3
713	Kilifi	Ganze	Male	78	2014-02-07	2014-01-26	12	Kilifi County Hosp	GANZE	Owned dog	Leg/Thigh	Yes	4
714	Kilifi	Kilifi North	Female	27	2014-07-02	2014-06-02	30	Kilifi County Hosp	BOFA	Owned dog	Leg/Thigh	Yes	5
715	Kilifi	Kilifi North	Male	26	2014-07-02	2014-07-02	0	Kilifi County Hosp	SEAHORSE	Owned dog	Leg/Thigh	Yes	5
716	Kilifi	Kilifi North	Male	45	2014-10-02	2014-10-02	0	Kilifi County Hosp	MWAHERA	Owned dog	Leg/Thigh	Yes	5
717	Kilifi	Kilifi North	Male	15	2014-03-23	2014-03-18	5	Kilifi County Hosp	KAKANJUNI	Owned dog	Leg/Thigh	Yes	3
718	Kilifi	Kilifi North	Male	45	2014-02-13	2014-02-12	1	Kilifi County Hosp	MAJAJANI	Owned dog	Leg/Thigh	Yes	2
719	Kilifi	Kilifi North	Male	50	2014-02-13	2014-02-07	6	Kilifi County Hosp	TEZO	Owned dog	Leg/Thigh	Yes	1
720	Kilifi	Ganze	Male	7	2012-04-16	2012-04-14	2	Kilifi County Hosp	FUMBINI	Owned dog	Leg/Thigh	Yes	5
721	Kilifi	Ganze	Male	38	2014-02-18	2014-02-14	4	Kilifi County Hosp	GANZE	Owned dog	Leg/Thigh	Yes	1
722	Kilifi	Kilifi North	Female	8	2012-04-23	2012-02-04	79	Kilifi County Hosp	MIKINGIRINI	Stray/Ownerless Dog	Leg/Thigh	Yes	5
723	Kilifi	Kilifi North	Male	4	2012-02-05	2012-01-05	31	Kilifi County Hosp	HOSP WARD MRK	Owned dog	Leg/Thigh	Yes	2
724	Kilifi	Ganze	Male	24	2014-02-21	2014-02-14	7	Kilifi County Hosp	GANZE	Domestic Cat	Leg/Thigh	Yes	1
725	Kilifi	Ganze	Female	30	2014-03-03	2014-02-03	28	Kilifi County Hosp	VITENGENI	Owned dog	Leg/Thigh	Yes	5
726	Kilifi	Kilifi South	Male	64	2014-06-03	2014-06-03	0	Kilifi County Hosp	ZIANI	Owned dog	Leg/Thigh	Yes	1
727	Kilifi	Kilifi North	Female	5	2012-10-05	2012-09-05	30	Kilifi County Hosp	MAWENI	Stray/Ownerless Dog	Leg/Thigh	Yes	2
728	Kilifi	Kilifi North	Male	18	2014-04-25	2014-04-19	6	Kilifi County Hosp	T-SHIP	Owned dog	Leg/Thigh	Yes	2
729	Kilifi	Kilifi South	Female	12	2014-05-07	2014-03-22	46	Kilifi County Hosp	MBUDZI	Owned dog	Leg/Thigh	Yes	5
730	Kilifi	Ganze	Male	20	2014-03-07	2014-02-16	19	Kilifi County Hosp	VITENGENI	Stray/Ownerless Dog	Leg/Thigh	Yes	4
731	Kilifi	Kilifi North	Female	17	2014-05-14	2014-05-13	1	Kilifi County Hosp	MAJAJANI	Owned dog	Leg/Thigh	Yes	5
732	Kilifi	Kilifi North	Female	4	2012-10-05	2012-08-05	61	Kilifi County Hosp	MARIAKANI	Owned dog	Leg/Thigh	Yes	3
733	Kilifi	Kilifi North	Female	8	2012-05-28	2012-05-25	3	Kilifi County Hosp	MATSANGONI	Owned dog	Leg/Thigh	Yes	1
734	Kilifi	Kilifi North	Female	10	2014-05-19	2014-05-18	1	Kilifi County Hosp	TEZO	Owned dog	Leg/Thigh	Yes	1
735	Kilifi	Ganze	Male	10	2014-05-19	2014-05-14	5	Kilifi County Hosp	GANZE	Stray/Ownerless Dog	Leg/Thigh	Yes	1
736	Kilifi	Kilifi North	Female	50	2014-03-10	2014-03-06	4	Kilifi County Hosp	MWARANDINDA	Stray/Ownerless Dog	Leg/Thigh	Yes	5
737	Kilifi	Kilifi South	Male	13	2014-05-23	2014-05-20	3	Kilifi County Hosp	PINGILIKANI	Stray/Ownerless Dog	Leg/Thigh	Yes	5
738	Kilifi	Kilifi North	Male	45	2014-03-11	2014-03-06	5	Kilifi County Hosp	JARIBUNI	Owned dog	Leg/Thigh	Yes	5
739	Kilifi	Ganze	Male	10	2014-07-23	2014-07-19	4	Kilifi County Hosp	BALE	Owned dog	Leg/Thigh	Yes	5
740	Kilifi	Ganze	Male	65	2014-03-18	2014-03-17	1	Kilifi County Hosp	VITENGENI	Owned dog	Leg/Thigh	Yes	5
741	Kilifi	Ganze	Male	30	2014-02-22	2014-02-21	1	Kilifi County Hosp	JARIBUNI	Owned dog	Leg/Thigh	Yes	4
742	Kilifi	Ganze	Female	23	2014-03-24	2014-03-24	0	Kilifi County Hosp	VITENGENI	Owned dog	Leg/Thigh	Yes	3
743	Kilifi	Kilifi North	Female	62	2014-04-28	2014-04-26	2	Kilifi County Hosp	MITANGONI	Owned dog	Leg/Thigh	Yes	5
744	Kilifi	Ganze	Male	15	2014-08-01	2014-07-29	3	Kilifi County Hosp	JARIBUNI	Owned dog	Leg/Thigh	Yes	2
745	Kilifi	Kilifi North	Male	37	2014-04-28	2014-04-25	3	Kilifi County Hosp	MAJAONI	Owned dog	Leg/Thigh	Yes	4
746	Kilifi	Kilifi North	Female	29	2014-07-05	2014-07-05	0	Kilifi County Hosp	TAKAUNGU	Stray/Ownerless Dog	Leg/Thigh	Yes	1
747	Kilifi	Ganze	Male	26	2014-05-21	2014-05-20	1	Kilifi County Hosp	VITENGENI	Stray/Ownerless Dog	Leg/Thigh	No
748	Kilifi	Kilifi North	Male	62	2014-05-16	2014-05-15	1	Kilifi County Hosp	MATSANGONI	Stray/Ownerless Dog	Leg/Thigh	Yes	4
749	Kilifi	Ganze	Male	32	2014-05-28	2014-05-23	5	Kilifi County Hosp	VITENGENI	Owned dog	Leg/Thigh	Yes	2
750	Kilifi	Kilifi North	Male	38	2014-06-28	2014-06-26	2	Kilifi County Hosp	MTAANI	Owned dog	Leg/Thigh	Yes	5
751	Kilifi	Ganze	Female	27	2014-06-30	2014-06-26	4	Kilifi County Hosp	MZYACHAKE	Owned dog	Leg/Thigh	Yes	2
752	Kilifi	Kilifi North	Male	8	2012-06-19	2012-06-07	12	Kilifi County Hosp	MATSANGONI	Owned dog	Leg/Thigh	Yes	5
753	Kilifi	Kilifi North	Female	28	2014-04-07	2014-03-07	31	Kilifi County Hosp	NGERENYA	Owned dog	Leg/Thigh	Yes	3
754	Kilifi	Kilifi South	Male	39	2014-04-07	2014-02-07	59	Kilifi County Hosp	CHASIMBA	Owned dog	Leg/Thigh	Yes	5
755	Kilifi	Kilifi South	Male	73	2014-09-07	2014-08-07	31	Kilifi County Hosp	PINGILIKANI	Owned dog	Leg/Thigh	Yes	1
756	Kilifi	Kilifi South	Female	36	2014-07-14	2014-07-14	0	Kilifi County Hosp	LUTSANGANI	Owned dog	Leg/Thigh	Yes	5
757	Kilifi	Kilifi South	Male	16	2014-12-08	2014-09-08	91	Kilifi County Hosp	CHONYI	Stray/Ownerless Dog	Leg/Thigh	Yes	5
758	Kilifi	Kilifi South	Male	51	2014-07-14	2014-07-14	0	Kilifi County Hosp	MTWAPA	Owned dog	Leg/Thigh	Yes	1
759	Kilifi	Kilifi North	Male	39	2014-07-16	2014-07-15	1	Kilifi County Hosp	ROKA	Owned dog	Leg/Thigh	Yes	3
760	Kilifi	Ganze	Male	68	2014-07-16	2014-07-14	2	Kilifi County Hosp	JARIBUNI	Owned dog	Leg/Thigh	Yes	1
761	Kilifi	Kilifi North	Male	14	2014-12-08	2014-12-08	0	Kilifi County Hosp	KIWANDANI	Owned dog	Leg/Thigh	Yes	5
762	Kilifi	Kilifi South	Male	29	2014-07-31	2014-07-31	0	Kilifi County Hosp	BOMANI	Owned dog	Leg/Thigh	No
763	Kilifi	Ganze	Male	10	2014-08-27	2014-08-26	1	Kilifi County Hosp	MATOLANI	Owned dog	Leg/Thigh	Yes	3
764	Kilifi	Ganze	Female	12	2014-08-29	2014-08-25	4	Kilifi County Hosp	JARIBUNI	Owned dog	Leg/Thigh	Yes	4
765	Kilifi	Ganze	Male	17	2014-04-09	2014-02-09	59	Kilifi County Hosp	NDINGIRIA	Owned dog	Leg/Thigh	No
766	Kilifi	Kilifi North	Female	19	2014-09-28	2014-09-28	0	Kilifi County Hosp	MDZONGOLONI	Owned dog	Leg/Thigh	Yes	5
767	Kilifi	Kilifi North	Male	47	2014-05-08	2014-04-08	30	Kilifi County Hosp	MTAANI	Owned dog	Leg/Thigh	Yes	3
768	Kilifi	Ganze	Female	4	2012-06-26	2012-06-25	1	Kilifi County Hosp	GANZE	Owned dog	Leg/Thigh	Yes	5
769	Kilifi	Ganze	Female	8	2012-06-26	2012-06-24	2	Kilifi County Hosp	DIDA	Owned dog	Leg/Thigh	Yes	5
770	Kilifi	Kilifi South	Male	11	2014-08-09	2014-06-09	61	Kilifi County Hosp	CHASIMBA	Stray/Ownerless Dog	Leg/Thigh	Yes	1
771	Kilifi	Ganze	Female	46	2014-08-18	2014-08-17	1	Kilifi County Hosp	MWAPULA	Owned dog	Leg/Thigh	Yes	1
772	Kilifi	Kilifi South	Male	50	2014-08-16	2014-08-15	1	Kilifi County Hosp	ZIANI	Owned dog	Leg/Thigh	Yes	2
773	Kilifi	Kilifi North	Male	7	2012-09-07	2012-09-07	0	Kilifi County Hosp	VIAMBANI	Owned dog	Leg/Thigh	Yes	5
774	Kilifi	Kilifi North	Female	1	2012-08-14	2012-08-12	2	Kilifi County Hosp	NDANGARANI	Owned dog	Leg/Thigh	Yes	3
775	Kilifi	Kilifi South	Male	10	2014-08-09	2014-06-09	61	Kilifi County Hosp	CHASIMBA	Stray/Ownerless Dog	Leg/Thigh	Yes	1
776	Kilifi	Kilifi North	Male	4	2012-06-09	2012-06-09	0	Kilifi County Hosp	T-SHIP	Stray/Ownerless Dog	Leg/Thigh	Yes	5
777	Kilifi	Ganze	Male	62	2014-09-04	2014-08-31	4	Kilifi County Hosp	MAGOGONI	Owned dog	Leg/Thigh	Yes	5
778	Kilifi	Kilifi North	Male	52	2014-09-09	2014-09-09	0	Kilifi County Hosp	KONJORA	Stray/Ownerless Dog	Leg/Thigh	Yes	5
779	Kilifi	Kilifi North	Male	50	2014-09-09	2014-09-09	0	Kilifi County Hosp	KONJORA	Stray/Ownerless Dog	Leg/Thigh	Yes	5
780	Kilifi	Kilifi North	Female	17	2014-09-09	2014-09-09	0	Kilifi County Hosp	KONJORA	Stray/Ownerless Dog	Leg/Thigh	Yes	5
781	Kilifi	Kilifi North	Male	22	2014-09-09	2014-09-09	0	Kilifi County Hosp	KONJORA	Stray/Ownerless Dog	Leg/Thigh	Yes	5
782	Kilifi	Kilifi North	Male	43	2014-10-09	2014-08-09	61	Kilifi County Hosp	MABIRIKANI	Owned dog	Leg/Thigh	No
783	Kilifi	Kilifi South	Male	23	2014-09-11	2014-09-01	10	Kilifi County Hosp	VIPINGO	Owned dog	Leg/Thigh	Yes	3
784	Kilifi	Kilifi North	Male	16	2014-09-09	2014-08-09	31	Kilifi County Hosp	MWEZANGOMBE	Stray/Ownerless Dog	Leg/Thigh	Yes	5
785	Kilifi	Kilifi South	Male	14	2014-09-25	2014-09-20	5	Kilifi County Hosp	KIZINGO	Owned dog	Leg/Thigh	Yes	2
786	Kilifi	Kilifi North	Female	35	2014-09-15	2014-06-18	89	Kilifi County Hosp	KIBARANI	Owned dog	Leg/Thigh	Yes	4
787	Kilifi	Kilifi North	Female	9	2012-10-09	2012-10-09	0	Kilifi County Hosp	KADZINUNI	Owned dog	Leg/Thigh	Yes	5
788	Kilifi	Kilifi North	Female	64	2014-09-15	2014-09-10	5	Kilifi County Hosp	MAVUENI	Owned dog	Leg/Thigh	Yes	5
789	Kilifi	Ganze	Male	13	2014-10-10	2014-09-20	20	Kilifi County Hosp	SOKOKE	Stray/Ownerless Dog	Leg/Thigh	Yes	1
790	Kilifi	Kilifi North	Male	17	2014-05-11	2014-04-11	30	Kilifi County Hosp	RARE	Owned dog	Leg/Thigh	No
791	Kilifi	Kilifi North	Male	12	2014-06-11	2014-06-11	0	Kilifi County Hosp	T-SHIP	Owned dog	Leg/Thigh	Yes	2
792	Kilifi	Kilifi North	Female	35	2014-09-15	2014-09-14	1	Kilifi County Hosp	UYOMA	Owned dog	Leg/Thigh	Yes	5
793	Kilifi	Kilifi North	Male	9	2012-11-09	2012-10-09	31	Kilifi County Hosp	NDINGIRIA	Owned dog	Leg/Thigh	Yes	5
794	Kilifi	Kilifi North	Male	21	2014-09-23	2014-09-14	9	Kilifi County Hosp	MSUFINI	Owned dog	Leg/Thigh	Yes	5
795	Kilifi	Kilifi South	Female	35	2014-09-30	2014-09-27	3	Kilifi County Hosp	MTWAPA	Owned dog	Leg/Thigh	Yes	1
796	Kilifi	Kilifi North	Female	14	2014-07-11	2014-05-11	61	Kilifi County Hosp	PALAKUMI	Owned dog	Leg/Thigh	Yes	1
797	Kilifi	Kilifi North	Female	12	2014-03-12	2014-02-12	28	Kilifi County Hosp	MABIRIKANI	Owned dog	Leg/Thigh	Yes	4
798	Kilifi	Mvita	Female	50	2014-10-10	2014-08-10	61	Kilifi County Hosp	CHANGAMWE	Stray/Ownerless Dog	Leg/Thigh	Yes	4
799	Kilifi	Kilifi South	Female	60	2014-10-10	2014-08-10	61	Kilifi County Hosp	GANDINI	Stray/Ownerless Dog	Leg/Thigh	Yes	4
800	Kilifi	Kilifi North	Male	45	2014-10-28	2014-10-18	10	Kilifi County Hosp	KILIFI	Stray/Ownerless Dog	Leg/Thigh	Yes	2
801	Kilifi	Kilifi North	Male	13	2014-05-12	2014-05-12	0	Kilifi County Hosp	MKOROSHONI	Owned dog	Leg/Thigh	Yes	4
802	Kilifi	Kilifi North	Male	69	2014-11-10	2014-08-10	92	Kilifi County Hosp	SOKOKE	Domestic Cat	Leg/Thigh	Yes	2
803	Kilifi	Kilifi North	Female	5	2012-09-20	2012-09-20	0	Kilifi County Hosp	MTWAPA	Owned dog	Leg/Thigh	Yes	5
804	Kilifi	Kilifi North	Female	9	2012-10-23	2012-10-22	1	Kilifi County Hosp	KAUMA	Owned dog	Leg/Thigh	Yes	2
805	Kilifi	Kilifi North	Female	6	2012-05-11	2012-04-11	30	Kilifi County Hosp	TEZO	Owned dog	Leg/Thigh	Yes	1
806	Kilifi	Kilifi North	Male	8	2012-07-11	2012-07-11	0	Kilifi County Hosp	CHA SIMBA	Owned dog	Leg/Thigh	Yes	2
807	Kilifi	Kilifi North	Female	9	2012-07-12	2012-06-12	30	Kilifi County Hosp	MKOLONI	Owned dog	Leg/Thigh	Yes	4
808	Kilifi	Ganze	Female	14	2014-12-08	2014-12-04	4	Kilifi County Hosp	VITENGENI	Stray/Ownerless Dog	Leg/Thigh	Yes	1
809	Kilifi	Kilifi North	Female	2	2012-12-10	2012-11-11	29	Kilifi County Hosp	MALINDI	Owned dog	Leg/Thigh	Yes	5
810	Kilifi	Kilifi South	Male	70	2014-10-31	2014-10-31	0	Kilifi County Hosp	CHASIMBA	Owned dog	Leg/Thigh	Yes	4
811	Kilifi	Kilifi South	Male	12	2014-12-12	2014-11-29	13	Kilifi County Hosp	BANDACHO	Owned dog	Leg/Thigh	Yes	5
812	Kilifi	Kilifi North	Male	14	2014-12-15	2014-12-12	3	Kilifi County Hosp	MNARANI	Owned dog	Leg/Thigh	Yes	1
813	Kilifi	Kilifi North	Female	8	2012-12-13	2012-10-12	62	Kilifi County Hosp	VEVESI	Owned dog	Leg/Thigh	Yes	4
814	Kilifi	Kilifi North	Male	40	2014-10-27	2014-10-27	0	Kilifi County Hosp	Kilifi County Hosp	Domestic Cat	Leg/Thigh	Yes	2
815	Kilifi	Kilifi South	Male	29	2014-11-05	2014-11-01	4	Kilifi County Hosp	TAKAUNGU	Owned dog	Leg/Thigh	Yes	1
816	Kilifi	Kilifi North	Male	32	2014-07-11	2014-05-11	61	Kilifi County Hosp	MWAHERA	Owned dog	Leg/Thigh	Yes	4
817	Kilifi	Kilifi North	Female	30	2014-07-11	2014-05-11	61	Kilifi County Hosp	PALAKUMI	Owned dog	Leg/Thigh	Yes	1
818	Kilifi	Kilifi North	Female	14	2014-12-22	2014-12-21	1	Kilifi County Hosp	DERA	Owned dog	Leg/Thigh	Yes	3
819	Kilifi	Kilifi North	Male	26	2014-10-11	2014-10-11	0	Kilifi County Hosp	KAKANJUNI	Owned dog	Leg/Thigh	Yes	2
820	Kilifi	Ganze	Male	12	2015-01-07	2015-01-01	6	Kilifi County Hosp	PITANGUO	Owned dog	Leg/Thigh	Yes	4
821	Kilifi	Ganze	Female	25	2014-07-11	2014-05-11	61	Kilifi County Hosp	PALAKUMI	Owned dog	Leg/Thigh	Yes	1
822	Kilifi	Kilifi South	Female	8	2013-07-05	2013-05-05	61	Kilifi County Hosp	CHONYI	Owned dog	Leg/Thigh	Yes	3
823	Kilifi	Kilifi North	Female	20	2014-11-19	2014-10-15	35	Kilifi County Hosp	BAMBA	Owned dog	Leg/Thigh	Yes	5
824	Kilifi	Kilifi South	Female	5	2013-05-13	2013-05-11	2	Kilifi County Hosp	CHONYI	Owned dog	Leg/Thigh	Yes	5
825	Kilifi	Kilifi South	Male	8	2013-05-16	2013-05-09	7	Kilifi County Hosp	VIPINGO	Owned dog	Leg/Thigh	Yes	5
826	Kilifi	Kilifi North	Male	9	2013-05-17	2013-05-17	0	Kilifi County Hosp	K.TOWNSHIP	Stray/Ownerless Dog	Leg/Thigh	Yes	5
827	Kilifi	Kilifi South	Male	35	2014-11-21	2014-11-21	0	Kilifi County Hosp	CHONYI	Stray/Ownerless Dog	Leg/Thigh	No
828	Kilifi	Kilifi North	Female	10	2015-01-09	2015-01-09	0	Kilifi County Hosp	MABIRIKANI	Owned dog	Leg/Thigh	Yes	2
829	Kilifi	Kilifi South	Female	32	2014-11-21	2014-11-21	0	Kilifi County Hosp	CHONYI	Owned dog	Leg/Thigh	Yes	5
830	Kilifi	Kilifi North	Female	18	2015-01-13	2015-01-01	12	Kilifi County Hosp	MTWAPA	Owned dog	Leg/Thigh	Yes	1
831	Kilifi	Kilifi North	Female	6	2013-05-23	2013-05-23	0	Kilifi County Hosp	JARIBUNI	Stray/Ownerless Dog	Leg/Thigh	Yes	5
832	Kilifi	Kilifi North	Male	9	2013-05-27	2013-05-25	2	Kilifi County Hosp	MARAFA	Owned dog	Leg/Thigh	Yes	5
833	Kilifi	Kilifi North	Male	4	2013-03-06	2013-02-06	28	Kilifi County Hosp	FUMBINI	Owned dog	Leg/Thigh	Yes	5
834	Kilifi	Kilifi North	Male	25	2014-11-19	2014-11-18	1	Kilifi County Hosp	FUMBINI	Owned dog	Leg/Thigh	Yes	5
835	Kilifi	Kilifi North	Male	37	2014-11-25	2014-11-11	14	Kilifi County Hosp	T-SHIP	Owned dog	Leg/Thigh	Yes	2
836	Kilifi	Ganze	Female	10	2015-10-01	2015-09-16	15	Kilifi County Hosp	JARIBUNI	Owned dog	Leg/Thigh	Yes	5
837	Kilifi	Kilifi North	Male	5	2013-06-06	2013-06-03	3	Kilifi County Hosp	MITANGONI	Stray/Ownerless Dog	Leg/Thigh	Yes	5
838	Kilifi	Kilifi North	Male	40	2014-11-27	2014-11-27	0	Kilifi County Hosp	SOKOKE	Stray/Ownerless Dog	Leg/Thigh	Yes	5
839	Kilifi	Kilifi North	Male	70	2014-11-27	2014-11-27	0	Kilifi County Hosp	SOKOKE	Stray/Ownerless Dog	Leg/Thigh	Yes	5
840	Kilifi	Kilifi North	Female	75	2014-11-27	2014-11-26	1	Kilifi County Hosp	KAKANJUNI	Owned dog	Leg/Thigh	Yes	5
841	Kilifi	Kilifi North	Female	55	2014-11-28	2014-11-27	1	Kilifi County Hosp	MTONDIA	Owned dog	Leg/Thigh	Yes	5
842	Kilifi	Kilifi North	Female	3	2013-06-26	2013-06-16	10	Kilifi County Hosp	MBUDZI	Owned dog	Leg/Thigh	Yes	5
843	Kilifi	Kilifi North	Female	5	2013-07-05	2013-06-29	6	Kilifi County Hosp	KIWANDANI	Owned dog	Leg/Thigh	Yes	3
844	Kilifi	Kilifi North	Female	5	2013-07-05	2013-05-29	37	Kilifi County Hosp	KIWANDANI	Owned dog	Leg/Thigh	Yes	4
845	Kilifi	Kilifi North	Male	56	2014-12-02	2014-09-20	73	Kilifi County Hosp	MNARANI	Owned dog	Leg/Thigh	Yes	5
846	Kilifi	Kilifi South	Male	77	2014-12-15	2014-12-01	14	Kilifi County Hosp	CHONYI	Owned dog	Leg/Thigh	Yes	2
847	Kilifi	Kilifi North	Male	44	2014-12-29	2014-12-27	2	Kilifi County Hosp	KIBAONI	Domestic Cat	Leg/Thigh	Yes	5
848	Kilifi	Kilifi South	Male	2	2013-09-27	2013-09-26	1	Kilifi County Hosp	MWARAKAYA	Owned dog	Leg/Thigh	Yes	1
849	Kilifi	Kilifi North	Male	16	2015-01-27	2014-12-01	57	Kilifi County Hosp	KONJORA	Owned dog	Leg/Thigh	Yes	5
850	Kilifi	Ganze	Male	23	2014-12-22	2014-12-18	4	Kilifi County Hosp	GANZE	Owned dog	Leg/Thigh	Yes	3
851	Kilifi	Kilifi North	Female	20	2015-05-01	2015-04-30	1	Kilifi County Hosp	MAREMBE	Owned dog	Leg/Thigh	Yes	5
852	Kilifi	Ganze	Male	13	2015-01-28	2015-01-26	2	Kilifi County Hosp	KAFITSON	Owned dog	Leg/Thigh	Yes	1
853	Kilifi	Ganze	Male	22	2015-08-01	2015-07-31	1	Kilifi County Hosp	NZUVUNI	Owned dog	Leg/Thigh	Yes	3
854	Kilifi	Ganze	Male	27	2015-09-01	2015-08-08	24	Kilifi County Hosp	MWAHERA	Stray/Ownerless Dog	Leg/Thigh	Yes	5
855	Kilifi	Kilifi North	Female	3	2013-02-10	2013-01-10	31	Kilifi County Hosp	KIWANDANI	Owned dog	Leg/Thigh	Yes	3
856	Kilifi	Kilifi South	Female	5	2014-02-10	2014-02-02	8	Kilifi County Hosp	CHONYI	Owned dog	Leg/Thigh	Yes	4
857	Kilifi	Kilifi North	Female	64	2015-01-13	2015-01-01	12	Kilifi County Hosp	MAVUENI	Owned dog	Leg/Thigh	Yes	3
858	Kilifi	Ganze	Female	52	2015-01-16	2015-01-15	1	Kilifi County Hosp	MADAMANI	Stray/Ownerless Dog	Leg/Thigh	Yes	5
859	Kilifi	Ganze	Female	49	2015-01-26	2015-01-24	2	Kilifi County Hosp	DZIKUNZE	Owned dog	Leg/Thigh	Yes	1
860	Kilifi	Ganze	Female	53	2015-01-26	2015-01-25	1	Kilifi County Hosp	DZIKUNZE	Stray/Ownerless Dog	Leg/Thigh	Yes	5
861	Kilifi	Kilifi South	Female	3	2014-02-25	2014-02-23	2	Kilifi County Hosp	VIPINGO	Owned dog	Leg/Thigh	Yes	5
862	Kilifi	Kilifi North	Male	37	2015-02-02	2015-01-26	7	Kilifi County Hosp	KIRIBA	Owned dog	Leg/Thigh	Yes	5
863	Kilifi	Kilifi North	Male	6	2014-03-24	2014-03-21	3	Kilifi County Hosp	MAKOBE	Owned dog	Leg/Thigh	Yes	5
864	Kilifi	Kilifi North	Male	15	2015-02-02	2015-02-01	1	Kilifi County Hosp	FUMBINI	Owned dog	Leg/Thigh	Yes	5
865	Kilifi	Kilifi North	Male	13	2015-02-06	2015-01-15	22	Kilifi County Hosp	MWAHERA	Owned dog	Leg/Thigh	Yes	1
866	Kilifi	Kilifi North	Female	60	2015-02-02	2015-01-30	3	Kilifi County Hosp	MAJAJANI	Stray/Ownerless Dog	Leg/Thigh	Yes	2
867	Kilifi	Kilifi North	Male	6	2014-04-16	2014-04-11	5	Kilifi County Hosp	MNARANI	Owned dog	Leg/Thigh	Yes	5
868	Kilifi	Ganze	Male	7	2014-04-27	2014-04-27	0	Kilifi County Hosp	MABIRIKANI	Owned dog	Leg/Thigh	Yes	5
869	Kilifi	Kilifi South	Male	26	2015-02-09	2015-02-09	0	Kilifi County Hosp	CHASIMBA	Stray/Ownerless Dog	Leg/Thigh	Yes	5
870	Kilifi	Ganze	Female	46	2015-02-10	2015-02-10	0	Kilifi County Hosp	M/NDEGE	Owned dog	Leg/Thigh	Yes	1
871	Kilifi	Ganze	Male	4	2014-05-05	2014-04-28	7	Kilifi County Hosp	VITENGENI	Owned dog	Leg/Thigh	Yes	1
872	Kilifi	Kilifi North	Male	9	2014-05-21	2014-05-18	3	Kilifi County Hosp	GANZE	Owned dog	Leg/Thigh	Yes	1
873	Kilifi	Ganze	Female	16	2015-02-09	2015-02-08	1	Kilifi County Hosp	KAKANJUNI	Owned dog	Leg/Thigh	Yes	3
874	Kilifi	Ganze	Female	24	2015-02-10	2015-02-08	2	Kilifi County Hosp	KAKANJUNI	Owned dog	Leg/Thigh	Yes	4
875	Kilifi	Ganze	Female	16	2015-02-09	2015-01-31	9	Kilifi County Hosp	VITENGENI	Owned dog	Leg/Thigh	Yes	1
876	Kilifi	Ganze	Male	42	2015-02-11	2015-01-06	36	Kilifi County Hosp	DIDA	Owned dog	Leg/Thigh	Yes	4
877	Kilifi	Ganze	Female	14	2015-02-11	2015-02-10	1	Kilifi County Hosp	NZOVUNI	Owned dog	Leg/Thigh	Yes	5
878	Kilifi	Kilifi South	Female	5	2014-05-29	2014-05-26	3	Kilifi County Hosp	ZIANI	Owned dog	Leg/Thigh	Yes	5
879	Kilifi	Ganze	Male	23	2015-02-11	2015-02-08	3	Kilifi County Hosp	MAGOGONI	Owned dog	Leg/Thigh	Yes	5
880	Kilifi	Ganze	Male	30	2015-02-13	2015-02-02	11	Kilifi County Hosp	KITENGWANI	Owned dog	Leg/Thigh	Yes	2
881	Kilifi	Ganze	Female	4	2014-06-06	2014-03-06	92	Kilifi County Hosp	DUNGICHA	Owned dog	Leg/Thigh	Yes	5
882	Kilifi	Ganze	Female	8	2014-07-24	2014-07-18	6	Kilifi County Hosp	JARIBUNI	Owned dog	Leg/Thigh	Yes	1
883	Kilifi	Kilifi North	Male	3	2014-07-28	2014-07-28	0	Kilifi County Hosp	PINGILIKANI	Stray/Ownerless Dog	Leg/Thigh	Yes	5
884	Kilifi	Kilifi North	Female	41	2015-02-18	2015-02-18	0	Kilifi County Hosp	BLAST	Owned dog	Leg/Thigh	No
885	Kilifi	Ganze	Male	8	2014-06-08	2014-04-08	61	Kilifi County Hosp	JARIBUNI	Owned dog	Leg/Thigh	Yes	5
886	Kilifi	Kilifi North	Male	6	2014-08-07	2014-07-30	8	Kilifi County Hosp	MITANGONI	Owned dog	Leg/Thigh	Yes	4
887	Kilifi	Kilifi North	Female	76	2015-02-23	2015-02-23	0	Kilifi County Hosp	MNARANI	Owned dog	Leg/Thigh	Yes	5
888	Kilifi	Kilifi North	Female	50	2015-03-02	2015-02-02	28	Kilifi County Hosp	KAYANDA	Stray/Ownerless Dog	Leg/Thigh	Yes	5
889	Kilifi	Kilifi North	Female	25	2015-03-02	2014-12-25	67	Kilifi County Hosp	BALE	Stray/Ownerless Dog	Leg/Thigh	Yes	4
890	Kilifi	Kilifi South	Male	9	2014-08-13	2014-08-08	5	Kilifi County Hosp	VIPINGO	Stray/Ownerless Dog	Leg/Thigh	No
891	Kilifi	Kilifi North	Male	15	2015-02-12	2015-02-10	2	Kilifi County Hosp	KIWANDANI	Owned dog	Leg/Thigh	Yes	5
892	Kilifi	Kilifi North	Male	5	2014-08-19	2014-08-15	4	Kilifi County Hosp	MNARANI	Owned dog	Leg/Thigh	Yes	1
893	Kilifi	Kilifi North	Male	15	2015-02-19	2015-02-19	0	Kilifi County Hosp	MATSANGONI	Stray/Ownerless Dog	Leg/Thigh	Yes	1
894	Kilifi	Ganze	Male	63	2015-03-05	2015-03-03	2	Kilifi County Hosp	VITENGENI	Stray/Ownerless Dog	Leg/Thigh	Yes	1
895	Kilifi	Kilifi South	Male	19	2015-02-28	2015-02-23	5	Kilifi County Hosp	KIZINGO	Owned dog	Leg/Thigh	No
896	Kilifi	Ganze	Male	9	2014-09-08	2014-08-20	19	Kilifi County Hosp	MGODOMANI	Owned dog	Leg/Thigh	Yes	3
897	Kilifi	Kilifi North	Female	75	2015-03-06	2015-03-02	4	Kilifi County Hosp	KIBARANI	Owned dog	Leg/Thigh	Yes	5
898	Kilifi	Kilifi North	Male	4	2014-09-09	2014-09-09	0	Kilifi County Hosp	KONJORA	Stray/Ownerless Dog	Leg/Thigh	Yes	5
899	Kilifi	Kilifi South	Male	5	2014-09-18	2014-09-15	3	Kilifi County Hosp	CHASIMBA	Owned dog	Leg/Thigh	Yes	5
900	Kilifi	Ganze	Female	46	2015-03-14	2015-03-03	11	Kilifi County Hosp	DIDA	Owned dog	Leg/Thigh	Yes	4
901	Kilifi	Kilifi North	Female	12	2015-03-03	2015-02-28	3	Kilifi County Hosp	TAKAUNGU	Stray/Ownerless Dog	Leg/Thigh	Yes	5
902	Kilifi	Kilifi North	Male	27	2015-03-16	2015-03-15	1	Kilifi County Hosp	MNARANI	Owned dog	Leg/Thigh	Yes	5
903	Kilifi	Ganze	Male	41	2015-04-02	2015-01-24	68	Kilifi County Hosp	SOKOKE	Owned dog	Leg/Thigh	Yes	5
904	Kilifi	Ganze	Female	5	2014-09-18	2014-09-17	1	Kilifi County Hosp	MBUDZI	Stray/Ownerless Dog	Leg/Thigh	Yes	5
905	Kilifi	Kilifi North	Male	5	2014-09-18	2014-09-17	1	Kilifi County Hosp	NGERENYA	Owned dog	Leg/Thigh	Yes	5
906	Kilifi	Ganze	Female	13	2015-03-18	2015-03-15	3	Kilifi County Hosp	BARAKA	Owned dog	Leg/Thigh	Yes	2
907	Kilifi	Kilifi North	Male	17	2015-04-17	2015-04-16	1	Kilifi County Hosp	KIWANDANI	Owned dog	Leg/Thigh	Yes	4
908	Kilifi	Kilifi North	Female	22	2015-04-02	2015-04-01	1	Kilifi County Hosp	KIBAONI	Stray/Ownerless Dog	Leg/Thigh	Yes	3
909	Kilifi	Kilifi North	Male	4	2014-09-22	2014-09-21	1	Kilifi County Hosp	MAVUENI	Owned dog	Leg/Thigh	Yes	4
910	Kilifi	Kilifi South	Male	8	2014-09-22	2014-09-19	3	Kilifi County Hosp	MTWAPA	Owned dog	Leg/Thigh	Yes	1
911	Kilifi	Kilifi South	Female	45	2015-04-08	2015-04-08	0	Kilifi County Hosp	NGAMANI	Owned dog	Leg/Thigh	Yes	5
912	Kilifi	Kilifi North	Female	40	2015-04-10	2015-04-09	1	Kilifi County Hosp	M/SABA	Owned dog	Leg/Thigh	Yes	5
913	Kilifi	Ganze	Female	32	2015-04-14	2015-04-03	11	Kilifi County Hosp	VITENGENI	Stray/Ownerless Dog	Leg/Thigh	Yes	4
914	Kilifi	Kilifi North	Female	19	2015-05-11	2015-05-10	1	Kilifi County Hosp	MAVUENI	Stray/Ownerless Dog	Leg/Thigh	Yes	4
915	Kilifi	Kilifi North	Male	20	2015-04-15	2015-04-04	11	Kilifi County Hosp	KONJORA	Owned dog	Leg/Thigh	Yes	4
916	Kilifi	Ganze	Male	6	2014-09-23	2014-09-23	0	Kilifi County Hosp	MBUDZI	Stray/Ownerless Dog	Leg/Thigh	Yes	5
917	Kilifi	Kilifi South	Female	57	2015-04-17	2015-04-16	1	Kilifi County Hosp	ZIANI	Owned dog	Leg/Thigh	Yes	4
918	Kilifi	Ganze	Male	14	2015-05-19	2015-05-17	2	Kilifi County Hosp	KAUMA	Owned dog	Leg/Thigh	Yes	4
919	Kilifi	Ganze	Female	40	2015-04-23	2015-04-21	2	Kilifi County Hosp	MABOMANI	Owned dog	Leg/Thigh	Yes	4
920	Kilifi	Kilifi North	Female	7	2014-09-30	2014-09-27	3	Kilifi County Hosp	MTAANI	Stray/Ownerless Dog	Leg/Thigh	Yes	5
921	Kilifi	Rabai	Male	67	2015-04-30	2015-04-30	0	Kilifi County Hosp	M/NYUNDO	Stray/Ownerless Dog	Leg/Thigh	Yes	3
922	Kilifi	Kilifi North	Male	55	2015-05-08	2015-05-04	4	Kilifi County Hosp	KONJORA	Stray/Ownerless Dog	Leg/Thigh	Yes	3
923	Kilifi	Kilifi North	Male	46	2015-05-08	2015-05-07	1	Kilifi County Hosp	K/MWANGO	Owned dog	Leg/Thigh	Yes	1
924	Kilifi	Kilifi South	Male	5	2014-10-28	2014-10-20	8	Kilifi County Hosp	MWARAKAYA	Stray/Ownerless Dog	Leg/Thigh	Yes	3
925	Kilifi	Kilifi North	Male	13	2015-06-03	2015-02-28	95	Kilifi County Hosp	MATSANGONI	Owned dog	Leg/Thigh	Yes	4
926	Kilifi	Kilifi North	Male	40	2015-05-11	2015-05-08	3	Kilifi County Hosp	NGERENYA	Owned dog	Leg/Thigh	Yes	1
927	Kilifi	Kilifi North	Male	12	2015-06-05	2015-06-04	1	Kilifi County Hosp	DUNGICHA	Owned dog	Leg/Thigh	Yes	5
928	Kilifi	Kilifi South	Male	15	2015-06-19	2015-06-13	6	Kilifi County Hosp	KITSOENI	Stray/Ownerless Dog	Leg/Thigh	Yes	4
929	Kilifi	Ganze	Male	37	2015-05-20	2015-03-30	51	Kilifi County Hosp	VITENGENI	Owned dog	Leg/Thigh	Yes	4
930	Kilifi	Kilifi North	Female	36	2015-05-20	2015-05-05	15	Kilifi County Hosp	TEZO	Owned dog	Leg/Thigh	Yes	5
931	Kilifi	Ganze	Male	13	2015-06-25	2015-06-04	21	Kilifi County Hosp	MWARANDINDA	Stray/Ownerless Dog	Leg/Thigh	Yes	5
932	Kilifi	Kilifi South	Male	5	2014-11-10	2014-10-24	17	Kilifi County Hosp	CHASIMBA	Owned dog	Leg/Thigh	Yes	1
933	Kilifi	Ganze	Male	10	2015-06-26	2015-06-25	1	Kilifi County Hosp	SOKOKE	Owned dog	Leg/Thigh	Yes	4
934	Kilifi	Kilifi South	Female	60	2015-05-29	2015-05-18	11	Kilifi County Hosp	VIPINGO	Owned dog	Leg/Thigh	Yes	5
935	Kilifi	Ganze	Male	12	2015-06-29	2015-06-27	2	Kilifi County Hosp	DZIKUNZE	Owned dog	Leg/Thigh	Yes	3
936	Kilifi	Kilifi North	Male	40	2015-05-27	2015-05-23	4	Kilifi County Hosp	KIBOKONI	Stray/Ownerless Dog	Leg/Thigh	Yes	2
937	Kilifi	Kilifi North	Female	35	2015-06-03	2015-02-28	95	Kilifi County Hosp	MATSANGONI	Owned dog	Leg/Thigh	Yes	4
938	Kilifi	Kilifi North	Female	30	2015-06-05	2015-06-04	1	Kilifi County Hosp	KIWANDANI	Owned dog	Leg/Thigh	Yes	5
939	Kilifi	Ganze	Male	20	2015-06-09	2015-05-30	10	Kilifi County Hosp	MILORE	Owned dog	Leg/Thigh	Yes	5
940	Kilifi	Kilifi North	Male	13	2015-07-01	2015-07-01	0	Kilifi County Hosp	KONJORA	Stray/Ownerless Dog	Leg/Thigh	Yes	1
941	Kilifi	Kilifi North	Male	3	2014-11-25	2014-11-24	1	Kilifi County Hosp	KONJORA	Stray/Ownerless Dog	Leg/Thigh	Yes	5
942	Kilifi	Kilifi South	Male	7	2014-12-18	2014-12-16	2	Kilifi County Hosp	CHONYI	Owned dog	Leg/Thigh	Yes	3
943	Kilifi	Ganze	Male	35	2015-06-09	2015-06-06	3	Kilifi County Hosp	NYARI	Owned dog	Leg/Thigh	Yes	2
944	Kilifi	Ganze	Male	4	2015-01-16	2014-10-10	98	Kilifi County Hosp	SOKOKE	Stray/Ownerless Dog	Leg/Thigh	Yes	1
945	Kilifi	Ganze	Female	28	2015-06-12	2015-06-11	1	Kilifi County Hosp	MILORE	Owned dog	Leg/Thigh	Yes	3
946	Kilifi	Kilifi South	Male	36	2015-06-16	2015-06-06	10	Kilifi County Hosp	MTWAPA	Owned dog	Leg/Thigh	Yes	4
947	Kilifi	Kilifi North	Male	3	2015-02-06	2015-02-06	0	Kilifi County Hosp	MAYAYANI	Owned dog	Leg/Thigh	No
948	Kilifi	Kilifi South	Male	11	2015-07-31	2015-07-28	3	Kilifi County Hosp	PINGILIKANI	Owned dog	Leg/Thigh	Yes	5
949	Kilifi	Kilifi South	Female	8	2015-02-09	2015-02-07	2	Kilifi County Hosp	MTWAPA	Owned dog	Leg/Thigh	Yes	5
950	Kilifi	Kilifi North	Male	16	2015-08-12	2015-08-11	1	Kilifi County Hosp	TEZO	Owned dog	Leg/Thigh	Yes	5
951	Kilifi	Kilifi North	Female	54	2015-06-22	2015-06-21	1	Kilifi County Hosp	CHUMANI	Owned dog	Leg/Thigh	Yes	4
952	Kilifi	Kilifi South	Male	59	2015-06-29	2015-06-28	1	Kilifi County Hosp	KADZODZO	Owned dog	Leg/Thigh	Yes	3
953	Kilifi	Kilifi North	Female	25	2015-06-30	2015-06-29	1	Kilifi County Hosp	TAKAUNGU	Stray/Ownerless Dog	Leg/Thigh	Yes	3
954	Kilifi	Ganze	Female	11	2015-08-18	2015-08-18	0	Kilifi County Hosp	MATOWE	Stray/Ownerless Dog	Leg/Thigh	Yes	1
955	Kilifi	Kilifi North	Male	9	2015-02-17	2015-02-16	1	Kilifi County Hosp	MAVUENI	Stray/Ownerless Dog	Leg/Thigh	Yes	5
956	Kilifi	Ganze	Male	12	2015-08-31	2015-07-24	38	Kilifi County Hosp	VYAMBANI	Owned dog	Leg/Thigh	Yes	5
957	Kilifi	Kilifi North	Male	8	2015-03-02	2015-02-02	28	Kilifi County Hosp	VUMA	Stray/Ownerless Dog	Leg/Thigh	Yes	5
958	Kilifi	Kilifi North	Male	8	2015-03-02	2015-02-02	28	Kilifi County Hosp	VUMA	Stray/Ownerless Dog	Leg/Thigh	Yes	5
959	Kilifi	Ganze	Male	15	2015-07-29	2015-07-28	1	Kilifi County Hosp	DZIKUNZE	Owned dog	Leg/Thigh	Yes	1
960	Kilifi	Kilifi North	Female	48	2015-07-07	2015-06-29	8	Kilifi County Hosp	TAKAUNGU	Stray/Ownerless Dog	Leg/Thigh	Yes	3
961	Kilifi	Kilifi North	Male	47	2015-07-07	2015-06-30	7	Kilifi County Hosp	MSONGOLONI	Owned dog	Leg/Thigh	Yes	4
962	Kilifi	Ganze	Female	33	2015-07-28	2015-07-13	15	Kilifi County Hosp	SOKOKE	Owned dog	Leg/Thigh	Yes	5
963	Kilifi	Ganze	Male	13	2015-09-21	2015-09-14	7	Kilifi County Hosp	BALE	Owned dog	Leg/Thigh	Yes	2
964	Kilifi	Kilifi North	Female	20	2015-07-28	2015-07-27	1	Kilifi County Hosp	TEZO	Owned dog	Leg/Thigh	Yes	4
965	Kilifi	Kilifi North	Male	20	2015-08-07	2015-08-05	2	Kilifi County Hosp	NYARI	Owned dog	Leg/Thigh	Yes	4
966	Kilifi	Kilifi North	Male	4	2015-03-03	2015-02-28	3	Kilifi County Hosp	MBOGOLO	Stray/Ownerless Dog	Leg/Thigh	Yes	1
967	Kilifi	Ganze	Female	4	2015-03-16	2015-03-03	13	Kilifi County Hosp	MADAMANI	Owned dog	Leg/Thigh	Yes	4
968	Kilifi	Ganze	Male	13	2015-09-30	2015-09-30	0	Kilifi County Hosp	GANZE	Owned dog	Leg/Thigh	Yes	4
969	Kilifi	Kilifi South	Female	40	2015-08-11	2015-08-10	1	Kilifi County Hosp	NGOMBENI	Owned dog	Leg/Thigh	Yes	5
970	Kilifi	Ganze	Female	14	2015-10-21	2015-08-07	75	Kilifi County Hosp	DANICHA	Stray/Ownerless Dog	Leg/Thigh	Yes	2
971	Kilifi	Kilifi North	Male	48	2015-08-28	2015-08-27	1	Kilifi County Hosp	MATSANGONI	Owned dog	Leg/Thigh	Yes	5
972	Kilifi	Kilifi South	Male	34	2015-08-31	2015-08-31	0	Kilifi County Hosp	VIPINGO	Owned dog	Leg/Thigh	Yes	5
973	Kilifi	Ganze	Female	36	2015-08-31	2015-08-31	0	Kilifi County Hosp	DUNGICHA	Owned dog	Leg/Thigh	Yes	1
974	Kilifi	Ganze	Male	6	2015-04-23	2015-03-24	30	Kilifi County Hosp	MIRIHINI	Stray/Ownerless Dog	Leg/Thigh	Yes	2
975	Kilifi	Kilifi North	Male	10	2015-10-27	2015-10-08	19	Kilifi County Hosp	M/NGOMBE	Owned dog	Leg/Thigh	Yes	5
976	Kilifi	Kilifi South	Male	5	2015-04-13	2015-04-03	10	Kilifi County Hosp	MWELE	Stray/Ownerless Dog	Leg/Thigh	Yes	5
977	Kilifi	Kilifi South	Male	6	2015-04-17	2015-04-17	0	Kilifi County Hosp	REA VIPINGO	Owned dog	Leg/Thigh	Yes	5
978	Kilifi	Kilifi South	Female	7	2015-05-04	2015-05-04	0	Kilifi County Hosp	CHASIMBA	Owned dog	Leg/Thigh	Yes	5
979	Kilifi	Ganze	Male	45	2015-09-07	2015-09-06	1	Kilifi County Hosp	DIDA	Owned dog	Leg/Thigh	Yes	1
980	Kilifi	Kilifi South	Male	31	2015-09-15	2015-09-14	1	Kilifi County Hosp	REA VIPINGO	Stray/Ownerless Dog	Leg/Thigh	Yes	5
981	Kilifi	Kilifi North	Male	7	2015-05-07	2015-05-06	1	Kilifi County Hosp	MAVUENI	Owned dog	Leg/Thigh	Yes	5
982	Kilifi	Ganze	Female	14	2015-10-31	2015-10-31	0	Kilifi County Hosp	VITENGENI	Owned dog	Leg/Thigh	Yes	1
983	Kilifi	Kilifi North	Male	34	2015-09-16	2015-09-13	3	Kilifi County Hosp	MTONDIA	Owned dog	Leg/Thigh	Yes	4
984	Kilifi	Ganze	Male	5	2015-05-14	2015-05-04	10	Kilifi County Hosp	PITANGUO	Owned dog	Leg/Thigh	Yes	5
985	Kilifi	Kilifi North	Male	15	2015-11-04	2015-11-03	1	Kilifi County Hosp	MTONDIA	Owned dog	Leg/Thigh	Yes	5
986	Kilifi	Kilifi South	Male	32	2015-09-24	2015-09-23	1	Kilifi County Hosp	MTWAPA	Stray/Ownerless Dog	Leg/Thigh	No
987	Kilifi	Kilifi South	Male	6	2015-05-20	2015-05-15	5	Kilifi County Hosp	MTWAPA	Owned dog	Leg/Thigh	Yes	5
988	Kilifi	Kilifi North	Female	35	2015-09-24	2015-09-24	0	Kilifi County Hosp	M/NGOMBE	Owned dog	Leg/Thigh	Yes	5
989	Kilifi	Kilifi North	Male	24	2015-10-15	2015-10-15	0	Kilifi County Hosp	PRISON	Owned dog	Leg/Thigh	Yes	1
990	Kilifi	Kilifi North	Male	30	2015-10-15	2015-10-15	0	Kilifi County Hosp	MTAANI	Owned dog	Leg/Thigh	Yes	5
991	Kilifi	Kilifi North	Male	32	2015-10-15	2015-10-15	0	Kilifi County Hosp	KIWANDANI	Owned dog	Leg/Thigh	Yes	2
992	Kilifi	Ganze	Female	39	2015-10-22	2015-10-14	8	Kilifi County Hosp	SOKOKE	Owned dog	Leg/Thigh	Yes	5
993	Kilifi	Kilifi North	Male	8	2015-05-26	2015-05-23	3	Kilifi County Hosp	KIBARANI	Owned dog	Leg/Thigh	Yes	5
994	Kilifi	Ganze	Male	18	2015-11-18	2015-11-10	8	Kilifi County Hosp	BAMBA	Stray/Ownerless Dog	Leg/Thigh	Yes	2
995	Kilifi	Kilifi North	Female	7	2015-06-06	2015-06-06	0	Kilifi County Hosp	MNARANI	Stray/Ownerless Dog	Leg/Thigh	Yes	4
996	Kilifi	Ganze	Male	7	2015-06-15	2015-06-13	2	Kilifi County Hosp	MPIRANI	Owned dog	Leg/Thigh	Yes	2
997	Kilifi	Ganze	Male	6	2015-06-28	2015-06-28	0	Kilifi County Hosp	N/MNANI	Stray/Ownerless Dog	Leg/Thigh	Yes	3
998	Kilifi	Kilifi South	Male	59	2015-10-22	2015-10-21	1	Kilifi County Hosp	VIPINGO	Owned dog	Leg/Thigh	Yes	4
999	Kilifi	Kilifi South	Male	3	2015-07-28	2015-07-26	2	Kilifi County Hosp	MTWAPA	Stray/Ownerless Dog	Leg/Thigh	No
1000	Kilifi	Kilifi North	Male	32	2015-11-03	2015-11-03	0	Kilifi County Hosp	MTONDIA	Owned dog	Leg/Thigh	Yes	5
1001	Kilifi	Kilifi North	Male	7	2015-08-31	2015-08-28	3	Kilifi County Hosp	TEZO	Owned dog	Leg/Thigh	Yes	4
1002	Kilifi	Ganze	Female	10	2015-11-27	2015-11-25	2	Kilifi County Hosp	JARIBUNI	Owned dog	Leg/Thigh	Yes	2
1003	Kilifi	Ganze	Female	9	2015-09-07	2015-09-06	1	Kilifi County Hosp	DIDA	Stray/Ownerless Dog	Leg/Thigh	Yes	5
1004	Kilifi	Kilifi South	Female	8	2015-09-21	2015-09-16	5	Kilifi County Hosp	JUNJU	Owned dog	Leg/Thigh	Yes	4
1005	Kilifi	Ganze	Male	10	2015-11-29	2015-11-29	0	Kilifi County Hosp	DZIKUNZE	Stray/Ownerless Dog	Leg/Thigh	Yes	3
1006	Kilifi	Ganze	Male	18	2015-12-17	2015-11-14	33	Kilifi County Hosp	RARE	Stray/Ownerless Dog	Leg/Thigh	Yes	5
1007	Kilifi	Ganze	Male	38	2015-11-05	2015-11-04	1	Kilifi County Hosp	MTONDIA	Owned dog	Leg/Thigh	Yes	4
1008	Kilifi	Ganze	Male	17	2015-12-18	2015-12-12	6	Kilifi County Hosp	BAMBA	Stray/Ownerless Dog	Leg/Thigh	Yes	5
1009	Kilifi	Kilifi South	Male	7	2015-09-21	2015-09-18	3	Kilifi County Hosp	VIPINGO	Owned dog	Leg/Thigh	Yes	5
1010	Kilifi	Kilifi South	Female	54	2015-11-11	2015-10-21	21	Kilifi County Hosp	VIPINGO	Owned dog	Leg/Thigh	No
1011	Kilifi	Kilifi North	Female	70	2015-11-09	2015-11-04	5	Kilifi County Hosp	MTONDIA	Stray/Ownerless Dog	Leg/Thigh	Yes	4
1012	Kilifi	Kilifi North	Male	22	2015-11-13	2015-11-13	0	Kilifi County Hosp	BOFA	Owned dog	Leg/Thigh	Yes	3
1013	Kilifi	Kilifi North	Female	5	2015-09-22	2015-09-18	4	Kilifi County Hosp	KONJORA	Owned dog	Leg/Thigh	Yes	3
1014	Kilifi	Kilifi North	Female	5	2015-09-23	2015-09-22	1	Kilifi County Hosp	PRISON	Stray/Ownerless Dog	Leg/Thigh	Yes	5
1015	Kilifi	Kilifi South	Female	35	2015-11-13	2015-11-13	0	Kilifi County Hosp	MTWAPA	Owned dog	Leg/Thigh	Yes	3
1016	Kilifi	Ganze	Female	56	2015-11-20	2015-11-20	0	Kilifi County Hosp	M/MANNE	Owned dog	Leg/Thigh	Yes	2
1017	Kilifi	Kilifi South	Female	18	2015-12-27	2015-12-17	10	Kilifi County Hosp	CHASIMBA	Owned dog	Leg/Thigh	Yes	4
1018	Kilifi	Ganze	Male	8	2015-10-10	2015-09-30	10	Kilifi County Hosp	GANZE	Owned dog	Leg/Thigh	Yes	4
1019	Kilifi	Ganze	Male	47	2015-12-08	2015-12-04	4	Kilifi County Hosp	NGAMANI	Owned dog	Leg/Thigh	Yes	1
1020	Kilifi	Kilifi South	Male	7	2015-10-21	2015-10-21	0	Kilifi County Hosp	KAPECHA	Owned dog	Leg/Thigh	Yes	3
1021	Kilifi	Kilifi South	Male	7	2015-10-21	2015-10-21	0	Kilifi County Hosp	KAPECHA	Owned dog	Leg/Thigh	Yes	4
1022	Kilifi	Ganze	Female	6	2015-11-04	2015-11-04	0	Kilifi County Hosp	MWAHERA	Owned dog	Leg/Thigh	No
1023	Kilifi	Kilifi North	Male	14	2015-12-28	2015-12-21	7	Kilifi County Hosp	TEZO	Stray/Ownerless Dog	Leg/Thigh	Yes	5
1024	Kilifi	Kilifi South	Male	42	2015-12-10	2015-12-04	6	Kilifi County Hosp	BOMANI	Stray/Ownerless Dog	Leg/Thigh	Yes	5
1025	Kilifi	Ganze	Male	6	2015-11-10	2015-11-10	0	Kilifi County Hosp	BALE	Owned dog	Leg/Thigh	Yes	4
1026	Kilifi	Kilifi North	Male	8	2015-11-18	2015-11-18	0	Kilifi County Hosp	NGERENYA	Owned dog	Leg/Thigh	Yes	5
1027	Kilifi	Ganze	Male	12	2015-12-28	2015-12-28	0	Kilifi County Hosp	DZIKUNZE	Stray/Ownerless Dog	Leg/Thigh	Yes	5
1028	Kilifi	Kilifi North	Male	13	2015-02-06	2015-01-15	22	Kilifi County Hosp	MWAHERA	Owned dog	Leg/Thigh	Yes	1
1029	Kilifi	Ganze	Female	60	2015-12-14	2015-12-13	1	Kilifi County Hosp	VITENGENI	Owned dog	Leg/Thigh	Yes	1
1030	Kilifi	Kilifi North	Male	65	2015-12-15	2015-12-05	10	Kilifi County Hosp	KONJORA	Owned dog	Leg/Thigh	Yes	3
1031	Kilifi	Kilifi North	Female	6	2015-11-23	2015-11-23	0	Kilifi County Hosp	MAVUENI	Owned dog	Leg/Thigh	Yes	3
1032	Kilifi	Ganze	Female	9	2015-11-27	2015-11-24	3	Kilifi County Hosp	M/WANDEGE	Stray/Ownerless Dog	Leg/Thigh	Yes	5
1033	Kilifi	Kilifi North	Male	23	2015-12-04	2015-12-04	0	Kilifi County Hosp	MABIRIKANI	Stray/Ownerless Dog	Leg/Thigh	Yes	3
1034	Kilifi	Kilifi North	Female	8	2015-12-01	2015-11-14	17	Kilifi County Hosp	UYOMA	Stray/Ownerless Dog	Leg/Thigh	Yes	1
1035	Kilifi	Ganze	Male	57	2015-12-21	2015-12-03	18	Kilifi County Hosp	VITENGENI	Owned dog	Leg/Thigh	Yes	5
1036	Kilifi	Ganze	Male	6	2015-12-29	2015-12-28	1	Kilifi County Hosp	DZIKUNZE	Stray/Ownerless Dog	Leg/Thigh	Yes	5
1037	Kilifi	Ganze	Female	16	2015-09-02	2015-08-02	31	Kilifi County Hosp	KAKANJUNI	Owned dog	Leg/Thigh	Yes	3
1038	Kilifi	Ganze	Female	16	2015-02-09	2015-01-31	9	Kilifi County Hosp	VITENGENI	Owned dog	Leg/Thigh	Yes	1
1039	Kilifi	Ganze	Male	14	2015-11-02	2015-10-02	31	Kilifi County Hosp	BAMBA	Owned dog	Leg/Thigh	Yes	5
1040	Kilifi	Ganze	Male	38	2015-12-30	2015-12-26	4	Kilifi County Hosp	KAKANJUNI	Owned dog	Leg/Thigh	Yes	1
1041	Kilifi	Kilifi South	Male	26	2015-09-02	2015-09-02	0	Kilifi County Hosp	CHASIMBA	Stray/Ownerless Dog	Leg/Thigh	Yes	5
1042	Kilifi	Ganze	Female	46	2015-10-02	2015-10-02	0	Kilifi County Hosp	MRIMA WA NDEGE	Owned dog	Leg/Thigh	Yes	1
1043	Kilifi	Kilifi North	Male	15	2011-01-26	2011-01-24	2	Kilifi County Hosp	KONJORA	Owned dog	Trunk	Yes	5
1044	Kilifi	Ganze	Female	24	2015-10-02	2015-08-02	61	Kilifi County Hosp	KAKANJUNI	Owned dog	Leg/Thigh	Yes	4
1045	Kilifi	Ganze	Male	9	2015-12-28	2015-12-28	0	Kilifi County Hosp	DZIKUNZE	Stray/Ownerless Dog	Leg/Thigh	Yes	5
1046	Kilifi	Kilifi North	Male	3	2015-12-28	2015-12-28	0	Kilifi County Hosp	MATSANGONI	Owned dog	Leg/Thigh	Yes	3
1047	Kilifi	Kilifi North	Female	17	2012-07-18	2012-07-18	0	Kilifi County Hosp	KONJORA	Owned dog	Trunk	Yes	5
1048	Kilifi	Kilifi North	Male	3	2015-06-02	2015-06-02	0	Kilifi County Hosp	MAJAJANI	Owned dog	Leg/Thigh	No
1049	Kilifi	Ganze	Male	42	2015-02-11	2015-01-06	36	Kilifi County Hosp	DIDA	Owned dog	Leg/Thigh	Yes	4
1050	Kilifi	Ganze	Male	23	2015-11-02	2015-08-02	92	Kilifi County Hosp	MAGOGONI	Owned dog	Leg/Thigh	Yes	5
1051	Kilifi	Kilifi South	Female	8	2015-09-02	2015-07-02	62	Kilifi County Hosp	MTWAPA	Owned dog	Leg/Thigh	Yes	5
1052	Kilifi	Kilifi North	Male	5	2011-06-14	2011-06-11	3	Kilifi County Hosp	MAYA	Owned dog	Trunk	Yes	5
1053	Kilifi	Kilifi South	Female	9	2011-10-18	2011-10-18	0	Kilifi County Hosp	MTWAPA	Owned dog	Trunk	Yes	5
1054	Kilifi	Kilifi South	Female	3	2014-10-29	2014-10-28	1	Kilifi County Hosp	WEWESI	Stray/Ownerless Dog	Trunk	Yes	1
1055	Kilifi	Kilifi South	Male	6	2014-06-11	2014-05-11	31	Kilifi County Hosp	DZITSONI	Stray/Ownerless Dog	Trunk	Yes	5
1056	Kilifi	Kilifi North	Female	15	2013-10-07	2013-08-07	61	Kilifi County Hosp	MWAKAMBI	Stray/Ownerless Dog	Trunk	Yes	2
1057	Kilifi	Kilifi North	Female	4	2015-02-18	2015-02-17	1	Kilifi County Hosp	MAJAJANI	Stray/Ownerless Dog	Trunk	Yes	1
1058	Kilifi	Kilifi North	Female	22	2011-04-24	2011-04-04	20	Kilifi County Hosp	KONJORA	Owned dog	Trunk	No
1059	Kilifi	Kilifi South	Male	11	2014-03-09	2014-02-09	28	Kilifi County Hosp	MTWAPA	Stray/Ownerless Dog	Trunk	Yes	5
1060	Kilifi	Kilifi North	Male	17	2014-11-28	2014-11-27	1	Kilifi County Hosp	KIRIBA	Owned dog	Trunk	Yes	5
1061	Kilifi	Kilifi North	Male	4	2015-03-06	2015-03-06	0	Kilifi County Hosp	MNARANI	Owned dog	Trunk	Yes	4
1062	Kilifi	Kilifi North	Female	25	2012-05-06	2012-04-06	30	Kilifi County Hosp	KITSOENI	Owned dog	Trunk	Yes	5
1063	Kilifi	Ganze	Female	26	2013-06-03	2013-04-24	40	Kilifi County Hosp	BALE	Owned dog	Trunk	Yes	5
1064	Kilifi	Kilifi North	Female	74	2013-06-20	2013-06-15	5	Kilifi County Hosp	NDINGIRIA	Owned dog	Trunk	Yes	5
1065	Kilifi	Ganze	Female	35	2014-02-18	2014-02-17	1	Kilifi County Hosp	MADAMANI	Stray/Ownerless Dog	Trunk	Yes	2
1066	Kilifi	Kilifi North	Male	16	2015-01-05	2015-01-04	1	Kilifi County Hosp	MDZONGOLONI	Owned dog	Trunk	Yes	4
1067	Kilifi	Kilifi North	Male	54	2014-02-27	2014-02-24	3	Kilifi County Hosp	VITENGENI	Owned dog	Trunk	Yes	2
1068	Kilifi	Ganze	Male	11	2015-07-30	2015-07-29	1	Kilifi County Hosp	SOKOKE	Stray/Ownerless Dog	Trunk	Yes	2
1069	Kilifi	Ganze	Male	8	2015-07-30	2015-07-29	1	Kilifi County Hosp	MPIRANI	Stray/Ownerless Dog	Trunk	Yes	1
1070	Kilifi	Kilifi North	Male	26	2015-03-05	2015-03-04	1	Kilifi County Hosp	MNARANI	Stray/Ownerless Dog	Trunk	Yes	4
1071	Kilifi	Kaloleni	Female	46	2011-01-02			Malindi County Hosp	MWARENI	Owned dog
1072	Kilifi	Kaloleni	Male	28	2011-01-04			Malindi County Hosp	TSANGATSINI	Owned dog
1073	Kilifi	Kaloleni	Male	21	2011-01-10			Malindi County Hosp	MKILO	Owned dog
1074	Kilifi	Kaloleni	Female	20	2011-01-10			Malindi County Hosp	MAVIRINI	Owned dog
1075	Kilifi	Kaloleni	Male	18	2011-01-13			Malindi County Hosp	KADZODZO	Owned dog
1076	Kilifi	Kaloleni	Male	65	2011-01-14			Malindi County Hosp	MBANI	Owned dog
1077	Kilifi	Kaloleni	Male	36	2011-01-15			Malindi County Hosp	K/KICHE	Owned dog
1078	Kilifi	Kaloleni	Female	50	2011-01-17			Malindi County Hosp	MNYEZENI	Owned dog
1079	Kilifi	Kaloleni	Male	40	2011-01-17			Malindi County Hosp	KALOLENI	Owned dog
1080	Kilifi	Kaloleni	Female	38	2011-01-19			Malindi County Hosp	KADZODZO	Owned dog
1081	Kilifi	Kaloleni	Male	40	2011-01-19			Malindi County Hosp	MWABILA	Owned dog
1082	Kilifi	Kaloleni	Male	6	2011-01-23			Malindi County Hosp	MAVIRINI	Owned dog
1083	Kilifi	Kaloleni	Male	13	2011-01-26			Malindi County Hosp	BAYARO	Owned dog
1084	Kilifi	Kaloleni	Male	16	2011-01-28			Malindi County Hosp	MAJENGO	Owned dog
1085	Kilifi	Kaloleni	Male	21	2011-02-01			Malindi County Hosp	KALALANI	Owned dog
1086	Kilifi	Kaloleni	Male	60	2011-02-02			Malindi County Hosp	MAVARATA	Owned dog
1087	Kilifi	Kaloleni	Male	10	2011-02-09			Malindi County Hosp	KAMKOMANI	Owned dog
1088	Kilifi	Kaloleni	Female	11	2011-02-10			Malindi County Hosp	GWASHENI	Owned dog
1089	Kilifi	Kaloleni	Male	20	2011-02-16			Malindi County Hosp	MNYUNDO	Owned dog
1090	Kilifi	Kaloleni	Female	22	2011-02-19			Malindi County Hosp	MTSARA	Owned dog
1091	Kilifi	Kaloleni	Male	43	2011-02-26			Malindi County Hosp	MADZIMBANI	Owned dog
1092	Kilifi	Kaloleni	Male	38	2011-02-26			Malindi County Hosp	MADZIMBANI	Owned dog
1093	Kilifi	Kaloleni	Female	28	2011-03-01			Malindi County Hosp	KADZODZO	Owned dog
1094	Kilifi	Kaloleni	Male	27	2011-03-06			Malindi County Hosp	KUMBULU	Owned dog
1095	Kilifi	Kaloleni	Male	27	2011-06-06			Malindi County Hosp	KUMBULU	Owned dog
1096	Kilifi	Kaloleni	Male	12	2011-03-12			Malindi County Hosp	MWIGO	Owned dog
1097	Kilifi	Kaloleni	Male	9	2011-03-12			Malindi County Hosp	MIANI	Owned dog
1098	Kilifi	Kaloleni	Female	6	2011-03-16			Malindi County Hosp	MWAVUMBO	Owned dog
1099	Kilifi	Kaloleni	Male	42	2011-03-21			Malindi County Hosp	MAVIRINI	Owned dog
1100	Kilifi	Kaloleni	Male	10	2011-03-23			Malindi County Hosp	MADZIMBANI	Owned dog
1101	Kilifi	Kaloleni	Female	45	2011-03-24			Malindi County Hosp	M/CHUMVI	Owned dog
1102	Kilifi	Kaloleni	Male	16	2011-03-25			Malindi County Hosp	GANDU	Owned dog
1103	Kilifi	Kaloleni	Male	44	2011-03-25			Malindi County Hosp	MIANI	Owned dog
1104	Kilifi	Kaloleni	Female	9	2011-03-25			Malindi County Hosp	MAZERAS	Owned dog
1105	Kilifi	Kaloleni	Male	7	2011-03-28			Malindi County Hosp	U/WANDEGE	Owned dog
1106	Kilifi	Kaloleni	Male	7	2011-03-29			Malindi County Hosp	MTAA	Owned dog
1107	Kilifi	Kaloleni	Male	29	2011-03-29			Malindi County Hosp	VIRAGONI	Owned dog
1108	Kilifi	Kaloleni	Female	65	2011-04-02			Malindi County Hosp	PEMBU	Owned dog
1109	Kilifi	Kaloleni	Male	10	2011-04-09			Malindi County Hosp	MWANDA	Owned dog
1110	Kilifi	Kaloleni	Male	50	2011-11-15			Malindi County Hosp	MAWEWE	Owned dog
1111	Kilifi	Kaloleni	Male	10	2011-04-25			Malindi County Hosp	DZOMBO	Owned dog
1112	Kilifi	Kaloleni	Male	25	2011-04-29			Malindi County Hosp	MAZERAS	Owned dog
1113	Kilifi	Kaloleni	Male	45	2011-04-30			Malindi County Hosp	KASEMENI	Owned dog
1114	Kilifi	Kaloleni	Male	20	2011-05-05			Malindi County Hosp	NGEYEN	Owned dog
1115	Kilifi	Kaloleni	Male	21	2011-05-05			Malindi County Hosp	MNAGONI	Owned dog
1116	Kilifi	Kaloleni	Male	42	2011-05-14			Malindi County Hosp	KALALANI	Owned dog
1117	Kilifi	Kaloleni	Male	5	2011-05-14			Malindi County Hosp	MADZIMBANI	Owned dog
1118	Kilifi	Kaloleni	Female	17	2011-05-14			Malindi County Hosp	MABATI	Owned dog
1119	Kilifi	Kaloleni	Male	60	2011-05-14			Malindi County Hosp	MKILO	Owned dog
1120	Kilifi	Kaloleni	Male	32	2011-05-14			Malindi County Hosp	KALALANI	Owned dog
1121	Kilifi	Kaloleni	Female	60	2011-05-14			Malindi County Hosp	SAMBURU	Owned dog
1122	Kilifi	Kaloleni	Male	12	2011-05-14			Malindi County Hosp	MWAKALA	Owned dog
1123	Kilifi	Kaloleni	Male	8	2011-05-23			Malindi County Hosp	M/MBARI	Owned dog
1124	Kilifi	Kaloleni	Female	10	2011-05-24			Malindi County Hosp	MWABILA	Owned dog
1125	Kilifi	Kaloleni	Male	16	2011-05-27			Malindi County Hosp	KASEMENI	Owned dog
1126	Kilifi	Kaloleni	Male	32	2011-05-27			Malindi County Hosp	KAMKOMANI	Owned dog
1127	Kilifi	Kaloleni	Male	16	2011-05-27			Malindi County Hosp	KASEMENI	Owned dog
1128	Kilifi	Kaloleni	Female	20	2011-05-30			Malindi County Hosp	BOFU	Owned dog
1129	Kilifi	Kaloleni	Male	12	2011-05-30			Malindi County Hosp	KADZODZO	Owned dog
1130	Kilifi	Kaloleni	Male	19	2011-05-30			Malindi County Hosp	MARIRINI	Owned dog
1131	Kilifi	Kaloleni	Female	70	2011-06-01			Malindi County Hosp	SAMBURU	Owned dog
1132	Kilifi	Kaloleni	Male	21	2011-06-01			Malindi County Hosp	BAMBA	Owned dog
1133	Kilifi	Kaloleni	Female	12	2011-06-02			Malindi County Hosp	SILALONI	Owned dog
1134	Kilifi	Kaloleni	Female	9	2011-06-02			Malindi County Hosp	SILALONI	Owned dog
1135	Kilifi	Kaloleni	Female	45	2011-06-11			Malindi County Hosp	RIBE	Owned dog
1136	Kilifi	Kaloleni	Male	17	2011-06-11			Malindi County Hosp	KAPTUKU	Owned dog
1137	Kilifi	Kaloleni	Male	6	2011-06-16			Malindi County Hosp		Owned dog
1138	Kilifi	Kaloleni	Female	24	2011-06-16			Malindi County Hosp	SAMBURU	Owned dog
1139	Kilifi	Kaloleni	Female	25	2011-06-16			Malindi County Hosp	SAMBURU	Owned dog
1140	Kilifi	Kaloleni	Male	10	2011-06-17			Malindi County Hosp	VIRAGONI	Owned dog
1141	Kilifi	Kaloleni	Male	6	2011-06-21			Malindi County Hosp	MWANDA	Owned dog
1142	Kilifi	Kaloleni	Female	50	2011-06-22			Malindi County Hosp	MNYEZENI	Owned dog
1143	Kilifi	Kaloleni	Male	16	2011-06-23			Malindi County Hosp	MWACHE	Owned dog
1144	Kilifi	Kaloleni	Female	15	2011-06-23			Malindi County Hosp	KADZODZO	Owned dog
1145	Kilifi	Kaloleni	Male	8	2011-06-24			Malindi County Hosp	JAKABA	Owned dog
1146	Kilifi	Kaloleni	Female	5	2011-06-28			Malindi County Hosp	KINAGONI	Owned dog
1147	Kilifi	Kaloleni	Female	32	2011-06-28			Malindi County Hosp	PONGWE	Owned dog
1148	Kilifi	Kaloleni	Female	5	2011-07-08			Malindi County Hosp	GURO	Owned dog
1149	Kilifi	Kaloleni	Male	43	2011-07-12			Malindi County Hosp	KOKUNA	Owned dog
1150	Kilifi	Kaloleni	Male	6	2011-07-18			Malindi County Hosp	MNAGONI	Owned dog
1151	Kilifi	Kaloleni	Female	10	2011-07-18			Malindi County Hosp	W/BRIDGE	Owned dog
1152	Kilifi	Kaloleni	Female	26	2011-07-18			Malindi County Hosp	MKILO	Owned dog
1153	Kilifi	Kaloleni	Male	25	2011-07-18			Malindi County Hosp	W/BRIDGE	Owned dog
1154	Kilifi	Kaloleni	Female	24	2011-08-01			Malindi County Hosp	JOMVU	Owned dog
1155	Kilifi	Kaloleni	Female	11	2011-08-06			Malindi County Hosp	KAFUNDUNI	Owned dog
1156	Kilifi	Kaloleni	Male	67	2011-08-10			Malindi County Hosp	BAYANI	Owned dog
1157	Kilifi	Kaloleni	Male	30	2011-08-16			Malindi County Hosp	MANDANI	Owned dog
1158	Kilifi	Kaloleni	Male	24	2011-08-16			Malindi County Hosp	MARIAKANI	Owned dog
1159	Kilifi	Kaloleni	Male	60	2011-08-16			Malindi County Hosp	KOKOTONI	Owned dog
1160	Kilifi	Kaloleni	Male	11	2011-08-19			Malindi County Hosp	KALALANI	Owned dog
1161	Kilifi	Kaloleni	Female	10	2011-08-23			Malindi County Hosp	MATUMBI	Owned dog
1162	Kilifi	Kaloleni	Male	87	2011-08-23			Malindi County Hosp	MNAGONI	Owned dog
1163	Kilifi	Kaloleni	Male	6	2011-08-23			Malindi County Hosp	KATUNDANI	Owned dog
1164	Kilifi	Kaloleni	Female	30	2011-08-29			Malindi County Hosp	MWARENI	Owned dog
1165	Kilifi	Kaloleni	Male	6	2011-08-31			Malindi County Hosp	KADZODZO	Owned dog
1166	Kilifi	Kaloleni	Male	13	2011-09-08			Malindi County Hosp	KADZODZO	Owned dog
1167	Kilifi	Kaloleni	Female	11	2011-09-08			Malindi County Hosp	MAWEWE	Owned dog
1168	Kilifi	Kaloleni	Male	20	2011-09-08			Malindi County Hosp	SAMBURU	Owned dog
1169	Kilifi	Kaloleni	Female	13	2011-09-08			Malindi County Hosp	MARIAKANI	Owned dog
1170	Kilifi	Kaloleni	Male	62	2011-09-08			Malindi County Hosp	RIBE	Owned dog
1171	Kilifi	Kaloleni	Male	38	2011-09-08			Malindi County Hosp	MAJENGO	Owned dog
1172	Kilifi	Kaloleni	Male	16	2011-09-25			Malindi County Hosp	KASEMENI	Owned dog
1173	Kilifi	Kaloleni	Female	40	2011-09-26			Malindi County Hosp	MADZIMBANI	Owned dog
1174	Kilifi	Kaloleni	Female	5	2011-10-01			Malindi County Hosp	KOKOTONI	Owned dog
1175	Kilifi	Kaloleni	Female	30	2011-10-01			Malindi County Hosp	JAKABA	Owned dog
1176	Kilifi	Kaloleni	Male	15	2011-10-01			Malindi County Hosp	MWIKWATA	Owned dog
1177	Kilifi	Kaloleni	Male	22	2011-10-01			Malindi County Hosp	KADZODZO	Owned dog
1178	Kilifi	Kaloleni	Male	15	2011-10-01			Malindi County Hosp	MWANDA	Owned dog
1179	Kilifi	Kaloleni	Male	41	2011-10-01			Malindi County Hosp	KAMKOMANI	Owned dog
1180	Kilifi	Kaloleni	Male	13	2011-10-01			Malindi County Hosp	MWABILA	Owned dog
1181	Kilifi	Kaloleni	Male	10	2011-10-22			Malindi County Hosp	MARIAKANI	Owned dog
1182	Kilifi	Kaloleni	Male	11	2011-10-22			Malindi County Hosp	MWARENI	Owned dog
1183	Kilifi	Kaloleni	Female	40	2011-10-26			Malindi County Hosp	KAFUNDUNI	Owned dog
1184	Kilifi	Kaloleni	Male	9	2011-10-30			Malindi County Hosp	TSANGATSINI	Owned dog
1185	Kilifi	Kaloleni	Male	23	2011-11-10			Malindi County Hosp	TABORA	Owned dog
1186	Kilifi	Kaloleni	Male	30	2011-11-12			Malindi County Hosp	MIRAGONI	Owned dog
1187	Kilifi	Kaloleni	Male	20	2011-11-14			Malindi County Hosp	GURUGURU	Owned dog
1188	Kilifi	Kaloleni	Female	60	2011-11-15			Malindi County Hosp	FUDANI	Owned dog
1189	Kilifi	Kaloleni	Female	45	2011-11-15			Malindi County Hosp	KALALANI	Owned dog
1190	Kilifi	Kaloleni	Female	33	2011-11-16			Malindi County Hosp	MKILO	Owned dog
1191	Kilifi	Kaloleni	Male	24	2011-11-17			Malindi County Hosp	MNYEZENI	Owned dog
1192	Kilifi	Kaloleni	Male	42	2011-11-17			Malindi County Hosp	KADZODZO	Owned dog
1193	Kilifi	Kaloleni	Female	11	2011-11-17			Malindi County Hosp	K/HASARA	Owned dog
1194	Kilifi	Kaloleni	Female	48	2011-11-17			Malindi County Hosp	KWACHAI	Owned dog
1195	Kilifi	Kaloleni	Male	11	2011-11-17			Malindi County Hosp	MAWEWE	Owned dog
1196	Kilifi	Kaloleni	Male	42	2011-11-23			Malindi County Hosp	KALOLENI	Owned dog
1197	Kilifi	Kaloleni	Male	9	2011-11-26			Malindi County Hosp	PANAYAMBO	Owned dog
1198	Kilifi	Kaloleni	Male	11	2011-11-28			Malindi County Hosp	RUNGAI	Owned dog
1199	Kilifi	Kaloleni	Female	20	2011-11-28			Malindi County Hosp	BWAGA	Owned dog
1200	Kilifi	Kaloleni	Male	6	2011-11-28			Malindi County Hosp	KOKOTONI	Owned dog
1201	Kilifi	Kaloleni	Male	6	2011-11-28			Malindi County Hosp	KOKOTONI	Owned dog
1202	Kilifi	Kaloleni	Male	30	2011-11-28			Malindi County Hosp	KOKOTONI	Owned dog
1203	Kilifi	Kaloleni	Male	48	2011-11-28			Malindi County Hosp	KINAGONI	Owned dog
1204	Kilifi	Kaloleni	Male	16	2011-11-28			Malindi County Hosp	MATUMBI	Owned dog
1205	Kilifi	Kaloleni	Male	8	2011-12-02			Malindi County Hosp	TSANGATSINI	Owned dog
1206	Kilifi	Kaloleni	Male	7	2011-12-02			Malindi County Hosp	TSANGATSINI	Owned dog
1207	Kilifi	Kaloleni	Male	8	2011-12-04			Malindi County Hosp	MKWAJUNI	Owned dog
1208	Kilifi	Kaloleni	Male	35	2011-11-05			Malindi County Hosp	KALALANI	Owned dog
1209	Kilifi	Kaloleni	Female	18	2011-11-05			Malindi County Hosp	DZOMBO	Owned dog
1210	Kilifi	Kaloleni	Male	28	2011-12-07			Malindi County Hosp	MITANGONI	Owned dog
1211	Kilifi	Kaloleni	Male	32	2011-12-07			Malindi County Hosp	MWARENI	Owned dog
1212	Kilifi	Kaloleni	Female	12	2011-12-08			Malindi County Hosp	SAMBURU	Owned dog
1213	Kilifi	Kaloleni	Female	60	2011-12-16			Malindi County Hosp	KAFUNDUNI	Owned dog
1214	Kilifi	Kaloleni	Male	45	2011-12-17			Malindi County Hosp	M/CHUMVI	Owned dog
1215	Kilifi	Kaloleni	Male	7	2011-12-18			Malindi County Hosp	KATUNDANI	Owned dog
1216	Kilifi	Kaloleni	Male	32	2011-12-20			Malindi County Hosp	KATUNDANI	Owned dog
1217	Kilifi	Kaloleni	Male	27	2011-12-21			Malindi County Hosp	TSANGATSINI	Owned dog
1218	Kilifi	Kaloleni	Female	49	2011-12-21			Malindi County Hosp	MIYANI	Owned dog
1219	Kilifi	Kaloleni	Male	18	2011-12-21			Malindi County Hosp	MUMBUNI	Owned dog
1220	Kilifi	Kaloleni	Male	32	2011-12-23			Malindi County Hosp	JAKABA	Owned dog
1221	Kilifi	Kaloleni	Male	10	2011-12-23			Malindi County Hosp	WANDA	Owned dog
1222	Kilifi	Kaloleni	Male	10	2011-12-23			Malindi County Hosp	KAPTUKU	Owned dog
1223	Kilifi	Kaloleni	Female	40	2011-12-23			Malindi County Hosp	CHANZO	Owned dog
1224	Kilifi	Kaloleni	Female	20	2011-12-26			Malindi County Hosp	MARIAKANI	Owned dog
1225	Kilifi	Kaloleni	Female	40	2011-12-26			Malindi County Hosp	MWARENI	Owned dog
1226	Kilifi	Kaloleni	Female	25	2012-01-06			Malindi County Hosp	M/NYUNDO	Owned dog
1227	Kilifi	Kaloleni	Male	6	2012-01-06			Malindi County Hosp	M/CHUMVI	Owned dog
1228	Kilifi	Kaloleni	Female	40	2012-01-06			Malindi County Hosp	RABAI	Owned dog
1229	Kilifi	Kaloleni	Male	32	2012-01-11			Malindi County Hosp	KALOLENI	Owned dog
1230	Kilifi	Kaloleni	Male	30	2012-01-13			Malindi County Hosp	MIGANDINI	Owned dog
1231	Kilifi	Kaloleni	Male	13	2012-01-15			Malindi County Hosp	M/CHUMVI	Owned dog
1232	Kilifi	Kaloleni	Male	12	2012-01-16			Malindi County Hosp	MATUMBI	Owned dog
1233	Kilifi	Kaloleni	Male	11	2012-01-20			Malindi County Hosp	MWAKIRUYE	Owned dog
1234	Kilifi	Kaloleni	Male	12	2012-01-22			Malindi County Hosp	MWAKWALA	Domestic Cat
1235	Kilifi	Kaloleni	Male	13	2012-01-23			Malindi County Hosp	MIDONGI	Owned dog
1236	Kilifi	Kaloleni	Female	14	2012-01-24			Malindi County Hosp	KARI	Domestic Cat
1237	Kilifi	Kaloleni	Female	13	2012-01-25			Malindi County Hosp	BARRACKS	Owned dog
1238	Kilifi	Kaloleni	Male	6	2012-01-25			Malindi County Hosp	MWEMBENI	Owned dog
1239	Kilifi	Kaloleni	Female	32	2012-01-25			Malindi County Hosp	KAMKOMANI	Owned dog
1240	Kilifi	Kaloleni	Male	40	2012-01-26			Malindi County Hosp	GOGO	Owned dog
1241	Kilifi	Kaloleni	Female	62	2012-01-26			Malindi County Hosp	KAZAMOYO	Owned dog
1242	Kilifi	Kaloleni	Female	24	2012-01-26			Malindi County Hosp	MWANDA	Owned dog
1243	Kilifi	Kaloleni	Female	50	2012-01-31			Malindi County Hosp	MARIVINI	Owned dog
1244	Kilifi	Kaloleni	Male	5	2012-02-04			Malindi County Hosp	MWARENI	Owned dog
1245	Kilifi	Kaloleni	Male	45	2012-02-06			Malindi County Hosp	M/CHUMVI	Owned dog
1246	Kilifi	Kaloleni	Male	24	2012-02-06			Malindi County Hosp	SILALONI	Owned dog
1247	Kilifi	Kaloleni	Female	35	2012-02-06			Malindi County Hosp	GOTANI	Owned dog
1248	Kilifi	Kaloleni	Female	40	2012-02-06			Malindi County Hosp	GOTANI	Owned dog
1249	Kilifi	Kaloleni	Female	14	2012-02-06			Malindi County Hosp	W/BRIDGE	Owned dog
1250	Kilifi	Kaloleni	Male	17	2012-02-07			Malindi County Hosp	NDARAKO	Owned dog
1251	Kilifi	Kaloleni	Female	55	2012-02-08			Malindi County Hosp	MGATANI	Owned dog
1252	Kilifi	Kaloleni	Male	31	2012-02-08			Malindi County Hosp	MAZERAS	Owned dog
1253	Kilifi	Kaloleni	Male	60	2012-02-09			Malindi County Hosp	KIGATO	Owned dog
1254	Kilifi	Kaloleni	Female	12	2012-02-12			Malindi County Hosp	MAKABURINI	Owned dog
1255	Kilifi	Kaloleni	Male	5	2012-02-12			Malindi County Hosp	MARIAKANI	Owned dog
1256	Kilifi	Kaloleni	Female	5	2012-02-12			Malindi County Hosp	MAKABURINI	Owned dog
1257	Kilifi	Kaloleni	Male	7	2012-02-12			Malindi County Hosp	MADZIMBANI	Owned dog
1258	Kilifi	Kaloleni	Male	12	2012-02-12			Malindi County Hosp	BAMBURI	Owned dog
1259	Kilifi	Kaloleni	Male	5	2012-02-12			Malindi County Hosp	BAMBURI	Owned dog
1260	Kilifi	Kaloleni	Male	12	2012-02-14			Malindi County Hosp	MAJENGO	Owned dog
1261	Kilifi	Kaloleni	Male	61	2012-02-14			Malindi County Hosp	KANYALATI	Owned dog
1262	Kilifi	Kaloleni	Female	70	2012-02-17			Malindi County Hosp	MNYEZENI	Owned dog
1263	Kilifi	Kaloleni	Male	10	2012-02-18			Malindi County Hosp	SILALONI	Owned dog
1264	Kilifi	Kaloleni	Female	30	2012-02-22			Malindi County Hosp	GURUGURU	Owned dog
1265	Kilifi	Kaloleni	Female	10	2012-02-23			Malindi County Hosp	MIDONGI	Owned dog
1266	Kilifi	Kaloleni	Female	21	2011-02-24			Malindi County Hosp	MIDONGI	Owned dog
1267	Kilifi	Kaloleni	Female	40	2012-02-24			Malindi County Hosp	K/HASARA	Owned dog
1268	Kilifi	Kaloleni	Male	5	2012-02-25			Malindi County Hosp	MITANGONI	Owned dog
1269	Kilifi	Kaloleni	Female	38	2012-02-25			Malindi County Hosp	SAMBURU	Owned dog
1270	Kilifi	Kaloleni	Male	34	2012-02-27			Malindi County Hosp	MATUMBI	Owned dog
1271	Kilifi	Kaloleni	Female	27	2012-02-27			Malindi County Hosp	MACKINA	Owned dog
1272	Kilifi	Kaloleni	Male	13	2012-02-28			Malindi County Hosp	MWABILA	Owned dog
1273	Kilifi	Kaloleni	Male	7	2012-02-28			Malindi County Hosp	TARU	Owned dog
1274	Kilifi	Kaloleni	Male	7	2012-02-28			Malindi County Hosp	MATUMBI	Owned dog
1275	Kilifi	Kaloleni	Male	8	2012-03-02			Malindi County Hosp	KINGORANI	Owned dog
1276	Kilifi	Kaloleni	Male	13	2012-03-02			Malindi County Hosp	NJORO	Owned dog
1277	Kilifi	Kaloleni	Female	30	2012-03-02			Malindi County Hosp	MARIAKANI	Owned dog
1278	Kilifi	Kaloleni	Female	8	2012-03-04			Malindi County Hosp	KOKOTONI	Owned dog
1279	Kilifi	Kaloleni	Male	23	2012-03-05			Malindi County Hosp	KABENDERANI	Owned dog
1280	Kilifi	Kaloleni	Male	10	2012-03-05			Malindi County Hosp	MKWAJUNI	Owned dog
1281	Kilifi	Kaloleni	Female	52	2012-03-07			Malindi County Hosp	MKWAJUNI	Owned dog
1282	Kilifi	Kaloleni	Male	51	2012-03-07			Malindi County Hosp	TABORA	Owned dog
1283	Kilifi	Kaloleni	Male	5	2012-03-10			Malindi County Hosp	MIYANI	Owned dog
1284	Kilifi	Kaloleni	Male	17	2012-03-13			Malindi County Hosp	MANYIRINI	Owned dog
1285	Kilifi	Kaloleni	Male	12	2012-03-14			Malindi County Hosp	MNYEZENI	Owned dog
1286	Kilifi	Kaloleni	Female	35	2012-03-14			Malindi County Hosp	DOLA	Owned dog
1287	Kilifi	Kaloleni	Male	7	2012-03-17			Malindi County Hosp	KADZODZO	Owned dog
1288	Kilifi	Kaloleni	Male	7	2012-03-17			Malindi County Hosp	NJORO	Owned dog
1289	Kilifi	Kaloleni	Female	19	2012-03-20			Malindi County Hosp	KALOLENI	Owned dog
1290	Kilifi	Kaloleni	Male	80	2012-03-22			Malindi County Hosp	MINYENZENI	Owned dog
1291	Kilifi	Kaloleni	Male	38	2012-03-23			Malindi County Hosp	MATUMIZI	Owned dog
1292	Kilifi	Kaloleni	Male	40	2012-03-27			Malindi County Hosp	KIRUMBI	Owned dog
1293	Kilifi	Kaloleni	Male	28	2012-03-28			Malindi County Hosp	TARU	Owned dog
1294	Kilifi	Kaloleni	Female	14	2012-03-30			Malindi County Hosp	MAJENGO	Owned dog
1295	Kilifi	Kaloleni	Female	18	2012-03-30			Malindi County Hosp	KIDZINI	Owned dog
1296	Kilifi	Kaloleni	Female	6	2012-03-30			Malindi County Hosp	M/CHUMVI	Owned dog
1297	Kilifi	Kaloleni	Male	10	2012-04-01			Malindi County Hosp	MWAROVEZI	Owned dog
1298	Kilifi	Kaloleni	Female	50	2012-04-01			Malindi County Hosp	SILALONI	Owned dog
1299	Kilifi	Kaloleni	Male	12	2012-04-02			Malindi County Hosp	MAZERAS	Owned dog
1300	Kilifi	Kaloleni	Female	62	2012-04-02			Malindi County Hosp	SAMBURU	Owned dog
1301	Kilifi	Kaloleni	Male	63	2012-04-02			Malindi County Hosp	MWANDA	Owned dog
1302	Kilifi	Kaloleni	Female	35	2012-04-10			Malindi County Hosp	BARRACKS	Owned dog
1303	Kilifi	Kaloleni	Female	6	2012-04-11			Malindi County Hosp	KADZODZO	Owned dog
1304	Kilifi	Kaloleni	Male	8	2012-04-16			Malindi County Hosp	KAMKOMANI	Owned dog
1305	Kilifi	Kaloleni	Male	21	2012-04-16			Malindi County Hosp	TARU	Owned dog
1306	Kilifi	Kaloleni	Female	33	2012-04-17			Malindi County Hosp	GWASHENI	Owned dog
1307	Kilifi	Kaloleni	Male	13	2012-04-19			Malindi County Hosp	MNYEZENI	Owned dog
1308	Kilifi	Kaloleni	Female	24	2012-04-21			Malindi County Hosp	SHIRANGU	Owned dog
1309	Kilifi	Kaloleni	Male	12	2012-04-21			Malindi County Hosp	MNYEZENI	Owned dog
1310	Kilifi	Kaloleni	Female	57	2012-04-21			Malindi County Hosp	MKWAJUNI	Owned dog
1311	Kilifi	Kaloleni	Male	18	2012-04-21			Malindi County Hosp	MITANGONI	Owned dog
1312	Kilifi	Kaloleni	Male	43	2012-04-22			Malindi County Hosp	CHIKOLOLO	Owned dog
1313	Kilifi	Kaloleni	Female	40	2012-04-24			Malindi County Hosp	SHIRANGU	Owned dog
1314	Kilifi	Kaloleni	Female	45	2012-04-29			Malindi County Hosp	SAMBURU	Owned dog
1315	Kilifi	Kaloleni	Male	6	2012-04-30			Malindi County Hosp	VINONDONI	Owned dog
1316	Kilifi	Kaloleni	Female	30	2012-05-02			Malindi County Hosp	VIRAGONI	Owned dog
1317	Kilifi	Kaloleni	Male	30	2012-05-04			Malindi County Hosp	MNAZINI	Owned dog
1318	Kilifi	Kaloleni	Male	12	2012-05-05			Malindi County Hosp	K/KICHE	Owned dog
1319	Kilifi	Kaloleni	Male	13	2012-05-05			Malindi County Hosp	MAWEU	Owned dog
1320	Kilifi	Kaloleni	Male	10	2012-05-05			Malindi County Hosp	MNYEZENI	Owned dog
1321	Kilifi	Kaloleni	Male	25	2012-05-07			Malindi County Hosp	W/BRIDGE	Owned dog
1322	Kilifi	Kaloleni	Male	42	2012-05-08			Malindi County Hosp	KANYUMBANI	Owned dog
1323	Kilifi	Kaloleni	Male	18	2012-05-09			Malindi County Hosp	MARIAKANI	Owned dog
1324	Kilifi	Kaloleni	Female	6	2012-05-14			Malindi County Hosp	MULUNGUNI	Owned dog
1325	Kilifi	Kaloleni	Male	56	2012-05-14			Malindi County Hosp	KOKOTONI	Owned dog
1326	Kilifi	Kaloleni	Male	31	2012-05-15			Malindi County Hosp	MILONI	Owned dog
1327	Kilifi	Kaloleni	Male	17	2012-05-18			Malindi County Hosp	KABATINI	Owned dog
1328	Kilifi	Kaloleni	Male	23	2012-05-18			Malindi County Hosp	SOMALIA	Owned dog
1329	Kilifi	Kaloleni	Male	12	2012-05-20			Malindi County Hosp	FARM	Owned dog
1330	Kilifi	Kaloleni	Female	37	2012-05-22			Malindi County Hosp	SAMBURU	Owned dog
1331	Kilifi	Kaloleni	Female	11	2012-05-23			Malindi County Hosp	MAJENGO	Owned dog
1332	Kilifi	Kaloleni	Female	21	2012-05-23			Malindi County Hosp	MITANGONI	Owned dog
1333	Kilifi	Kaloleni	Male	13	2012-05-23			Malindi County Hosp	K/KICHE	Owned dog
1334	Kilifi	Kaloleni	Female	20	2012-05-24			Malindi County Hosp	TSANGATSINI	Owned dog
1335	Kilifi	Kaloleni	Male	30	2012-05-24			Malindi County Hosp	JAKABA	Owned dog
1336	Kilifi	Kaloleni	Male	36	2012-05-28			Malindi County Hosp	KAVUKA	Owned dog
1337	Kilifi	Kaloleni	Male	60	2012-05-31			Malindi County Hosp	TARU	Owned dog
1338	Kilifi	Kaloleni	Female	23	2012-06-02			Malindi County Hosp	PEMBA	Owned dog
1339	Kilifi	Kaloleni	Male	45	2012-06-02			Malindi County Hosp	MARIAKANI	Owned dog
1340	Kilifi	Kaloleni	Male	15	2012-06-04			Malindi County Hosp	MADZIMBANI	Owned dog
1341	Kilifi	Kaloleni	Female	8	2012-06-05			Malindi County Hosp	MKAPUNI	Owned dog
1342	Kilifi	Kaloleni	Female	15	2012-06-05			Malindi County Hosp	MADZIMBANI	Owned dog
1343	Kilifi	Kaloleni	Female	19	2012-06-05			Malindi County Hosp	MAWEU	Owned dog
1344	Kilifi	Kaloleni	Male	10	2012-06-07			Malindi County Hosp	MWIJO	Owned dog
1345	Kilifi	Kaloleni	Female	20	2012-06-08			Malindi County Hosp	MAZERAS	Owned dog
1346	Kilifi	Kaloleni	Male	5	2012-06-09			Malindi County Hosp	MAJENGO	Owned dog
1347	Kilifi	Kaloleni	Female	34	2012-06-09			Malindi County Hosp	VINUNDUNI	Owned dog
1348	Kilifi	Kaloleni	Male	63	2012-06-11			Malindi County Hosp	KAWADA	Owned dog
1349	Kilifi	Kaloleni	Female	26	2012-06-11			Malindi County Hosp	DZOMBO	Owned dog
1350	Kilifi	Kaloleni	Female	26	2012-06-11			Malindi County Hosp	MADZIMBANI	Owned dog
1351	Kilifi	Kaloleni	Male	35	2012-06-13			Malindi County Hosp	KAKUNA	Owned dog
1352	Kilifi	Kaloleni	Male	5	2012-06-19			Malindi County Hosp	M/CHUMVI	Owned dog
1353	Kilifi	Kaloleni	Male	49	2012-06-20			Malindi County Hosp	SILALONI	Owned dog
1354	Kilifi	Kaloleni	Male	56	2012-06-21			Malindi County Hosp	KALOLENI	Owned dog
1355	Kilifi	Kaloleni	Male	31	2012-06-23			Malindi County Hosp	KALALANI	Owned dog
1356	Kilifi	Kaloleni	Female	70	2012-06-24			Malindi County Hosp	K/KICHE	Owned dog
1357	Kilifi	Kaloleni	Female	6	2012-06-24			Malindi County Hosp	MKILO	Owned dog
1358	Kilifi	Kaloleni	Female	15	2012-06-28			Malindi County Hosp	MITANGONI	Owned dog
1359	Kilifi	Kaloleni	Male	32	2012-06-28			Malindi County Hosp	KAWALA	Owned dog
1360	Kilifi	Kaloleni	Female	5	2012-06-28			Malindi County Hosp	KAWALA	Owned dog
1361	Kilifi	Kaloleni	Female	6	2012-06-29			Malindi County Hosp	KOKOTONI	Owned dog
1362	Kilifi	Kaloleni	Female	8	2012-07-01			Malindi County Hosp	CHARO	Owned dog
1363	Kilifi	Kaloleni	Male	8	2012-07-01			Malindi County Hosp	MADEMA	Owned dog
1364	Kilifi	Kaloleni	Male	43	2012-07-01			Malindi County Hosp	MWARENI	Owned dog
1365	Kilifi	Kaloleni	Female	20	2012-07-09			Malindi County Hosp	MWABILA	Owned dog
1366	Kilifi	Kaloleni	Female	30	2012-07-09			Malindi County Hosp	MIDONGI	Owned dog
1367	Kilifi	Kaloleni	Male	11	2012-07-09			Malindi County Hosp	MBOGUNI	Owned dog
1368	Kilifi	Kaloleni	Male	13	2012-07-09			Malindi County Hosp	VIKOLANI	Owned dog
1369	Kilifi	Kaloleni	Male	18	2012-07-09			Malindi County Hosp	MWAGONA	Owned dog
1370	Kilifi	Kaloleni	Male	20	2012-07-17			Malindi County Hosp	RABAI	Owned dog
1371	Kilifi	Kaloleni	Female	55	2012-07-18			Malindi County Hosp	M/CHUMVI	Owned dog
1372	Kilifi	Kaloleni	Male	14	2012-07-18			Malindi County Hosp	JAKABA	Owned dog
1373	Kilifi	Kaloleni	Female	57	2012-07-22			Malindi County Hosp	K/KINDOGO	Owned dog
1374	Kilifi	Kaloleni	Male	35	2012-07-22			Malindi County Hosp	KADZODZO	Owned dog
1375	Kilifi	Kaloleni	Female	7	2012-07-22			Malindi County Hosp	MWAMDUDU	Owned dog
1376	Kilifi	Kaloleni	Male	28	2012-07-22			Malindi County Hosp	KAWALA	Owned dog
1377	Kilifi	Kaloleni	Female	28	2012-07-31			Malindi County Hosp	KIRAMSI	Owned dog
1378	Kilifi	Kaloleni	Male	39	2012-07-31			Malindi County Hosp	NZOWENI	Owned dog
1379	Kilifi	Kaloleni	Female	20	2012-07-31			Malindi County Hosp	TIMBU	Owned dog
1380	Kilifi	Kaloleni	Male	17	2012-07-31			Malindi County Hosp	K/KICHE	Owned dog
1381	Kilifi	Kaloleni	Male	60	2012-07-31			Malindi County Hosp	GOTANI	Owned dog
1382	Kilifi	Kaloleni	Male	38	2012-08-03			Malindi County Hosp	MADZIMBANI	Owned dog
1383	Kilifi	Kaloleni	Male	13	2012-08-03			Malindi County Hosp	KAKUNA	Owned dog
1384	Kilifi	Kaloleni	Male	12	2012-08-04			Malindi County Hosp	KIBANDARANI	Owned dog
1385	Kilifi	Kaloleni	Male	18	2012-08-04			Malindi County Hosp	MADZIMBANI	Owned dog
1386	Kilifi	Kaloleni	Male	35	2012-08-04			Malindi County Hosp	MAKABURINI	Owned dog
1387	Kilifi	Kaloleni	Male	9	2012-08-05			Malindi County Hosp	MADZIMBANI	Owned dog
1388	Kilifi	Kaloleni	Male	20	2012-08-05			Malindi County Hosp	VIL	Owned dog
1389	Kilifi	Kaloleni	Male	22	2012-08-11			Malindi County Hosp	KWALE	Owned dog
1390	Kilifi	Kaloleni	Male	13	2012-08-17			Malindi County Hosp	KAKUNA	Owned dog
1391	Kilifi	Kaloleni	Female	58	2012-08-18			Malindi County Hosp	DZOMBO	Owned dog
1392	Kilifi	Kaloleni	Male	10	2012-08-18			Malindi County Hosp	DZOMBO	Owned dog
1393	Kilifi	Kaloleni	Male	15	2012-08-18			Malindi County Hosp	M/CHUMVI	Owned dog
1394	Kilifi	Kaloleni	Male	5	2012-08-18			Malindi County Hosp	SHIKAADABU	Owned dog
1395	Kilifi	Kaloleni	Male	15	2012-08-19			Malindi County Hosp	MKWAJUNI	Owned dog
1396	Kilifi	Kaloleni	Female	42	2012-08-20			Malindi County Hosp	MAKABURINI	Owned dog
1397	Kilifi	Kaloleni	Female	18	2012-08-20			Malindi County Hosp	BARAKANI	Owned dog
1398	Kilifi	Kaloleni	Male	13	2012-08-28			Malindi County Hosp	MAZERAS	Owned dog
1399	Kilifi	Kaloleni	Male	15	2012-08-28			Malindi County Hosp	MAKAMINI	Owned dog
1400	Kilifi	Kaloleni	Male	50	2012-08-29			Malindi County Hosp	KAFUDUNI	Owned dog
1401	Kilifi	Kaloleni	Male	65	2012-08-29			Malindi County Hosp	K/MBAJI	Owned dog
1402	Kilifi	Kaloleni	Female	6	2012-08-29			Malindi County Hosp	MKWAJUNI	Owned dog
1403	Kilifi	Kaloleni	Female	30	2012-08-29			Malindi County Hosp	PEMBA	Owned dog
1404	Kilifi	Kaloleni	Male	40	2012-08-29			Malindi County Hosp	BAMBA	Owned dog
1405	Kilifi	Kaloleni	Female	8	2012-09-06			Malindi County Hosp	KAKUNA	Owned dog
1406	Kilifi	Kaloleni	Male	12	2012-09-07			Malindi County Hosp	MAZERAS	Owned dog
1407	Kilifi	Kaloleni	Male	10	2012-09-07			Malindi County Hosp	IRUMBI	Owned dog
1408	Kilifi	Kaloleni	Female	24	2012-09-07			Malindi County Hosp	MATUMBI	Owned dog
1409	Kilifi	Kaloleni	Female	30	2012-09-09			Malindi County Hosp	KOKOTONI	Owned dog
1410	Kilifi	Kaloleni	Female	55	2012-09-11			Malindi County Hosp	M/NYUNDO	Owned dog
1411	Kilifi	Kaloleni	Male	57	2012-09-13			Malindi County Hosp	CHAGETO	Owned dog
1412	Kilifi	Kaloleni	Female	50	2012-09-14			Malindi County Hosp	KADZODZO	Owned dog
1413	Kilifi	Kaloleni	Female	52	2012-09-15			Malindi County Hosp	MNYEZENI	Owned dog
1414	Kilifi	Kaloleni	Female	40	2012-09-16			Malindi County Hosp	MITANGONI	Owned dog
1415	Kilifi	Kaloleni	Male	16	2012-09-16			Malindi County Hosp	MNYEZENI	Owned dog
1416	Kilifi	Kaloleni	Male	31	2012-09-20			Malindi County Hosp	MKILO	Owned dog
1417	Kilifi	Kaloleni	Male	68	2012-09-20			Malindi County Hosp	MADZIMBANI	Owned dog
1418	Kilifi	Kaloleni	Male	9	2012-09-22			Malindi County Hosp	MAJENGO	Owned dog
1419	Kilifi	Kaloleni	Male	10	2012-09-22			Malindi County Hosp	MWAVUMBO	Owned dog
1420	Kilifi	Kaloleni	Female	60	2012-09-25			Malindi County Hosp	KADZODZO	Owned dog
1421	Kilifi	Kaloleni	Female	70	2012-09-26			Malindi County Hosp	KADZODZO	Owned dog
1422	Kilifi	Kaloleni	Female	10	2012-09-26			Malindi County Hosp	K/KICHE	Owned dog
1423	Kilifi	Kaloleni	Female	15	2012-09-29			Malindi County Hosp	MKWAJUNI	Owned dog
1424	Kilifi	Kaloleni	Male	35	2012-10-01			Malindi County Hosp	MSUFINI	Owned dog
1425	Kilifi	Kaloleni	Female	12	2012-10-02			Malindi County Hosp	NJORO	Owned dog
1426	Kilifi	Kaloleni	Male	32	2012-10-06			Malindi County Hosp	MWATSUMA	Owned dog
1427	Kilifi	Kaloleni	Male	36	2012-10-06			Malindi County Hosp	MACKINA	Owned dog
1428	Kilifi	Kaloleni	Male	42	2012-10-06			Malindi County Hosp	JAKABA	Owned dog
1429	Kilifi	Kaloleni	Female	62	2012-10-06			Malindi County Hosp	K/KICHE	Owned dog
1430	Kilifi	Kaloleni	Male	47	2012-10-16			Malindi County Hosp	K/HASARA	Owned dog
1431	Kilifi	Kaloleni	Male	8	2012-10-16			Malindi County Hosp	BOGANI	Owned dog
1432	Kilifi	Kaloleni	Male	80	2012-10-16			Malindi County Hosp	RABAI	Owned dog
1433	Kilifi	Kaloleni	Female	40	2012-10-16			Malindi County Hosp	KAPTUK	Owned dog
1434	Kilifi	Kaloleni	Male	39	2012-10-20			Malindi County Hosp	MARIAKANI	Owned dog
1435	Kilifi	Kaloleni	Female	13	2012-10-22			Malindi County Hosp	KAWAHA	Owned dog
1436	Kilifi	Kaloleni	Female	24	2012-10-23			Malindi County Hosp	M/NYUNDO	Owned dog
1437	Kilifi	Kaloleni	Male	7	2012-10-26			Malindi County Hosp	GOTANI	Owned dog
1438	Kilifi	Kaloleni	Male	6	2012-10-29			Malindi County Hosp	BAMBURI	Owned dog
1439	Kilifi	Kaloleni	Female	29	2012-10-29			Malindi County Hosp	KABENDERANI	Owned dog
1440	Kilifi	Kaloleni	Female	18	2012-10-29			Malindi County Hosp	KADZODZO	Owned dog
1441	Kilifi	Kaloleni	Female	50	2012-11-03			Malindi County Hosp	MNYEZENI	Owned dog
1442	Kilifi	Kaloleni	Male	16	2012-11-03			Malindi County Hosp	JAMBONI	Owned dog
1443	Kilifi	Kaloleni	Female	13	2012-11-03			Malindi County Hosp	MWAMLEKA	Owned dog
1444	Kilifi	Kaloleni	Female	13	2012-11-04			Malindi County Hosp	TSANGATSINI	Owned dog
1445	Kilifi	Kaloleni	Female	60	2012-11-04			Malindi County Hosp	MINYENZENI	Owned dog
1446	Kilifi	Kaloleni	Male	65	2012-11-04			Malindi County Hosp	MWAVUMBO	Owned dog
1447	Kilifi	Kaloleni	Female	7	2012-11-04			Malindi County Hosp	KADZODZO	Owned dog
1448	Kilifi	Kaloleni	Female	10	2012-11-09			Malindi County Hosp	MWAVUMBO	Domestic Cat
1449	Kilifi	Kaloleni	Female	7	2012-11-10			Malindi County Hosp	MIGANDINI	Owned dog
1450	Kilifi	Kaloleni	Male	16	2012-11-12			Malindi County Hosp	TSANGATSINI	Owned dog
1451	Kilifi	Kaloleni	Male	12	2012-11-12			Malindi County Hosp	MABATI	Owned dog
1452	Kilifi	Kaloleni	Male	67	2012-11-12			Malindi County Hosp	KAMKOMANI	Owned dog
1453	Kilifi	Kaloleni	Female	49	2012-11-14			Malindi County Hosp	MACKINA	Owned dog
1454	Kilifi	Kaloleni	Male	34	2012-11-19			Malindi County Hosp	M/CHUMVI	Owned dog
1455	Kilifi	Kaloleni	Female	17	2012-11-19			Malindi County Hosp	MWARENI	Owned dog
1456	Kilifi	Kaloleni	Male	20	2012-11-20			Malindi County Hosp	MADZIMBANI	Owned dog
1457	Kilifi	Kaloleni	Female	23	2012-11-23			Malindi County Hosp	JAKABA	Owned dog
1458	Kilifi	Kaloleni	Male	12	2012-11-23			Malindi County Hosp	MIYANI	Owned dog
1459	Kilifi	Kaloleni	Male	6	2012-11-24			Malindi County Hosp	MITANGONI	Owned dog
1460	Kilifi	Kaloleni	Male	20	2012-11-24			Malindi County Hosp	KAPTUK	Owned dog
1461	Kilifi	Kaloleni	Female	8	2012-11-26			Malindi County Hosp	K/KICHE	Owned dog
1462	Kilifi	Kaloleni	Female	50	2012-11-26			Malindi County Hosp	K/KICHE	Owned dog
1463	Kilifi	Kaloleni	Male	14	2012-11-26			Malindi County Hosp	TSANGATSINI	Owned dog
1464	Kilifi	Kaloleni	Female	40	2012-11-26			Malindi County Hosp	MAJENGO	Owned dog
1465	Kilifi	Kaloleni	Male	40	2012-12-02			Malindi County Hosp	GOGORA	Owned dog
1466	Kilifi	Kaloleni	Male	8	2012-12-02			Malindi County Hosp	KALOLENI	Owned dog
1467	Kilifi	Kaloleni	Male	55	2012-12-05			Malindi County Hosp	MWABILA	Owned dog
1468	Kilifi	Kaloleni	Female	40	2012-12-11			Malindi County Hosp	KAKUNA	Domestic Cat
1469	Kilifi	Kaloleni	Male	5	2012-12-12			Malindi County Hosp	MAZERAS	Owned dog
1470	Kilifi	Kaloleni	Male	27	2012-12-12			Malindi County Hosp	PEMBA	Owned dog
1471	Kilifi	Kaloleni	Female	25	2012-12-26			Malindi County Hosp	BOFU	Owned dog
1472	Kilifi	Kaloleni	Female	9	2012-12-28			Malindi County Hosp	MACKINA	Owned dog
1473	Kilifi	Kaloleni	Male	6	2012-12-28			Malindi County Hosp	MUYARI	Owned dog
1474	Kilifi	Kaloleni	Male	65	2012-12-28			Malindi County Hosp	KALALANI	Owned dog
1475	Kilifi	Kaloleni	Male	11	2013-01-02			Malindi County Hosp	MATUMBI	Owned dog
1476	Kilifi	Kaloleni	Male	10	2013-01-02			Malindi County Hosp	KADZODZO	Owned dog
1477	Kilifi	Kaloleni	Female	45	2013-01-02			Malindi County Hosp	KAKUNA	Owned dog
1478	Kilifi	Kaloleni	Female	40	2013-01-08			Malindi County Hosp	SAMBURU	Owned dog
1479	Kilifi	Kaloleni	Male	13	2013-01-12			Malindi County Hosp	SILALONI	Owned dog
1480	Kilifi	Kaloleni	Male	49	2013-01-16			Malindi County Hosp	MANSECO	Owned dog
1481	Kilifi	Kaloleni	Male	52	2013-01-18			Malindi County Hosp	MKWAJUNI	Owned dog
1482	Kilifi	Kaloleni	Male	65	2013-01-22			Malindi County Hosp	JAKABA	Owned dog
1483	Kilifi	Kaloleni	Male	55	2013-01-22			Malindi County Hosp	KIKIWE	Owned dog
1484	Kilifi	Kaloleni	Male	23	2013-02-01			Malindi County Hosp	SILALONI	Owned dog
1485	Kilifi	Kaloleni	Male	17	2013-02-01			Malindi County Hosp	CHIGUTU	Owned dog
1486	Kilifi	Kaloleni	Female	12	2013-02-05			Malindi County Hosp	M/MOJA	Owned dog
1487	Kilifi	Kaloleni	Male	41	2013-02-09			Malindi County Hosp	MADOINA	Owned dog
1488	Kilifi	Kaloleni	Female	16	2013-02-11			Malindi County Hosp	TARU	Owned dog
1489	Kilifi	Kaloleni	Female	19	2013-02-11			Malindi County Hosp	MARIAKANI	Owned dog
1490	Kilifi	Kaloleni	Male	7	2013-02-17			Malindi County Hosp	GOTANI	Owned dog
1491	Kilifi	Kaloleni	Female	9	2013-02-17			Malindi County Hosp	MINYEZENI	Owned dog
1492	Kilifi	Kaloleni	Male	13	2013-02-17			Malindi County Hosp	MAYANGE	Owned dog
1493	Kilifi	Kaloleni	Female	28	2013-02-19			Malindi County Hosp	SHANGIA	Owned dog
1494	Kilifi	Kaloleni	Male	5	2013-02-19			Malindi County Hosp	IKANGA	Owned dog
1495	Kilifi	Kaloleni	Female	30	2013-02-20			Malindi County Hosp	TABORA	Owned dog
1496	Kilifi	Kaloleni	Male	32	2013-02-21			Malindi County Hosp	MAKUBURINI	Owned dog
1497	Kilifi	Kaloleni	Female	50	2013-02-23			Malindi County Hosp	MWANDU	Owned dog
1498	Kilifi	Kaloleni	Male	10	2013-02-26			Malindi County Hosp	KABATHENI	Owned dog
1499	Kilifi	Kaloleni	Female	27	2013-02-26			Malindi County Hosp	KAKUNA	Owned dog
1500	Kilifi	Kaloleni	Female	50	2013-02-27			Malindi County Hosp	GWASHENI	Owned dog
1501	Kilifi	Kaloleni	Female	26	2013-02-27			Malindi County Hosp	TARU	Owned dog
1502	Kilifi	Kaloleni	Female	18	2013-02-28			Malindi County Hosp	KADZODZO	Owned dog
1503	Kilifi	Kaloleni	Male	45	2013-03-02			Malindi County Hosp	M/CHUMVI	Owned dog
1504	Kilifi	Kaloleni	Male	26	2013-03-02			Malindi County Hosp	KADZODZO	Owned dog
1505	Kilifi	Kaloleni	Male	7	2013-03-02			Malindi County Hosp	VIRAGONI	Owned dog
1506	Kilifi	Kaloleni	Female	27	2013-03-06			Malindi County Hosp	MINYEZENI	Owned dog
1507	Kilifi	Kaloleni	Male	21	2013-03-06			Malindi County Hosp	SAMBURU	Owned dog
1508	Kilifi	Kaloleni	Male	19	2013-03-06			Malindi County Hosp	MAWEU	Owned dog
1509	Kilifi	Kaloleni	Male	6	2013-03-10			Malindi County Hosp	MWANDA	Owned dog
1510	Kilifi	Kaloleni	Female	7	2013-03-10			Malindi County Hosp	MIRACLE	Owned dog
1511	Kilifi	Kaloleni	Male	11	2013-03-13			Malindi County Hosp	PEMBA	Owned dog
1512	Kilifi	Kaloleni	Male	26	2013-03-14			Malindi County Hosp	NJORO	Owned dog
1513	Kilifi	Kaloleni	Male	30	2013-03-27			Malindi County Hosp	MTAA	Owned dog
1514	Kilifi	Kaloleni	Male	28	2013-09-19			Malindi County Hosp	MKWAJUNI	Owned dog
1515	Kilifi	Kaloleni	Male	14	2013-09-23			Malindi County Hosp	NZOVUNI	Owned dog
1516	Kilifi	Kaloleni	Male	22	2013-09-23			Malindi County Hosp	MARARAFU	Owned dog
1517	Kilifi	Kaloleni	Female	30	2013-09-24			Malindi County Hosp	KALALANI	Owned dog
1518	Kilifi	Kaloleni	Male	16	2013-09-24			Malindi County Hosp	KINANGO	Owned dog
1519	Kilifi	Kaloleni	Male	26	2013-10-04			Malindi County Hosp	KIBAOKICHE	Owned dog
1520	Kilifi	Kaloleni	Female	20	2013-10-04			Malindi County Hosp	KIBAOKICHE	Owned dog
1521	Kilifi	Kaloleni	Male	60	2013-10-04			Malindi County Hosp	BAYANI	Owned dog
1522	Kilifi	Kaloleni	Male	74	2013-10-04			Malindi County Hosp	KALIANGOMBE	Owned dog
1523	Kilifi	Kaloleni	Male	44	2013-10-08			Malindi County Hosp	KALALANI	Owned dog
1524	Kilifi	Kaloleni	Female	37	2013-10-12			Malindi County Hosp	MWASHANGI	Owned dog
1525	Kilifi	Kaloleni	Male	31	2013-10-16			Malindi County Hosp	MITANGONI	Owned dog
1526	Kilifi	Kaloleni	Male	18	2013-10-18			Malindi County Hosp	PEMBA	Owned dog
1527	Kilifi	Kaloleni	Male	24	2013-10-18			Malindi County Hosp	MKILO	Owned dog
1528	Kilifi	Kaloleni	Male	13	2013-10-18			Malindi County Hosp	KATUNDA	Owned dog
1529	Kilifi	Kaloleni	Male	9	2013-10-18			Malindi County Hosp	MAZERAS	Owned dog
1530	Kilifi	Kaloleni	Male	9	2013-10-27			Malindi County Hosp	HIGHWAY	Owned dog
1531	Kilifi	Kaloleni	Male	23	2013-10-29			Malindi County Hosp	MSUFINI	Owned dog
1532	Kilifi	Kaloleni	Male	66	2013-11-02			Malindi County Hosp	MATUMBANI	Owned dog
1533	Kilifi	Kaloleni	Female	22	2013-11-02			Malindi County Hosp	KALOLENI	Owned dog
1534	Kilifi	Kaloleni	Male	9	2013-11-02			Malindi County Hosp	JIMBA	Owned dog
1535	Kilifi	Kaloleni	Female	17	2013-11-07			Malindi County Hosp	KADZODZO	Owned dog
1536	Kilifi	Kaloleni	Male	28	2013-11-12			Malindi County Hosp	MSUFINI	Owned dog
1537	Kilifi	Kaloleni	Male	48	2013-11-17			Malindi County Hosp	MKWAJUNI	Owned dog
1538	Kilifi	Kaloleni	Male	12	2013-11-17			Malindi County Hosp	MIYANI	Owned dog
1539	Kilifi	Kaloleni	Female	21	2013-11-18			Malindi County Hosp	SAMBURU	Owned dog
1540	Kilifi	Kaloleni	Male	20	2013-11-19			Malindi County Hosp	JAKABA	Owned dog
1541	Kilifi	Kaloleni	Female	41	2013-11-23			Malindi County Hosp	KAWALA	Owned dog
1542	Kilifi	Kaloleni	Male	42	2013-11-24			Malindi County Hosp	JIMBA	Owned dog
1543	Kilifi	Kaloleni	Female	65	2013-11-25			Malindi County Hosp	MADZIMBANI	Owned dog
1544	Kilifi	Kaloleni	Male	14	2013-11-28			Malindi County Hosp	KOKOTONI	Owned dog
1545	Kilifi	Kaloleni	Male	17	2013-11-29			Malindi County Hosp	K/HASARA	Owned dog
1546	Kilifi	Kaloleni	Male	65	2013-12-04			Malindi County Hosp	W/BRIDGE	Owned dog
1547	Kilifi	Kaloleni	Male	33	2013-12-28			Malindi County Hosp	MARIAKANI	Owned dog
1548	Kilifi	Kaloleni	Male	31	2014-01-05			Malindi County Hosp	KATUNDONI	Owned dog
1549	Kilifi	Kaloleni	Female	26	2014-01-07			Malindi County Hosp	GURUGURU	Owned dog
1550	Kilifi	Kaloleni	Female	10	2014-01-09			Malindi County Hosp	KASEMENI	Owned dog
1551	Kilifi	Kaloleni	Female	5	2014-01-09			Malindi County Hosp	KOKOTONI	Owned dog
1552	Kilifi	Kaloleni	Male	72	2014-01-10			Malindi County Hosp	MGALANI	Owned dog
1553	Kilifi	Kaloleni	Male	18	2014-01-13			Malindi County Hosp	MADZIMBANI	Owned dog
1554	Kilifi	Kaloleni	Male	65	2014-01-15			Malindi County Hosp	MAZERAS	Owned dog
1555	Kilifi	Kaloleni	Female	51	2014-01-15			Malindi County Hosp	CHIGOMBERO	Owned dog
1556	Kilifi	Kaloleni	Female	57	2014-01-15			Malindi County Hosp	TSANGATSINI	Owned dog
1557	Kilifi	Kaloleni	Female	6	2014-01-15			Malindi County Hosp	KOKOTONI	Owned dog
1558	Kilifi	Kaloleni	Male	12	2014-01-15			Malindi County Hosp	MWANGEA	Owned dog
1559	Kilifi	Kaloleni	Female	16	2014-01-20			Malindi County Hosp	KASEMENI	Owned dog
1560	Kilifi	Kaloleni	Male	40	2014-01-21			Malindi County Hosp	MTURU	Owned dog
1561	Kilifi	Kaloleni	Female	7	2014-01-21			Malindi County Hosp	KABATENI	Owned dog
1562	Kilifi	Kaloleni	Female	42	2014-01-22			Malindi County Hosp	KABATENI	Owned dog
1563	Kilifi	Kaloleni	Male	60	2014-01-23			Malindi County Hosp	MGOYA	Owned dog
1564	Kilifi	Kaloleni	Female	35	2014-01-23			Malindi County Hosp	KABATENI	Owned dog
1565	Kilifi	Kaloleni	Female	68	2014-01-23			Malindi County Hosp	NJORO	Owned dog
1566	Kilifi	Kaloleni	Male	30	2014-01-25			Malindi County Hosp	VIRAGONI	Owned dog
1567	Kilifi	Kaloleni	Male	8	2014-01-25			Malindi County Hosp	NJORO	Owned dog
1568	Kilifi	Kaloleni	Male	5	2014-01-25			Malindi County Hosp	TABORA	Owned dog
1569	Kilifi	Kaloleni	Male	7	2014-01-25			Malindi County Hosp	TABORA	Owned dog
1570	Kilifi	Kaloleni	Female	5	2014-01-25			Malindi County Hosp	TABORA	Owned dog
1571	Kilifi	Kaloleni	Male	5	2014-01-25			Malindi County Hosp	TABORA	Owned dog
1572	Kilifi	Kaloleni	Female	39	2014-01-25			Malindi County Hosp	NJORO	Owned dog
1573	Kilifi	Kaloleni	Female	70	2014-01-25			Malindi County Hosp	MANYANGO	Owned dog
1574	Kilifi	Kaloleni	Female	12	2014-01-25			Malindi County Hosp	MKILO	Owned dog
1575	Kilifi	Kaloleni	Male	12	2014-02-01			Malindi County Hosp	M/MOJA	Owned dog
1576	Kilifi	Kaloleni	Male	45	2014-02-01			Malindi County Hosp	MNYEZENI	Owned dog
1577	Kilifi	Kaloleni	Female	24	2014-02-01			Malindi County Hosp	MELIKUBWA	Owned dog
1578	Kilifi	Kaloleni	Male	6	2014-02-02			Malindi County Hosp	MADZIMBANI	Owned dog
1579	Kilifi	Kaloleni	Male	13	2014-02-03			Malindi County Hosp	MIGUNDINI	Owned dog
1580	Kilifi	Kaloleni	Male	48	2014-02-03			Malindi County Hosp	SILALONI	Owned dog
1581	Kilifi	Kaloleni	Female	30	2014-02-03			Malindi County Hosp	KOKOTONI	Owned dog
1582	Kilifi	Kaloleni	Female	5	2014-02-05			Malindi County Hosp	TABORA	Owned dog
1583	Kilifi	Kaloleni	Male	20	2014-02-05			Malindi County Hosp	KABENDERANI	Owned dog
1584	Kilifi	Kaloleni	Male	17	2014-02-09			Malindi County Hosp	MWATSAMA	Owned dog
1585	Kilifi	Kaloleni	Female	19	2014-02-11			Malindi County Hosp	MTSARANI	Owned dog
1586	Kilifi	Kaloleni	Female	16	2014-02-11			Malindi County Hosp	CHULUMANI	Owned dog
1587	Kilifi	Kaloleni	Female	26	2014-02-11			Malindi County Hosp	M/CHUMVI	Owned dog
1588	Kilifi	Kaloleni	Female	37	2014-02-12			Malindi County Hosp	PRISON	Owned dog
1589	Kilifi	Kaloleni	Female	28	2014-02-13			Malindi County Hosp	GANDINI	Owned dog
1590	Kilifi	Kaloleni	Female	60	2014-02-13			Malindi County Hosp	KIGOMENI	Owned dog
1591	Kilifi	Kaloleni	Male	18	2014-02-13			Malindi County Hosp	SAMBURU	Owned dog
1592	Kilifi	Kaloleni	Male	34	2014-02-13			Malindi County Hosp	TSANGATSINI	Owned dog
1593	Kilifi	Kaloleni	Female	26	2014-02-13			Malindi County Hosp	BUSHI	Owned dog
1594	Kilifi	Kaloleni	Female	25	2014-02-17			Malindi County Hosp	TSANGATSINI	Owned dog
1595	Kilifi	Kaloleni	Female	40	2014-02-18			Malindi County Hosp	SAMBURU	Owned dog
1596	Kilifi	Kaloleni	Female	35	2014-02-18			Malindi County Hosp	TABORA	Owned dog
1597	Kilifi	Kaloleni	Female	50	2014-02-21			Malindi County Hosp	SHANGIA	Owned dog
1598	Kilifi	Kaloleni	Male	32	2014-02-22			Malindi County Hosp	M/MOJA	Owned dog
1599	Kilifi	Kaloleni	Male	50	2014-02-24			Malindi County Hosp	GANDINI	Owned dog
1600	Kilifi	Kaloleni	Male	28	2014-02-25			Malindi County Hosp	MSIKITINI	Owned dog
1601	Kilifi	Kaloleni	Male	40	2014-02-26			Malindi County Hosp	MLEJI	Owned dog
1602	Kilifi	Kaloleni	Female	52	2014-02-26			Malindi County Hosp	W/BRIDGE	Owned dog
1603	Kilifi	Kaloleni	Male	24	2014-03-02			Malindi County Hosp	MWAVUMBO	Owned dog
1604	Kilifi	Kaloleni	Male	6	2014-03-02			Malindi County Hosp	SEGA	Owned dog
1605	Kilifi	Kaloleni	Female	65	2014-03-04			Malindi County Hosp	MITANGONI	Owned dog
1606	Kilifi	Kaloleni	Female	15	2014-03-07			Malindi County Hosp	SEGA	Owned dog
1607	Kilifi	Kaloleni	Female	33	2014-03-10			Malindi County Hosp	MSUFINI	Owned dog
1608	Kilifi	Kaloleni	Male	14	2014-03-10			Malindi County Hosp	SILALONI	Owned dog
1609	Kilifi	Kaloleni	Female	11	2014-03-10			Malindi County Hosp	KIGOMENI	Owned dog
1610	Kilifi	Kaloleni	Male	40	2014-03-13			Malindi County Hosp	BOGANI	Owned dog
1611	Kilifi	Kaloleni	Male	10	2014-03-13			Malindi County Hosp	M/NYARUDI	Owned dog
1612	Kilifi	Kaloleni	Female	56	2014-03-16			Malindi County Hosp	KAFUDINI	Owned dog
1613	Kilifi	Kaloleni	Female	23	2014-03-20			Malindi County Hosp	MKWAJUNI	Owned dog
1614	Kilifi	Kaloleni	Female	7	2014-03-28			Malindi County Hosp	CHANZU	Owned dog
1615	Kilifi	Kaloleni	Male	33	2014-03-28			Malindi County Hosp	SILALONI	Owned dog
1616	Kilifi	Kaloleni	Female	48	2014-03-29			Malindi County Hosp	GWASHENI	Owned dog
1617	Kilifi	Kaloleni	Female	10	2014-03-29			Malindi County Hosp	MSUFINI	Owned dog
1618	Kilifi	Kaloleni	Male	10	2014-03-29			Malindi County Hosp	GOTANI	Owned dog
1619	Kilifi	Kaloleni	Female	5	2014-03-31			Malindi County Hosp	MWABILA	Owned dog
1620	Kilifi	Kaloleni	Male	10	2014-04-04			Malindi County Hosp	TSANGATSINI	Owned dog
1621	Kilifi	Kaloleni	Female	28	2014-04-11			Malindi County Hosp	BAMBA	Owned dog
1622	Kilifi	Kaloleni	Female	13	2014-04-11			Malindi County Hosp	MATUMBI	Owned dog
1623	Kilifi	Kaloleni	Male	21	2014-04-11			Malindi County Hosp	KADZONZO	Owned dog
1624	Kilifi	Kaloleni	Female	8	2014-04-11			Malindi County Hosp	KADZONZO	Owned dog
1625	Kilifi	Kaloleni	Male	65	2014-04-12			Malindi County Hosp	KADZONZO	Owned dog
1626	Kilifi	Kaloleni	Male	18	2014-04-12			Malindi County Hosp	VIRAGONI	Owned dog
1627	Kilifi	Kaloleni	Male	21	2014-04-18			Malindi County Hosp	JATANI	Owned dog
1628	Kilifi	Kaloleni	Male	10	2014-04-23			Malindi County Hosp	JATANI	Owned dog
1629	Kilifi	Kaloleni	Male	13	2014-04-23			Malindi County Hosp	BOGANI	Owned dog
1630	Kilifi	Kaloleni	Male	6	2014-05-16			Malindi County Hosp	NJORO	Owned dog
1631	Kilifi	Kaloleni	Male	51	2014-05-17			Malindi County Hosp	MWARENI	Owned dog
1632	Kilifi	Kaloleni	Male	96	2014-05-19			Malindi County Hosp	SAMBURU	Owned dog
1633	Kilifi	Kaloleni	Male	5	2014-05-19			Malindi County Hosp	MWABILA	Owned dog
1634	Kilifi	Kaloleni	Female	50	2014-05-27			Malindi County Hosp	MKWAJUNI	Owned dog
1635	Kilifi	Kaloleni	Male	13	2014-05-27			Malindi County Hosp	CHIGUTU	Owned dog
1636	Kilifi	Kaloleni	Female	9	2014-05-29			Malindi County Hosp	MADZIMBANI	Owned dog
1637	Kilifi	Kaloleni	Female	20	2014-06-01			Malindi County Hosp	KALALANI	Owned dog
1638	Kilifi	Kaloleni	Female	29	2014-06-02			Malindi County Hosp	KALIANGOMBE	Owned dog
1639	Kilifi	Kaloleni	Female	30	2014-06-03			Malindi County Hosp	MATUMBI	Owned dog
1640	Kilifi	Kaloleni	Female	24	2014-06-03			Malindi County Hosp	MITANGONI	Owned dog
1641	Kilifi	Kaloleni	Male	13	2014-06-07			Malindi County Hosp	GOTANI	Owned dog
1642	Kilifi	Kaloleni	Male	12	2014-06-09			Malindi County Hosp	VIL	Owned dog
1643	Kilifi	Kaloleni	Male	75	2014-06-10			Malindi County Hosp	MITANGONI	Owned dog
1644	Kilifi	Kaloleni	Female	60	2014-06-10			Malindi County Hosp	RABAI	Owned dog
1645	Kilifi	Kaloleni	Male	18	2014-06-10			Malindi County Hosp	PRISON	Owned dog
1646	Kilifi	Kaloleni	Male	10	2014-06-11			Malindi County Hosp	TSANGATSINI	Owned dog
1647	Kilifi	Kaloleni	Female	30	2014-06-12			Malindi County Hosp	JATANI	Owned dog
1648	Kilifi	Kaloleni	Female	17	2014-06-14			Malindi County Hosp	GOTANI	Owned dog
1649	Kilifi	Kaloleni	Male	75	2014-06-14			Malindi County Hosp	KIRUMBI	Owned dog
1650	Kilifi	Kaloleni	Male	6	2014-06-14			Malindi County Hosp	KIRUMBI	Owned dog
1651	Kilifi	Kaloleni	Female	8	2014-06-15			Malindi County Hosp	GWASHENI	Owned dog
1652	Kilifi	Kaloleni	Male	20	2014-06-15			Malindi County Hosp	KOKOTONI	Owned dog
1653	Kilifi	Kaloleni	Male	14	2014-06-15			Malindi County Hosp	KOKOTONI	Owned dog
1654	Kilifi	Kaloleni	Male	30	2014-06-15			Malindi County Hosp	VIRAGONI	Owned dog
1655	Kilifi	Kaloleni	Male	14	2014-06-15			Malindi County Hosp	VIRAGONI	Owned dog
1656	Kilifi	Kaloleni	Male	53	2014-06-17			Malindi County Hosp	KALOLENI	Owned dog
1657	Kilifi	Kaloleni	Male	13	2014-06-17			Malindi County Hosp	MADZIMBANI	Owned dog
1658	Kilifi	Kaloleni	Male	6	2014-06-23			Malindi County Hosp	U/WANDEGE	Owned dog
1659	Kilifi	Kaloleni	Male	5	2014-06-23			Malindi County Hosp	MADZIMBANI	Owned dog
1660	Kilifi	Kaloleni	Male	7	2014-06-23			Malindi County Hosp	GOTANI	Owned dog
1661	Kilifi	Kaloleni	Male	20	2014-06-25			Malindi County Hosp	KOKOTONI	Owned dog
1662	Kilifi	Kaloleni	Male	12	2014-06-28			Malindi County Hosp	SAMBURU	Owned dog
1663	Kilifi	Kaloleni	Female	12	2014-06-30			Malindi County Hosp	GOGORANI	Owned dog
1664	Kilifi	Kaloleni	Male	11	2014-07-04			Malindi County Hosp	MLEJI	Owned dog
1665	Kilifi	Kaloleni	Male	16	2014-07-04			Malindi County Hosp	MLEJI	Owned dog
1666	Kilifi	Kaloleni	Male	21	2014-07-04			Malindi County Hosp	KOKOTONI	Owned dog
1667	Kilifi	Kaloleni	Female	27	2014-07-04			Malindi County Hosp	MADZIMBANI	Owned dog
1668	Kilifi	Kaloleni	Female	27	2014-07-12			Malindi County Hosp	TARU	Owned dog
1669	Kilifi	Kaloleni	Male	16	2014-07-12			Malindi County Hosp	RABAI	Owned dog
1670	Kilifi	Kaloleni	Female	66	2014-07-13			Malindi County Hosp	TSANGATSINI	Owned dog
1671	Kilifi	Kaloleni	Male	78	2014-07-14			Malindi County Hosp	KINARANI	Owned dog
1672	Kilifi	Kaloleni	Female	27	2014-07-29			Malindi County Hosp	JAKABA	Owned dog
1673	Kilifi	Kaloleni	Male	11	2014-07-03			Malindi County Hosp	MAZERAS	Owned dog
1674	Kilifi	Kaloleni	Female	23	2014-07-03			Malindi County Hosp	MAZERAS	Owned dog
1675	Kilifi	Kaloleni	Male	6	2014-08-03			Malindi County Hosp	RABAI	Owned dog
1676	Kilifi	Kaloleni	Female	5	2014-08-04			Malindi County Hosp	MKILO	Owned dog
1677	Kilifi	Kaloleni	Male	20	2014-08-04			Malindi County Hosp	PANGWA	Owned dog
1678	Kilifi	Kaloleni	Male	40	2014-08-23			Malindi County Hosp	MWAMDUA	Owned dog
1679	Kilifi	Kaloleni	Female	20	2014-08-28			Malindi County Hosp	MNYEZENI	Owned dog
1680	Kilifi	Kaloleni	Female	11	2014-09-02			Malindi County Hosp	KILIBASI	Owned dog
1681	Kilifi	Kaloleni	Male	51	2014-09-02			Malindi County Hosp	MAKABURINI	Owned dog
1682	Kilifi	Kaloleni	Male	66	2014-09-02			Malindi County Hosp	JACABA	Owned dog
1683	Kilifi	Kaloleni	Female	7	2014-09-02			Malindi County Hosp	TSANGATSINI	Owned dog
1684	Kilifi	Kaloleni	Female	7	2014-09-07			Malindi County Hosp	MIGUNDINI	Owned dog
1685	Kilifi	Kaloleni	Male	58	2014-09-07			Malindi County Hosp	MSUFINI	Owned dog
1686	Kilifi	Kaloleni	Male	20	2014-09-07			Malindi County Hosp	KANGU	Owned dog
1687	Kilifi	Kaloleni	Male	46	2014-09-07			Malindi County Hosp	W/BRIDGE	Owned dog
1688	Kilifi	Kaloleni	Male	13	2014-09-07			Malindi County Hosp	MWACHE	Owned dog
1689	Kilifi	Kaloleni	Male	14	2014-09-07			Malindi County Hosp	MTAA	Owned dog
1690	Kilifi	Kaloleni	Female	50	2014-09-07			Malindi County Hosp	RABAI	Owned dog
1691	Kilifi	Kaloleni	Male	10	2014-09-07			Malindi County Hosp	MWARENI	Owned dog
1692	Kilifi	Kaloleni	Male	13	2014-09-28			Malindi County Hosp	BARRACKS	Owned dog
1693	Kilifi	Kaloleni	Male	19	2014-09-28			Malindi County Hosp	MAWANDA	Owned dog
1694	Kilifi	Kaloleni	Female	14	2014-09-28			Malindi County Hosp	MAZERAS	Owned dog
1695	Kilifi	Kaloleni	Male	34	2014-09-28			Malindi County Hosp	MOMBASA	Owned dog
1696	Kilifi	Kaloleni	Female	28	2014-09-28			Malindi County Hosp	MAVARATA	Owned dog
1697	Kilifi	Kaloleni	Male	10	2014-09-28			Malindi County Hosp	MATUMBI	Owned dog
1698	Kilifi	Kaloleni	Female	6	2014-09-28			Malindi County Hosp	MWAKANDE	Owned dog
1699	Kilifi	Kaloleni	Female	72	2014-09-30			Malindi County Hosp	BARRACKS	Owned dog
1700	Kilifi	Kaloleni	Female	26	2014-10-02			Malindi County Hosp	NGANDI	Owned dog
1701	Kilifi	Kaloleni	Male	9	2014-10-02			Malindi County Hosp	NJORO	Owned dog
1702	Kilifi	Kaloleni	Female	11	2014-10-17			Malindi County Hosp	BOFU	Owned dog
1703	Kilifi	Kaloleni	Female	26	2014-10-17			Malindi County Hosp	M/KUBWA	Owned dog
1704	Kilifi	Kaloleni	Male	6	2015-01-18			Malindi County Hosp	MACKINA	Owned dog
1705	Kilifi	Kaloleni	Male	26	2015-01-20			Malindi County Hosp	MIANI	Owned dog
1706	Kilifi	Kaloleni	Male	8	2015-01-20			Malindi County Hosp	MINYEZENI	Owned dog
1707	Kilifi	Kaloleni	Male	7	2015-01-20			Malindi County Hosp	MINYEZENI	Owned dog
1708	Kilifi	Kaloleni	Male	7	2015-01-22			Malindi County Hosp	MWABILA	Owned dog
1709	Kilifi	Kaloleni	Female	23	2015-01-23			Malindi County Hosp	PEMBE	Owned dog
1710	Kilifi	Kaloleni	Female	7	2015-01-23			Malindi County Hosp	KADZODZO	Owned dog
1711	Kilifi	Kaloleni	Male	59	2015-01-23			Malindi County Hosp	MWAVUMBO	Owned dog
1712	Kilifi	Kaloleni	Male	38	2015-01-24			Malindi County Hosp	KIVUNDINI	Owned dog
1713	Kilifi	Kaloleni	Male	8	2015-01-26			Malindi County Hosp	MAZIMBANI	Owned dog
1714	Kilifi	Kaloleni	Male	21	2015-01-26			Malindi County Hosp	GOTANI	Owned dog
1715	Kilifi	Kaloleni	Female	30	2015-02-01			Malindi County Hosp	MIRACLE	Owned dog
1716	Kilifi	Kaloleni	Female	12	2015-02-01			Malindi County Hosp	KALIANGOMBE	Owned dog
1717	Kilifi	Kaloleni	Male	35	2015-02-02			Malindi County Hosp	GOTANI	Owned dog
1718	Kilifi	Kaloleni	Male	10	2015-02-02			Malindi County Hosp	MINYEZENI	Owned dog
1719	Kilifi	Kaloleni	Female	25	2015-02-03			Malindi County Hosp	MARIAKANI	Owned dog
1720	Kilifi	Kaloleni	Male	24	2015-02-06			Malindi County Hosp	VIRAGONI	Owned dog
1721	Kilifi	Kaloleni	Male	25	2015-02-06			Malindi County Hosp	KALALANI	Owned dog
1722	Kilifi	Kaloleni	Female	10	2015-02-06			Malindi County Hosp	SHANGIA	Owned dog
1723	Kilifi	Kaloleni	Male	40	2015-02-07			Malindi County Hosp	MWATSUMA	Owned dog
1724	Kilifi	Kaloleni	Female	28	2015-02-11			Malindi County Hosp	JULANI	Owned dog
1725	Kilifi	Kaloleni	Female	27	2015-02-13			Malindi County Hosp	SHANGIA	Owned dog
1726	Kilifi	Kaloleni	Male	25	2015-02-13			Malindi County Hosp	SHANGIA	Owned dog
1727	Kilifi	Kaloleni	Female	18	2015-02-13			Malindi County Hosp	KADZODZO	Owned dog
1728	Kilifi	Kaloleni	Female	10	2015-02-14			Malindi County Hosp		Owned dog
1729	Kilifi	Kaloleni	Male	15	2015-02-15			Malindi County Hosp	KATSANGANI	Owned dog
1730	Kilifi	Kaloleni	Male	34	2015-02-15			Malindi County Hosp	MWABILA	Owned dog
1731	Kilifi	Kaloleni	Female	15	2015-02-15			Malindi County Hosp	SAMBURU	Owned dog
1732	Kilifi	Kaloleni	Female	25	2015-02-15			Malindi County Hosp	SOIL	Owned dog
1733	Kilifi	Kaloleni	Female	70	2015-02-20			Malindi County Hosp	MTAMBI	Owned dog
1734	Kilifi	Kaloleni	Female	14	2015-02-21			Malindi County Hosp	KATSANGANI	Owned dog
1735	Kilifi	Kaloleni	Female	7	2015-02-22			Malindi County Hosp	W/BRIDGE	Owned dog
1736	Kilifi	Kaloleni	Male	57	2015-02-24			Malindi County Hosp	MINYEZENI	Owned dog
1737	Kilifi	Kaloleni	Male	16	2015-02-25			Malindi County Hosp	MWANDA	Owned dog
1738	Kilifi	Kaloleni	Female	8	2015-02-25			Malindi County Hosp	MADZIMBANI	Owned dog
1739	Kilifi	Kaloleni	Female	45	2015-02-25			Malindi County Hosp	TSANGATSINI	Owned dog
1740	Kilifi	Kaloleni	Male	10	2015-02-26			Malindi County Hosp	GOTANI	Owned dog
1741	Kilifi	Kaloleni	Female	68	2015-02-27			Malindi County Hosp	KAMKOMANI	Owned dog
1742	Kilifi	Kaloleni	Female	25	2015-02-28			Malindi County Hosp	MSUFINI	Owned dog
1743	Kilifi	Kaloleni	Male	40	2015-03-02			Malindi County Hosp	KAFUNDINI	Owned dog
1744	Kilifi	Kaloleni	Female	22	2015-03-02			Malindi County Hosp	KAFUNDINI	Owned dog
1745	Kilifi	Kaloleni	Female	30	2015-03-04			Malindi County Hosp	MBALAMWEZI	Owned dog
1746	Kilifi	Kaloleni	Male	34	2015-03-07			Malindi County Hosp	DZOMBO	Owned dog
1747	Kilifi	Kaloleni	Female	28	2015-03-10			Malindi County Hosp	MATUMBI	Owned dog
1748	Kilifi	Kaloleni	Female	40	2015-03-12			Malindi County Hosp	MADZIMBANI	Owned dog
1749	Kilifi	Kaloleni	Male	27	2015-03-13			Malindi County Hosp	KOKOTONI	Owned dog
1750	Kilifi	Kaloleni	Male	30	2015-03-13			Malindi County Hosp	KIBANDAHASA	Owned dog
1751	Kilifi	Kaloleni	Male	37	2015-03-13			Malindi County Hosp	CHIGUTU	Owned dog
1752	Kilifi	Kaloleni	Female	33	2015-03-13			Malindi County Hosp	MAZERAS	Owned dog
1753	Kilifi	Kaloleni	Female	38	2015-03-14			Malindi County Hosp	MKILO	Owned dog
1754	Kilifi	Kaloleni	Male	14	2015-03-14			Malindi County Hosp	KOKOTONI	Owned dog
1755	Kilifi	Rabai	Female	40	2015-03-15			Malindi County Hosp	RABAI	Owned dog
1756	Kilifi	Kaloleni	Male	10	2015-03-15			Malindi County Hosp	W/BRIDGE	Owned dog
1757	Kilifi	Kaloleni	Female	6	2015-03-18			Malindi County Hosp	JULANI	Owned dog
1758	Kilifi	Kaloleni	Male	9	2015-03-18			Malindi County Hosp	MWARENI	Owned dog
1759	Kilifi	Kaloleni	Male	57	2015-03-19			Malindi County Hosp	IKANGA	Owned dog
1760	Kilifi	Kaloleni	Female	30	2015-03-19			Malindi County Hosp	TSANGATSINI	Owned dog
1761	Kilifi	Kaloleni	Female	9	2015-03-23			Malindi County Hosp	KILIBASI	Owned dog
1762	Kilifi	Kaloleni	Male	54	2015-03-25			Malindi County Hosp	KASARANI	Owned dog
1763	Kilifi	Kaloleni	Female	70	2015-03-25			Malindi County Hosp	KINARANI	Owned dog
1764	Kilifi	Kaloleni	Male	7	2015-03-25			Malindi County Hosp	GOTANI	Owned dog
1765	Kilifi	Kaloleni	Female	29	2015-03-25			Malindi County Hosp	M/CHUMVI	Owned dog
1766	Kilifi	Kaloleni	Female	18	2015-03-26			Malindi County Hosp	KALOLENI	Owned dog
1767	Kilifi	Kaloleni	Male	14	2015-03-27			Malindi County Hosp	VIRAGONI	Owned dog
1768	Kilifi	Kaloleni	Male	10	2015-03-27			Malindi County Hosp	M/CHUMVI	Owned dog
1769	Kilifi	Kaloleni	Male	12	2015-03-27			Malindi County Hosp	GOTANI	Owned dog
1770	Kilifi	Kaloleni	Female	67	2015-03-27			Malindi County Hosp	LUWENI	Owned dog
1771	Kilifi	Kaloleni	Male	8	2015-03-27			Malindi County Hosp	MITANGONI	Owned dog
1772	Kilifi	Rabai	Male	50	2015-03-28			Malindi County Hosp	RABAI	Owned dog
1773	Kilifi	Rabai	Female	19	2015-03-28			Malindi County Hosp	MAZERAS	Owned dog
1774	Kilifi	Kaloleni	Male	15	2015-03-28			Malindi County Hosp	MARIAKANI	Owned dog
1775	Kilifi	Kaloleni	Male	14	2015-03-28			Malindi County Hosp	MWARENI	Owned dog
1776	Kilifi	Kaloleni	Male	10	2015-03-28			Malindi County Hosp	M/NYUNDO	Owned dog
1777	Kilifi	Kaloleni	Male	42	2015-03-29			Malindi County Hosp	M/NYUNDO	Owned dog
1778	Kilifi	Kaloleni	Male	42	2015-03-30			Malindi County Hosp	CHONYI	Owned dog
1779	Kilifi	Kaloleni	Male	11	2015-03-30			Malindi County Hosp	KINARANI	Owned dog
1780	Kilifi	Kaloleni	Female	43	2015-03-30			Malindi County Hosp	M/NYUNDO	Owned dog
1781	Kilifi	Kaloleni	Male	22	2015-03-30			Malindi County Hosp	VIRAGONI	Owned dog
1782	Kilifi	Kaloleni	Female	17	2015-03-31			Malindi County Hosp	MITANGONI	Owned dog
1783	Kilifi	Kaloleni	Female	55	2015-04-02			Malindi County Hosp	KAMKOMANI	Owned dog
1784	Kilifi	Kaloleni	Male	20	2015-04-02			Malindi County Hosp	MIYANI	Owned dog
1785	Kilifi	Kaloleni	Male	8	2015-04-03			Malindi County Hosp	SAMBURU	Owned dog
1786	Kilifi	Kaloleni	Male	8	2015-04-04			Malindi County Hosp	KALALANI	Owned dog
1787	Kilifi	Kaloleni	Male	17	2015-04-07			Malindi County Hosp	JULANI	Owned dog
1788	Kilifi	Kaloleni	Male	53	2015-04-07			Malindi County Hosp	KINAGONI	Owned dog
1789	Kilifi	Kaloleni	Female	25	2015-04-08			Malindi County Hosp	MWABILA	Owned dog
1790	Kilifi	Kaloleni	Female	40	2015-04-09			Malindi County Hosp	GIMBA	Owned dog
1791	Kilifi	Kaloleni	Male	19	2015-04-18			Malindi County Hosp	MWARENI	Owned dog
1792	Kilifi	Kaloleni	Female	23	2015-04-20			Malindi County Hosp	KAVUKA	Owned dog
1793	Kilifi	Kaloleni	Male	18	2015-04-20			Malindi County Hosp	KIBAONI	Owned dog
1794	Kilifi	Kaloleni	Male	31	2015-04-20			Malindi County Hosp	MWARENI	Owned dog
1795	Kilifi	Kaloleni	Male	16	2015-04-23			Malindi County Hosp	M/CHUMVI	Owned dog
1796	Kilifi	Kaloleni	Male	12	2015-04-24			Malindi County Hosp	MNYEZENI	Owned dog
1797	Kilifi	Kaloleni	Male	32	2015-04-27			Malindi County Hosp	SHANGIA	Owned dog
1798	Kilifi	Kaloleni	Male	14	2015-04-28			Malindi County Hosp	MWABILA	Owned dog
1799	Kilifi	Rabai	Female	15	2015-04-29			Malindi County Hosp	RABAI	Owned dog
1800	Kilifi	Rabai	Male	9	2015-05-01			Malindi County Hosp	MKAPUNI	Owned dog
1801	Kilifi	Kaloleni	Male	40	2015-05-02			Malindi County Hosp	KAKUNA	Owned dog
1802	Kilifi	Kaloleni	Male	7	2015-05-04			Malindi County Hosp	TARU	Owned dog
1803	Kilifi	Kaloleni	Male	40	2015-05-04			Malindi County Hosp	VIRAGONI	Owned dog
1804	Kilifi	Kaloleni	Female	67	2015-05-05			Malindi County Hosp	KABENDERANI	Owned dog
1805	Kilifi	Kaloleni	Male	8	2015-05-05			Malindi County Hosp	KINATANI	Owned dog
1806	Kilifi	Kaloleni	Female	10	2015-05-05			Malindi County Hosp	M/MWINGA	Owned dog
1807	Kilifi	Kaloleni	Male	10	2015-05-08			Malindi County Hosp	M/MWENGA	Owned dog
1808	Kilifi	Kaloleni	Male	41	2015-05-11			Malindi County Hosp	SHANGIA	Owned dog
1809	Kilifi	Kaloleni	Male	13	2015-05-11			Malindi County Hosp	MWABILA	Owned dog
1810	Kilifi	Kaloleni	Male	37	2015-05-13			Malindi County Hosp	PENGONI	Owned dog
1811	Kilifi	Kaloleni	Female	28	2015-05-13			Malindi County Hosp	MWANDA	Owned dog
1812	Kilifi	Kaloleni	Male	56	2015-05-16			Malindi County Hosp	KAMKOMANI	Owned dog
1813	Kilifi	Rabai	Male	15	2015-05-17			Malindi County Hosp	MAZERAS	Owned dog
1814	Kilifi	Kaloleni	Male	9	2015-05-19			Malindi County Hosp	MITANGONI	Owned dog
1815	Kilifi	Kaloleni	Male	40	2015-05-24			Malindi County Hosp	MWABILA	Owned dog
1816	Kilifi	Kaloleni	Male	23	2015-05-28			Malindi County Hosp	KAKUNA	Owned dog
1817	Kilifi	Kaloleni	Female	41	2015-06-01			Malindi County Hosp	SHANGIA	Owned dog
1818	Kilifi	Rabai	Male	18	2015-06-02			Malindi County Hosp	MAZERAS	Owned dog
1819	Kilifi	Kaloleni	Female	50	2015-06-02			Malindi County Hosp	GOTANI	Domestic Cat
1820	Kilifi	Kaloleni	Female	12	2015-06-05			Malindi County Hosp	MADZIMBANI	Owned dog
1821	Kilifi	Kaloleni	Male	44	2015-06-09			Malindi County Hosp	SILALONI	Owned dog
1822	Kilifi	Kaloleni	Female	25	2015-06-19			Malindi County Hosp	MADZIMBANI	Owned dog
1823	Kilifi	Kaloleni	Male	8	2015-06-21			Malindi County Hosp	GOGORANI	Owned dog
1824	Kilifi	Kaloleni	Male	19	2015-06-23			Malindi County Hosp	JULANI	Owned dog
1825	Kilifi	Kaloleni	Male	27	2015-06-25			Malindi County Hosp	NGENGO	Owned dog
1826	Kilifi	Rabai	Male	42	2015-06-25			Malindi County Hosp	W/NDEGE	Owned dog
1827	Kilifi	Kaloleni	Female	24	2015-06-27			Malindi County Hosp	BOFU	Owned dog
1828	Kilifi	Kaloleni	Male	28	2015-06-28			Malindi County Hosp	MWANDA	Owned dog
1829	Kilifi	Kaloleni	Male	51	2015-06-28			Malindi County Hosp	VISHAKANI	Owned dog
1830	Kilifi	Kaloleni	Female	20	2015-07-01			Malindi County Hosp	JULANI	Owned dog
1831	Kilifi	Kaloleni	Female	60	2015-07-06			Malindi County Hosp	NGENGO	Owned dog
1832	Kilifi	Kaloleni	Male	5	2015-07-06			Malindi County Hosp	KILIBASI	Owned dog
1833	Kilifi	Kaloleni	Male	20	2015-07-13			Malindi County Hosp	MAWENI	Owned dog
1834	Kilifi	Kaloleni	Female	35	2015-07-14			Malindi County Hosp	KIBWABWANI	Owned dog
1835	Kilifi	Kaloleni	Female	60	2015-07-15			Malindi County Hosp	MWANDA	Owned dog
1836	Kilifi	Kaloleni	Female	9	2015-07-15			Malindi County Hosp	KIBAONI	Owned dog
1837	Kilifi	Rabai	Male	45	2015-07-20			Malindi County Hosp	SAMBURU	Owned dog
1838	Kilifi	Rabai	Female	55	2015-07-23			Malindi County Hosp	SAMBURU	Owned dog
1839	Kilifi	Kaloleni	Male	17	2015-07-24			Malindi County Hosp	KOKOTONI	Owned dog
1840	Kilifi	Kaloleni	Male	55	2015-07-25			Malindi County Hosp	MWARANDU	Owned dog
1841	Kilifi	Rabai	Female	20	2015-07-27			Malindi County Hosp	TARU	Owned dog
1842	Kilifi	Kaloleni	Male	25	2015-07-31			Malindi County Hosp	MWARENI	Owned dog
1843	Kilifi	Kaloleni	Female	20	2015-08-03			Malindi County Hosp	MATUMBI	Owned dog
1844	Kilifi	Kaloleni	Female	55	2015-08-03			Malindi County Hosp	JULANI	Owned dog
1845	Kilifi	Rabai	Male	34	2015-08-08			Malindi County Hosp	SAMBURU	Owned dog
1846	Kilifi	Kaloleni	Male	11	2015-08-09			Malindi County Hosp	FALUGANI	Owned dog
1847	Kilifi	Kaloleni	Male	6	2015-08-10			Malindi County Hosp	MWAVUI	Owned dog
1848	Kilifi	Kaloleni	Male	12	2015-08-19			Malindi County Hosp	KAKUNA	Owned dog
1849	Kilifi	Kaloleni	Male	19	2015-08-19			Malindi County Hosp	DZOMBO	Owned dog
1850	Kilifi	Kaloleni	Male	11	2015-08-23			Malindi County Hosp	KAFINGA	Owned dog
1851	Kilifi	Kaloleni	Female	60	2015-09-02			Malindi County Hosp	CHANZONI	Owned dog
1852	Kilifi	Kaloleni	Female	7	2015-09-08			Malindi County Hosp	JAKABA	Owned dog
1853	Kilifi	Kaloleni	Male	7	2015-09-09			Malindi County Hosp	MWANDA	Owned dog
1854	Kilifi	Kaloleni	Female	44	2015-09-09			Malindi County Hosp	MIGUNDINI	Owned dog
1855	Kilifi	Kaloleni	Male	21	2015-09-10			Malindi County Hosp	NJORO	Owned dog
1856	Kilifi	Kaloleni	Female	39	2015-09-22			Malindi County Hosp	W/BRIDGE	Owned dog
1857	Kilifi	Kaloleni	Male	12	2015-09-26			Malindi County Hosp	DONJE	Owned dog
1858	Kilifi	Kaloleni	Female	22	2015-10-01			Malindi County Hosp	KIGOBERO	Owned dog
1859	Kilifi	Kaloleni	Male	11	2015-10-05			Malindi County Hosp	KADZODZO	Owned dog
1860	Kilifi	Kaloleni	Male	54	2015-10-07			Malindi County Hosp	RIBE	Owned dog
1861	Kilifi	Kaloleni	Female	19	2015-10-10			Malindi County Hosp	KIBOMENI	Owned dog
1862	Kilifi	Kaloleni	Male	5	2015-10-10			Malindi County Hosp	KIBOMENI	Owned dog
1863	Kilifi	Rabai	Male	7	2015-10-10			Malindi County Hosp	RIBE	Owned dog
1864	Kilifi	Kaloleni	Male	13	2015-10-10			Malindi County Hosp	MWARENI	Owned dog
1865	Kilifi	Kaloleni	Female	17	2015-10-13			Malindi County Hosp	MKILO	Owned dog
1866	Kilifi	Kaloleni	Female	16	2015-10-13			Malindi County Hosp	MKILO	Owned dog
1867	Kilifi	Kaloleni	Female	10	2015-10-15			Malindi County Hosp	MKILO	Owned dog
1868	Kilifi	Kaloleni	Male	10	2015-10-15			Malindi County Hosp	KADZODZO	Owned dog
1869	Kilifi	Kaloleni	Female	25	2015-10-17			Malindi County Hosp	PENGONI	Owned dog
1870	Kilifi	Kaloleni	Female	38	2015-10-23			Malindi County Hosp	MABADE	Owned dog
1871	Kilifi	Kaloleni	Male	21	2015-10-24			Malindi County Hosp	MNAGONI	Owned dog
1872	Kilifi	Kaloleni	Female	60	2015-10-24			Malindi County Hosp	MWABILA	Owned dog
1873	Kilifi	Kaloleni	Male	12	2015-10-25			Malindi County Hosp	KADZODZO	Owned dog
1874	Kilifi	Kaloleni	Male	24	2015-10-25			Malindi County Hosp	JULANI	Owned dog
1875	Kilifi	Kaloleni	Male	5	2015-10-25			Malindi County Hosp	MADZIMBANI	Owned dog
1876	Kilifi	Kaloleni	Male	48	2015-11-02			Malindi County Hosp	MWANDA	Owned dog
1877	Kilifi	Kaloleni	Male	12	2015-11-03			Malindi County Hosp	KASEMENI	Owned dog
1878	Kilifi	Kaloleni	Male	9	2015-11-08			Malindi County Hosp	MIGUNDINI	Owned dog
1879	Kilifi	Kaloleni	Male	20	2015-11-08			Malindi County Hosp	M/CHUMVI	Owned dog
1880	Kilifi	Kaloleni	Male	10	2015-11-08			Malindi County Hosp	MIGUNDINI	Owned dog
1881	Kilifi	Kaloleni	Male	35	2015-11-10			Malindi County Hosp	KALOLENI	Owned dog
1882	Kilifi	Kaloleni	Male	26	2015-11-14			Malindi County Hosp	JULANI	Owned dog
1883	Kilifi	Kaloleni	Female	45	2015-11-17			Malindi County Hosp	TSANGATSINI	Owned dog
1884	Kilifi	Kaloleni	Male	5	2015-11-17			Malindi County Hosp	M/MWINGA	Owned dog
1885	Kilifi	Kaloleni	Female	17	2015-11-18			Malindi County Hosp	BARRACKS	Owned dog
1886	Kilifi	Kaloleni	Male	34	2015-11-18			Malindi County Hosp	KASEMENI	Owned dog
1887	Kilifi	Kaloleni	Male	18	2015-11-18			Malindi County Hosp	MADZIMBANI	Owned dog
1888	Kilifi	Kaloleni	Female	10	2015-11-19			Malindi County Hosp	KADZODZO	Owned dog
1889	Kilifi	Kaloleni	Female	12	2015-11-22			Malindi County Hosp	M/MWINGA	Owned dog
1890	Kilifi	Kaloleni	Female	10	2015-11-22			Malindi County Hosp	MITANGONI	Owned dog
1891	Kilifi	Kaloleni	Male	9	2015-11-23			Malindi County Hosp	TSANGATSINI	Owned dog
1892	Kilifi	Kaloleni	Male	11	2015-11-23			Malindi County Hosp	K/KICHE	Owned dog
1893	Kilifi	Kaloleni	Female	38	2015-11-26			Malindi County Hosp	MLEJI	Owned dog
1894	Kilifi	Kaloleni	Female	78	2015-11-27			Malindi County Hosp	DZOMBO	Owned dog
1895	Kilifi	Kaloleni	Male	10	2015-11-27			Malindi County Hosp	KALALANI	Owned dog
1896	Kilifi	Kaloleni	Female	50	2015-11-28			Malindi County Hosp	KALOKINI	Owned dog
1897	Kilifi	Kaloleni	Male	10	2015-12-01			Malindi County Hosp	BOFU	Owned dog
1898	Kilifi	Kaloleni	Male	40	2015-12-01			Malindi County Hosp	MARIAKANI	Owned dog
1899	Kilifi	Kaloleni	Male	12	2015-12-05			Malindi County Hosp	MWASHANGA	Owned dog
1900	Kilifi	Kaloleni	Female	14	2015-12-05			Malindi County Hosp	KINAGONI	Owned dog
1901	Kilifi	Kaloleni	Male	18	2015-12-07			Malindi County Hosp	MAKABURINI	Owned dog
1902	Kilifi	Kaloleni	Male	10	2015-12-08			Malindi County Hosp	KADZODZO	Owned dog
1903	Kilifi	Kaloleni	Female	60	2015-12-09			Malindi County Hosp	PEMBE	Owned dog
1904	Kilifi	Rabai	Female	24	2015-12-10			Malindi County Hosp	MAZERAS	Owned dog
1905	Kilifi	Kinango	Male	16	2015-12-11			Malindi County Hosp	MWANGULU	Owned dog
1906	Kilifi	Kaloleni	Female	22	2015-12-12			Malindi County Hosp	KAVUKA	Owned dog
1907	Kilifi	Kaloleni	Male	22	2015-12-13			Malindi County Hosp	PUNGWE	Owned dog
1908	Kilifi	Kaloleni	Male	10	2015-12-14			Malindi County Hosp	KOKOTONI	Owned dog
1909	Kilifi	Rabai	Male	22	2015-12-21			Malindi County Hosp	RIBE	Owned dog
1910	Kilifi	Rabai	Female	38	2015-12-27			Malindi County Hosp	RABAI	Owned dog
1911	Kilifi	Kaloleni	Female	41	2015-12-29			Malindi County Hosp	KIBANDAHASA	Owned dog
1912	Kilifi	Kaloleni	Female	30	2015-12-29			Malindi County Hosp	SILALONI	Owned dog
1913	Kilifi	Kaloleni	Male	16	2015-12-30			Malindi County Hosp	MATUMBI	Owned dog
1914	Machakos	Athi river	Male	25	2013-02-13	2013-02-10	3	Mavoko HC	Jam City	Owned dog	Leg/Thigh	Yes	3
1915	Machakos	Athi river	Female	25	2013-02-19	2013-02-18	1	Mavoko HC	Makadara	Owned dog	Leg/Thigh	Yes	3
1916	Machakos	Athi river	Female	14	2013-02-19	2013-02-18	1	Mavoko HC	Makadara	Owned dog	Leg/Thigh	Yes	3
1917	Machakos	Athi river	Male	29	2013-02-21	2013-02-21	0	Mavoko HC	Mlolongo	Stray/Ownerless Dog	Arm	Yes	3
1918	Machakos	Athi river	Female	58	2013-02-15	2013-02-14	1	Mavoko HC	Wote	Owned dog	Trunk	Yes	3
1919	Machakos	Athi river	Male	89	2013-06-03	2013-04-03	61	Mavoko HC	Mlolongo	Owned dog	Leg/Thigh	Yes	3
1920	Machakos	Athi river	Male	42	2013-04-15	2013-04-15	0	Mavoko HC	Kwa Mangeli	Owned dog	Leg/Thigh	Yes	5
1921	Machakos	Athi river	Male	26	2013-04-15	2013-04-13	2	Mavoko HC	K.M.C	Stray/Ownerless Dog	Leg/Thigh	Yes	5
1922	Machakos	Athi river	Female	25	2013-04-22	2013-04-18	4	Mavoko HC	Kalunga	Owned dog	Arm	Yes	5
1923	Machakos	Athi river	Female	10	2013-04-20	2013-04-18	2	Mavoko HC	Kalunga	Owned dog	Leg/Thigh	Yes	5
1924	Machakos	Athi river	Male	15	2013-04-20	2013-04-18	2	Mavoko HC	Kalunga	Owned dog	Arm	Yes	5
1925	Machakos	Athi river	Female	39	2013-04-30	2013-04-28	2	Mavoko HC	Makadara	Owned dog	Leg/Thigh	Yes	3
1926	Machakos	Athi river	Female	25	2013-02-05	2013-01-05	31	Mavoko HC	K.M.C	Owned dog	Leg/Thigh	Yes	5
1927	Machakos	Athi river	Male	47	2013-06-13	2013-06-13	0	Mavoko HC	Alfarama	Monkey	Head/Face	Yes	5
1928	Machakos	Athi river	Male	13	2013-02-05	2013-01-30	6	Mavoko HC	Mto Mawe	Stray/Ownerless Dog	Leg/Thigh	Yes	5
1929	Machakos	Athi river	Female	15	2013-06-05	2013-05-05	31	Mavoko HC	Kwa Mangeli	Donkey	Arm	Yes	3
1930	Machakos	Athi river	Male	6	2013-07-05	2013-04-05	91	Mavoko HC	Mananja	Owned dog	Leg/Thigh	Yes	3
1931	Machakos	Athi river	Male	50	2013-05-05	2013-05-04	1	Mavoko HC	Jua Kali	Owned dog	Leg/Thigh	Yes	3
1932	Machakos	Athi river	Male	50	2013-09-05	2013-09-04	1	Mavoko HC	Kinanie	Owned dog	Leg/Thigh	Yes	2
1933	Machakos	Athi river	Male	46	2013-10-05	2013-10-05	0	Mavoko HC	Kwa Mangeli	Owned dog	Leg/Thigh	Yes	3
1934	Machakos	Athi river	Male	13	2013-05-27	2013-05-26	1	Mavoko HC	Slota	Owned dog	Leg/Thigh	Yes	5
1935	Machakos	Athi river	Female	31	2013-03-06	2013-02-06	28	Mavoko HC	Kinanie	Owned dog	Leg/Thigh	Yes	1
1936	Machakos	Athi river	Male	5	2013-04-06	2013-03-06	31	Mavoko HC	Sofia	Owned dog	Trunk	Yes	5
1937	Machakos	Athi river	Female	23	2013-07-06	2013-06-06	30	Mavoko HC	Mlolongo	Owned dog	Leg/Thigh	Yes	3
1938	Machakos	Athi river	Male	35	2013-11-06	2013-10-06	31	Mavoko HC	City Carton	Owned dog	Arm	Yes	5
1939	Machakos	Athi river	Female	29	2013-11-06	2013-11-06	0	Mavoko HC	Joguini	Owned dog	Leg/Thigh	Yes	1
1940	Machakos	Athi river	Male	47	2013-11-06	2013-11-06	0	Mavoko HC	Sofia	Stray/Ownerless Dog	Buttock/Groin	Yes	5
1941	Machakos	Athi river	Male	7	2013-06-14	2013-05-25	20	Mavoko HC	K.M.C	Owned dog	Leg/Thigh	Yes	2
1942	Machakos	Athi river	Female	2	2013-06-21	2013-06-20	1	Mavoko HC	Kicheko	Owned dog	Head/Face	Yes	5
1943	Machakos	Athi river	Female	3	2013-06-13	2013-06-12	1	Mavoko HC	Jua Kali	Stray/Ownerless Dog	Arm	Yes	5
1944	Machakos	Athi river	Male	35	2013-07-26	2013-07-26	0	Mavoko HC	K.M.C	Stray/Ownerless Dog	Leg/Thigh	Yes	3
1945	Machakos	Athi river	Female	37	2013-08-16	2013-08-16	0	Mavoko HC	City Carton	Owned dog	Arm	Yes	3
1946	Machakos	Athi river	Male	20	2013-08-17	2013-08-17	0	Mavoko HC	Mlolongo	Owned dog	Leg/Thigh	Yes	2
1947	Machakos	Athi river	Male	24	2013-08-15	2013-08-05	10	Mavoko HC	Makadara	Owned dog	Arm	Yes	3
1948	Machakos	Athi river	Male	30	2013-08-23	2013-08-22	1	Mavoko HC	Kwa Mangeli	Owned dog	Leg/Thigh	Yes	3
1949	Machakos	Athi river	Male	22	2013-08-28	2013-08-28	0	Mavoko HC	Makadara	Stray/Ownerless Dog	Leg/Thigh	Yes	3
1950	Machakos	Athi river	Male	50	2013-08-30	2013-08-30	0	Mavoko HC	Kwa Mangeli	Owned dog	Leg/Thigh	Yes	3
1951	Machakos	Athi river	Male	34	2013-09-02	2013-08-30	3	Mavoko HC	Kitengela	Owned dog	Arm	Yes	1
1952	Machakos	Athi river	Male	20	2013-04-09	2013-03-09	31	Mavoko HC	Kwa Mangeli	Owned dog	Leg/Thigh	Yes	2
1953	Machakos	Athi river	Male	35	2013-06-09	2013-05-09	31	Mavoko HC	Jam City	Stray/Ownerless Dog	Leg/Thigh	Yes	1
1954	Machakos	Athi river	Female	19	2013-09-09	2013-09-08	1	Mavoko HC	Syokimau	Stray/Ownerless Dog	Leg/Thigh	Yes	1
1955	Machakos	Athi river	Male	7	2013-09-20	2013-09-16	4	Mavoko HC	Mlolongo	Stray/Ownerless Dog	Buttock/Groin	Yes	4
1956	Machakos	Athi river	Male	35	2013-09-23	2013-09-23	0	Mavoko HC	Mlolongo	Owned dog	Leg/Thigh	Yes	4
1957	Machakos	Athi river	Male	29	2013-09-23	2013-09-22	1	Mavoko HC	Kwa Mutiso	Owned dog	Leg/Thigh	Yes	5
1958	Machakos	Athi river	Female	16	2013-09-26	2013-09-25	1	Mavoko HC	Kajiado	Owned dog	Leg/Thigh	Yes	1
1959	Machakos	Athi river	Male	32	2013-07-09	2013-07-09	0	Mavoko HC	Lukenya	Owned dog	Buttock/Groin	Yes	5
1960	Machakos	Athi river	Male	28	2013-04-10	2013-04-10	0	Mavoko HC	Mlolongo	Owned dog	Leg/Thigh	Yes	4
1961	Machakos	Athi river	Male	4	2013-12-10	2013-12-10	0	Mavoko HC	Mlolongo	Owned dog	Arm	Yes	3
1962	Machakos	Athi river	Male	28	2013-10-18	2013-10-17	1	Mavoko HC	Makadara	Owned dog	Leg/Thigh	Yes	5
1963	Machakos	Athi river	Female	54	2013-10-22	2013-10-22	0	Mavoko HC	Makadara	Owned dog	Buttock/Groin	Yes	3
1964	Machakos	Athi river	Male	43	2013-10-19	2013-10-19	0	Mavoko HC	K.M.C	Owned dog	Leg/Thigh	Yes	1
1965	Machakos	Athi river	Male	38	2013-06-11	2013-06-11	0	Mavoko HC	K.M.C	Owned dog	Leg/Thigh	Yes	3
1966	Machakos	Athi river	Male	43	2013-08-11	2013-08-11	0	Mavoko HC	Slota	Stray/Ownerless Dog	Leg/Thigh	Yes	5
1967	Machakos	Athi river	Female	62	2013-11-11	2013-11-09	2	Mavoko HC	Lukenya	Owned dog	Leg/Thigh	Yes	3
1968	Machakos	Athi river	Female	17	2013-11-11	2013-11-09	2	Mavoko HC	K.M.C	Owned dog	Leg/Thigh	Yes	3
1969	Machakos	Athi river	Male	28	2013-11-25	2013-11-21	4	Mavoko HC	Kwa Mangeli	Owned dog	Leg/Thigh	Yes	3
1970	Machakos	Athi river	Female	3	2013-02-12	2013-01-12	31	Mavoko HC	Makadara	Owned dog	Leg/Thigh	Yes	3
1971	Machakos	Athi river	Female	2	2013-12-19	2013-12-19	0	Mavoko HC	Twaandu	Stray/Ownerless Dog	Leg/Thigh	Yes	5
1972	Machakos	Athi river	Male	48	2013-12-23	2013-12-23	0	Mavoko HC	Keroka	Owned dog	Leg/Thigh	Yes	3
1973	Machakos	Athi river	Female	15	2013-12-27	2013-12-26	1	Mavoko HC	Kangethe	Owned dog	Leg/Thigh	Yes	3
1974	Machakos	Athi river	Female	35	2013-12-27	2013-12-26	1	Mavoko HC	Mumbuni	Stray/Ownerless Dog	Leg/Thigh	Yes	1
1975	Machakos	Athi river	Male	38	2013-12-30	2013-12-28	2	Mavoko HC	Kwa Mangeli	Stray/Ownerless Dog	Leg/Thigh	Yes	2
1976	Machakos	Athi river	Female	17	2013-12-30	2013-12-29	1	Mavoko HC	Syokimau	Owned dog	Leg/Thigh	Yes	1
1977	Machakos	Athi river	Male	29	2014-08-01	2014-07-01	31	Mavoko HC	Ngimu	Owned dog	Arm	Yes	1
1978	Machakos	Athi river	Female	50	2014-08-01	2014-07-01	31	Mavoko HC	Kinanie	Owned dog	Leg/Thigh	Yes	1
1979	Machakos	Athi river	Male	48	2014-01-23	2014-01-22	1	Mavoko HC	Katani	Owned dog	Arm	Yes	3
1980	Machakos	Athi river	Male	16	2014-01-27	2014-01-25	2	Mavoko HC	Mlolongo	Owned dog	Leg/Thigh	Yes	4
1981	Machakos	Athi river	Male	27	2014-01-29	2014-01-28	1	Mavoko HC	Kitengela	Owned dog	Leg/Thigh	Yes	4
1982	Machakos	Athi river	Male	9	2014-01-29	2014-01-28	1	Mavoko HC	Mbitini	Owned dog	Arm	Yes	1
1983	Machakos	Athi river	Male	10	2014-01-30	2014-01-29	1	Mavoko HC	Kinanie	Owned dog	Leg/Thigh	Yes	5
1984	Machakos	Athi river	Male	4	2014-05-02	2014-05-02	0	Mavoko HC	Kosovo	Stray/Ownerless Dog	Buttock/Groin	Yes	1
1985	Machakos	Athi river	Female	13	2016-06-02	2016-05-02	31	Mavoko HC	Mutumo	Stray/Ownerless Cat	Leg/Thigh	Yes	1
1986	Machakos	Athi river	Male	32	2014-10-02	2014-09-02	30	Mavoko HC	Mlolongo	Owned dog	Arm	Yes	5
1987	Machakos	Athi river	Female	36	2014-02-24	2014-02-23	1	Mavoko HC	Kwa Mangeli	Owned dog	Leg/Thigh	Yes	3
1988	Machakos	Athi river	Male	5	2014-06-03	2014-03-03	92	Mavoko HC	K.M.C	Owned dog	Head/Face	Yes	1
1989	Machakos	Athi river	Male	4	2014-12-03	2014-11-03	30	Mavoko HC	Kwa Mangeli	Owned dog	Arm	Yes	1
1990	Machakos	Athi river	Male	52	2014-03-25	2014-01-25	59	Mavoko HC	Alfarama	Monkey	Buttock/Groin	Yes	5
1991	Machakos	Athi river	Male	11	2014-02-12	2014-01-12	31	Mavoko HC	K.M.C	Owned dog	Arm	Yes	1
1992	Machakos	Athi river	Male	50	2015-05-09	2015-04-09	30	Mavoko HC	K.M.C	Owned dog	Leg/Thigh	Yes	3
1993	Machakos	Athi river	Male	5	2015-05-09	2015-05-09	0	Mavoko HC	Lukenya	Owned dog	Buttock/Groin	Yes	3
1994	Machakos	Athi river	Male	65	2015-10-09	2015-09-09	30	Mavoko HC	Lukenya	Owned dog	Leg/Thigh	Yes	5
1995	Machakos	Athi river	Female	20	2015-09-28	2015-09-26	2	Mavoko HC	Jam City	Owned dog	Leg/Thigh	Yes	5
1996	Machakos	Athi river	Male	20	2015-09-30	2015-09-29	1	Mavoko HC	Site	Owned dog	Leg/Thigh	Yes	5
1997	Machakos	Athi river	Male	19	2015-05-10	2015-04-10	30	Mavoko HC	K.M.C	Stray/Ownerless Dog	Leg/Thigh	Yes	5
1998	Machakos	Athi river	Male	4	2015-06-11	2015-03-11	92	Mavoko HC	Lukenya	Owned dog	Leg/Thigh	Yes	5
1999	Machakos	Athi river	Female	29	2015-11-25	2015-11-25	0	Mavoko HC	Mlolongo	Owned dog	Leg/Thigh	Yes	5
[truncated: 5,308 more rows]

## Sheet: Data_4_Analysis
S/N	County	Sub County	Sex	Age	AgeBV	AgeLR	Reporting at HF	Date of Bite	Time lapse	Hosp	Residience	Biting Animal	Dog_D/S	D_dogBV	Stray_DogBV	LivestockBV	CatBV	HumanBV	OthersBV	Bite Site	ArmBV	Buttock/GroinBV	Head/FaceBV	Leg/ThighBV	TrunkBV	ArmLR	Buttock/GroinLR	Head/FaceLR	Leg/ThighLR	TrunkLR	PEP given	PEP_DsBV	PEP doses
1	Kilifi	Kilifi North	Female	4	<15	1	2011-01-07	2011-01-03	4	Kilifi County Hosp	UWEZE	Unowned Dog	S/dog	No	Yes	No	No	No	No	Leg/Thigh	No	No	No	Yes	No	0	0	0	1	0	Yes	>=3	5
2	Kilifi	Ganze	Male	9	<15	1	2011-02-22	2011-02-20	2	Kilifi County Hosp	MADAMANI	Owned dog	D/Dog	Yes	No	No	No	No	No	Arm	Yes	No	No	No	No	1	0	0	0	0	Yes	>=3	3
3	Kilifi	Kilifi North	Female	48	15+	0	2011-01-18	2011-01-17	1	Kilifi County Hosp	SHINGULLA	Owned dog	D/Dog	Yes	No	No	No	No	No	Arm	Yes	No	No	No	No	1	0	0	0	0	No
4	Kilifi	Kilifi North	Female	52	15+	0	2011-01-19	2011-01-14	5	Kilifi County Hosp	KIZINGO	Owned dog	D/Dog	Yes	No	No	No	No	No	Arm	Yes	No	No	No	No	1	0	0	0	0	Yes	<3	1
5	Kilifi	Kilifi North	Female	18	15+	0	2011-02-18	2011-02-08	10	Kilifi County Hosp	MKONGANI	Unowned Dog	S/dog	No	Yes	No	No	No	No	Arm	Yes	No	No	No	No	1	0	0	0	0	Yes	<3	2
6	Kilifi	Kilifi North	Female	40	15+	0	2011-03-22	2011-03-12	10	Kilifi County Hosp	KIBARANI	Unowned Dog	S/dog	No	Yes	No	No	No	No	Arm	Yes	No	No	No	No	1	0	0	0	0	Yes	>=3	3
7	Kilifi	Kilifi North	Male	14	<15	1	2011-03-22	2011-03-20	2	Kilifi County Hosp	KWAMWANGUO	Owned dog	D/Dog	Yes	No	No	No	No	No	Arm	Yes	No	No	No	No	1	0	0	0	0	Yes	>=3	5
8	Kilifi	Kilifi North	Male	11	<15	1	2011-04-19	2011-04-19	0	Kilifi County Hosp	KIZINGU	Owned dog	D/Dog	Yes	No	No	No	No	No	Arm	Yes	No	No	No	No	1	0	0	0	0	Yes	<3	1
9	Kilifi	Kilifi North	Male	26	15+	0	2011-04-28	2011-04-27	1	Kilifi County Hosp	TOPLIFE	Unowned Dog	S/dog	No	Yes	No	No	No	No	Arm	Yes	No	No	No	No	1	0	0	0	0	Yes	>=3	5
10	Kilifi	Ganze	Male	5	<15	1	2011-01-15	2011-01-02	13	Kilifi County Hosp	KONJORA	Owned dog	D/Dog	Yes	No	No	No	No	No	Arm	Yes	No	No	No	No	1	0	0	0	0	No
11	Kilifi	Kilifi North	Female	30	15+	0	2011-05-25	2011-05-25	0	Kilifi County Hosp	NGERENYA	Owned dog	D/Dog	Yes	No	No	No	No	No	Arm	Yes	No	No	No	No	1	0	0	0	0	Yes	>=3	4
12	Kilifi	Kilifi North	Male	5	<15	1	2011-05-23	2011-04-29	24	Kilifi County Hosp	MAJAJANI MIWANI	Unowned Dog	S/dog	No	Yes	No	No	No	No	Arm	Yes	No	No	No	No	1	0	0	0	0	Yes	>=3	5
13	Kilifi	Ganze	Female	11	<15	1	2011-04-26	2011-04-24	2	Kilifi County Hosp	MAJAJANI	Owned dog	D/Dog	Yes	No	No	No	No	No	Arm	Yes	No	No	No	No	1	0	0	0	0	Yes	>=3	5
14	Kilifi	Ganze	Female	49	15+	0	2011-05-27	2011-05-21	6	Kilifi County Hosp	VITENGENI GARILWA	Owned dog	D/Dog	Yes	No	No	No	No	No	Arm	Yes	No	No	No	No	1	0	0	0	0	Yes	>=3	4
15	Kilifi	Kilifi South	Female	6	<15	1	2011-06-16	2011-06-16	0	Kilifi County Hosp	CHA SIMBA	Owned dog	D/Dog	Yes	No	No	No	No	No	Arm	Yes	No	No	No	No	1	0	0	0	0	Yes	>=3	5
16	Kilifi	Kilifi North	Female	55	15+	0	2011-06-03	2011-06-02	1	Kilifi County Hosp	MWELE	Unowned Dog	S/dog	No	Yes	No	No	No	No	Arm	Yes	No	No	No	No	1	0	0	0	0	Yes	>=3	5
17	Kilifi	Kilifi North	Female	14	<15	1	2011-05-24	2011-05-15	9	Kilifi County Hosp	DERA	Owned dog	D/Dog	Yes	No	No	No	No	No	Arm	Yes	No	No	No	No	1	0	0	0	0	Yes	>=3	4
18	Kilifi	Kilifi South	Male	57	15+	0	2011-07-25	2011-07-20	5	Kilifi County Hosp	BOMANI	Unowned Dog	S/dog	No	Yes	No	No	No	No	Arm	Yes	No	No	No	No	1	0	0	0	0	Yes	<3	1
19	Kilifi	Kilifi South	Male	8	<15	1	2011-06-20	2011-06-16	4	Kilifi County Hosp	CHA SIMBA	Unowned Dog	S/dog	No	Yes	No	No	No	No	Arm	Yes	No	No	No	No	1	0	0	0	0	Yes	>=3	5
20	Kilifi	Ganze	Male	8	<15	1	2011-06-29	2011-06-27	2	Kilifi County Hosp	PAKAKUMI	Owned dog	D/Dog	Yes	No	No	No	No	No	Arm	Yes	No	No	No	No	1	0	0	0	0	Yes	>=3	5
21	Kilifi	Kilifi North	Male	2	<15	1	2011-07-27	2011-07-25	2	Kilifi County Hosp	TEZO	Owned dog	D/Dog	Yes	No	No	No	No	No	Arm	Yes	No	No	No	No	1	0	0	0	0	Yes	>=3	5
22	Kilifi	Kilifi North	Female	30	15+	0	2011-08-02	2011-07-31	2	Kilifi County Hosp	MWAHERA	Owned dog	D/Dog	Yes	No	No	No	No	No	Arm	Yes	No	No	No	No	1	0	0	0	0	Yes	>=3	4
23	Kilifi	Kilifi North	Female	9	<15	1	2011-08-26	2011-08-25	1	Kilifi County Hosp	ROKA MAWENI	Owned dog	D/Dog	Yes	No	No	No	No	No	Arm	Yes	No	No	No	No	1	0	0	0	0	Yes	<3	1
24	Kilifi	Kilifi South	Male	10	<15	1	2011-06-17	2011-06-17	0	Kilifi County Hosp	MWARAKAYA	Unowned Dog	S/dog	No	Yes	No	No	No	No	Arm	Yes	No	No	No	No	1	0	0	0	0	Yes	>=3	5
25	Kilifi	Kilifi North	Male	35	15+	0	2011-08-03	2011-08-02	1	Kilifi County Hosp	PRISON	Owned dog	D/Dog	Yes	No	No	No	No	No	Arm	Yes	No	No	No	No	1	0	0	0	0	Yes	>=3	4
26	Kilifi	Kilifi South	Male	37	15+	0	2011-08-09	2011-06-08	62	Kilifi County Hosp	KIKAMBAZA	Unowned Dog	S/dog	No	Yes	No	No	No	No	Arm	Yes	No	No	No	No	1	0	0	0	0	Yes	>=3	3
27	Kilifi	Kilifi North	Female	16	15+	0	2011-06-23	2011-06-23	0	Kilifi County Hosp	KIBOKONI	Owned dog	D/Dog	Yes	No	No	No	No	No	Arm	Yes	No	No	No	No	1	0	0	0	0	Yes	>=3	3
28	Kilifi	Kilifi North	Female	44	15+	0	2011-08-22	2011-08-22	0	Kilifi County Hosp	MKINGIRINI	Unowned Dog	S/dog	No	Yes	No	No	No	No	Arm	Yes	No	No	No	No	1	0	0	0	0	Yes	>=3	5
29	Kilifi	Ganze	Female	30	15+	0	2011-08-23	2011-08-21	2	Kilifi County Hosp	JARIBUNI	Owned dog	D/Dog	Yes	No	No	No	No	No	Arm	Yes	No	No	No	No	1	0	0	0	0	Yes	>=3	5
30	Kilifi	Kilifi South	Female	34	15+	0	2011-08-23	2011-08-22	1	Kilifi County Hosp	SHARIANI	Owned dog	D/Dog	Yes	No	No	No	No	No	Arm	Yes	No	No	No	No	1	0	0	0	0	Yes	>=3	5
31	Kilifi	Kilifi South	Female	38	15+	0	2011-09-05	2011-08-05	31	Kilifi County Hosp	BAHARI	Owned dog	D/Dog	Yes	No	No	No	No	No	Arm	Yes	No	No	No	No	1	0	0	0	0	Yes	<3	2
32	Kilifi	Kilifi North	Female	47	15+	0	2011-09-19	2011-09-12	7	Kilifi County Hosp	NGERENYA	Owned dog	D/Dog	Yes	No	No	No	No	No	Arm	Yes	No	No	No	No	1	0	0	0	0	Yes	>=3	5
33	Kilifi	Kilifi North	Male	9	<15	1	2011-09-28	2011-09-27	1	Kilifi County Hosp	KIBARANI	Unowned Dog	S/dog	No	Yes	No	No	No	No	Arm	Yes	No	No	No	No	1	0	0	0	0	Yes	>=3	5
34	Kilifi	Ganze	Female	11	<15	1	2011-09-26	2011-09-26	0	Kilifi County Hosp	MABIRIKANI	Unowned Dog	S/dog	No	Yes	No	No	No	No	Arm	Yes	No	No	No	No	1	0	0	0	0	Yes	>=3	5
35	Kilifi	Kilifi North	Male	30	15+	0	2011-09-21	2011-09-21	0	Kilifi County Hosp	KFI-T/SHIP	Owned dog	D/Dog	Yes	No	No	No	No	No	Arm	Yes	No	No	No	No	1	0	0	0	0	Yes	>=3	5
36	Kilifi	Kilifi North	Female	40	15+	0	2011-10-03	2011-07-28	67	Kilifi County Hosp	TEZO	Owned dog	D/Dog	Yes	No	No	No	No	No	Arm	Yes	No	No	No	No	1	0	0	0	0	Yes	>=3	5
37	Kilifi	Kilifi North	Male	10	<15	1	2011-10-03	2011-09-03	30	Kilifi County Hosp	MZONGORONI	Owned dog	D/Dog	Yes	No	No	No	No	No	Arm	Yes	No	No	No	No	1	0	0	0	0	Yes	>=3	5
38	Kilifi	Kilifi North	Male	11	<15	1	2011-10-04	2011-09-27	7	Kilifi County Hosp	KFI-T/SHIP	Owned dog	D/Dog	Yes	No	No	No	No	No	Arm	Yes	No	No	No	No	1	0	0	0	0	Yes	>=3	5
39	Kilifi	Kilifi North	Female	2	<15	1	2011-10-03	2011-07-03	92	Kilifi County Hosp	KONJORA	Owned dog	D/Dog	Yes	No	No	No	No	No	Arm	Yes	No	No	No	No	1	0	0	0	0	Yes	>=3	5
40	Kilifi	Kilifi North	Female	12	<15	1	2011-10-05	2011-10-05	0	Kilifi County Hosp	MATSANGONI	Owned dog	D/Dog	Yes	No	No	No	No	No	Arm	Yes	No	No	No	No	1	0	0	0	0	Yes	>=3	5
41	Kilifi	Ganze	Female	32	15+	0	2011-10-28	2011-10-20	8	Kilifi County Hosp	SOKOKE	Unowned Dog	S/dog	No	Yes	No	No	No	No	Arm	Yes	No	No	No	No	1	0	0	0	0	Yes	>=3	5
42	Kilifi	Kilifi North	Female	35	15+	0	2011-11-01	2011-10-02	30	Kilifi County Hosp	KIBARANI	Owned dog	D/Dog	Yes	No	No	No	No	No	Arm	Yes	No	No	No	No	1	0	0	0	0	Yes	<3	2
43	Kilifi	Kilifi North	Male	15	15+	0	2011-10-19	2011-10-14	5	Kilifi County Hosp	NGAMANI	Owned dog	D/Dog	Yes	No	No	No	No	No	Arm	Yes	No	No	No	No	1	0	0	0	0	Yes	>=3	5
44	Kilifi	Kilifi North	Female	42	15+	0	2011-11-03	2011-11-03	0	Kilifi County Hosp	UWEZE	Unowned Dog	S/dog	No	Yes	No	No	No	No	Arm	Yes	No	No	No	No	1	0	0	0	0	Yes	>=3	3
45	Kilifi	Kilifi South	Male	11	<15	1	2011-11-01	2011-08-01	92	Kilifi County Hosp	PINGILIKANI	Owned dog	D/Dog	Yes	No	No	No	No	No	Arm	Yes	No	No	No	No	1	0	0	0	0	Yes	>=3	5
46	Kilifi	Kilifi North	Female	30	15+	0	2011-11-14	2011-11-11	3	Kilifi County Hosp	MAJAONI	Owned dog	D/Dog	Yes	No	No	No	No	No	Arm	Yes	No	No	No	No	1	0	0	0	0	Yes	>=3	4
47	Kilifi	Kilifi North	Female	15	15+	0	2012-01-06	2011-12-31	6	Kilifi County Hosp	NGERENYA	Owned dog	D/Dog	Yes	No	No	No	No	No	Arm	Yes	No	No	No	No	1	0	0	0	0	Yes	>=3	3
48	Kilifi	Kilifi North	Female	16	15+	0	2012-01-16	2012-01-14	2	Kilifi County Hosp	TEZO	Owned dog	D/Dog	Yes	No	No	No	No	No	Arm	Yes	No	No	No	No	1	0	0	0	0	Yes	<3	1
49	Kilifi	Kilifi South	Male	51	15+	0	2011-12-23	2011-12-09	14	Kilifi County Hosp	MTWAPA	Owned dog	D/Dog	Yes	No	No	No	No	No	Arm	Yes	No	No	No	No	1	0	0	0	0	Yes	<3	2
50	Kilifi	Kilifi North	Female	14	<15	1	2012-01-25	2012-01-24	1	Kilifi County Hosp	KADZINUNI	Owned dog	D/Dog	Yes	No	No	No	No	No	Arm	Yes	No	No	No	No	1	0	0	0	0	Yes	<3	2
51	Kilifi	Kilifi South	Male	2	<15	1	2011-11-02	2011-10-02	31	Kilifi County Hosp	PINGILIKANI	Unowned Dog	S/dog	No	Yes	No	No	No	No	Arm	Yes	No	No	No	No	1	0	0	0	0	Yes	>=3	3
52	Kilifi	Kilifi North	Female	40	15+	0	2012-01-04	2011-12-24	11	Kilifi County Hosp	MAJAONI	Owned dog	D/Dog	Yes	No	No	No	No	No	Arm	Yes	No	No	No	No	1	0	0	0	0	No
53	Kilifi	Kilifi North	Male	19	15+	0	2012-02-06	2012-02-02	4	Kilifi County Hosp	KAEMBENI	Owned dog	D/Dog	Yes	No	No	No	No	No	Arm	Yes	No	No	No	No	1	0	0	0	0	Yes	>=3	5
54	Kilifi	Kilifi North	Male	32	15+	0	2012-04-01	2012-02-01	60	Kilifi County Hosp	KAUMA	Unowned Dog	S/dog	No	Yes	No	No	No	No	Arm	Yes	No	No	No	No	1	0	0	0	0	Yes	<3	1
55	Kilifi	Kilifi South	Female	54	15+	0	2012-01-10	2012-01-05	5	Kilifi County Hosp	KIKAMBALA	Owned dog	D/Dog	Yes	No	No	No	No	No	Arm	Yes	No	No	No	No	1	0	0	0	0	Yes	>=3	5
56	Kilifi	Kilifi North	Male	12	<15	1	2012-02-16	2012-02-06	10	Kilifi County Hosp	MAVUENI	Owned dog	D/Dog	Yes	No	No	No	No	No	Arm	Yes	No	No	No	No	1	0	0	0	0	Yes	>=3	3
57	Kilifi	Kilifi North	Male	20	15+	0	2012-02-17	2012-02-17	0	Kilifi County Hosp	TEZO	Unowned Dog	S/dog	No	Yes	No	No	No	No	Arm	Yes	No	No	No	No	1	0	0	0	0	Yes	>=3	5
58	Kilifi	Ganze	Female	63	15+	0	2012-02-21	2012-02-14	7	Kilifi County Hosp	BAMBA	Owned dog	D/Dog	Yes	No	No	No	No	No	Arm	Yes	No	No	No	No	1	0	0	0	0	Yes	>=3	5
59	Kilifi	Kilifi North	Female	52	15+	0	2012-03-06	2012-02-03	32	Kilifi County Hosp	MITANGANI	Owned dog	D/Dog	Yes	No	No	No	No	No	Arm	Yes	No	No	No	No	1	0	0	0	0	No
60	Kilifi	Kilifi North	Male	70	15+	0	2012-05-10	2012-04-12	28	Kilifi County Hosp	ROKA	Owned dog	D/Dog	Yes	No	No	No	No	No	Arm	Yes	No	No	No	No	1	0	0	0	0	Yes	>=3	5
61	Kilifi	Kilifi North	Female	25	15+	0	2012-05-23	2012-05-01	22	Kilifi County Hosp	DINDIRI	Owned dog	D/Dog	Yes	No	No	No	No	No	Arm	Yes	No	No	No	No	1	0	0	0	0	Yes	>=3	5
62	Kilifi	Kilifi North	Male	6	<15	1	2011-11-04	2011-11-03	1	Kilifi County Hosp	KIWANDANI	Unowned Dog	S/dog	No	Yes	No	No	No	No	Arm	Yes	No	No	No	No	1	0	0	0	0	Yes	<3	2
63	Kilifi	Kilifi North	Female	23	15+	0	2012-06-08	2012-05-31	8	Kilifi County Hosp	MALINDI	Owned dog	D/Dog	Yes	No	No	No	No	No	Arm	Yes	No	No	No	No	1	0	0	0	0	Yes	>=3	5
64	Kilifi	Ganze	Female	3	<15	1	2011-11-11	2011-11-03	8	Kilifi County Hosp	KONJORA	Owned dog	D/Dog	Yes	No	No	No	No	No	Arm	Yes	No	No	No	No	1	0	0	0	0	Yes	>=3	4
65	Kilifi	Ganze	Female	14	<15	1	2012-04-29	2012-04-28	1	Kilifi County Hosp	DZIKUNZE	Unowned Dog	S/dog	No	Yes	No	No	No	No	Arm	Yes	No	No	No	No	1	0	0	0	0	Yes	>=3	5
66	Kilifi	Kilifi North	Male	10	<15	1	2012-07-30	2012-07-28	2	Kilifi County Hosp	NDINGIRIA	Unowned Dog	S/dog	No	Yes	No	No	No	No	Arm	Yes	No	No	No	No	1	0	0	0	0	Yes	>=3	5
67	Kilifi	Kilifi North	Female	5	<15	1	2011-11-12	2011-11-12	0	Kilifi County Hosp	KADZINUNI	Unowned Dog	S/dog	No	Yes	No	No	No	No	Arm	Yes	No	No	No	No	1	0	0	0	0	Yes	>=3	4
68	Kilifi	Ganze	Male	35	15+	0	2012-06-22	2012-06-21	1	Kilifi County Hosp	MADAMANI	Owned dog	D/Dog	Yes	No	No	No	No	No	Arm	Yes	No	No	No	No	1	0	0	0	0	Yes	<3	2
69	Kilifi	Kilifi North	Female	14	<15	1	2012-10-10	2012-10-10	0	Kilifi County Hosp	MIDOINA	Owned dog	D/Dog	Yes	No	No	No	No	No	Arm	Yes	No	No	No	No	1	0	0	0	0	Yes	>=3	4
70	Kilifi	Kilifi South	Male	12	<15	1	2012-10-26	2012-10-25	1	Kilifi County Hosp	PINGLIKANI	Owned dog	D/Dog	Yes	No	No	No	No	No	Arm	Yes	No	No	No	No	1	0	0	0	0	Yes	>=3	3
71	Kilifi	Kilifi North	Male	8	<15	1	2011-12-13	2011-11-12	31	Kilifi County Hosp	KADZINUNI	Unowned Dog	S/dog	No	Yes	No	No	No	No	Arm	Yes	No	No	No	No	1	0	0	0	0	Yes	>=3	5
72	Kilifi	Ganze	Female	38	15+	0	2012-06-28	2012-06-26	2	Kilifi County Hosp	MADAMANI	Owned dog	D/Dog	Yes	No	No	No	No	No	Arm	Yes	No	No	No	No	1	0	0	0	0	No
73	Kilifi	Ganze	Male	41	15+	0	2012-07-02	2012-07-01	1	Kilifi County Hosp	SOKOKE	Unowned Dog	S/dog	No	Yes	No	No	No	No	Arm	Yes	No	No	No	No	1	0	0	0	0	Yes	>=3	5
74	Kilifi	Ganze	Female	30	15+	0	2012-07-17	2012-07-11	6	Kilifi County Hosp	PALAKUMI	Unowned Dog	S/dog	No	Yes	No	No	No	No	Arm	Yes	No	No	No	No	1	0	0	0	0	Yes	>=3	5
75	Kilifi	Kilifi North	Male	9	<15	1	2012-02-07	2012-02-06	1	Kilifi County Hosp	BANDARSA-LAMA	Owned dog	D/Dog	Yes	No	No	No	No	No	Arm	Yes	No	No	No	No	1	0	0	0	0	Yes	>=3	5
76	Kilifi	Kilifi North	Female	22	15+	0	2012-07-23	2012-07-22	1	Kilifi County Hosp	BANDARSA-LAMA	Unowned Dog	S/dog	No	Yes	No	No	No	No	Arm	Yes	No	No	No	No	1	0	0	0	0	Yes	>=3	5
77	Kilifi	Kilifi North	Female	40	15+	0	2012-08-07	2012-07-09	29	Kilifi County Hosp	MATSANGONI	Owned dog	D/Dog	Yes	No	No	No	No	No	Arm	Yes	No	No	No	No	1	0	0	0	0	Yes	>=3	5
78	Kilifi	Kilifi North	Female	70	15+	0	2012-08-10	2012-08-09	1	Kilifi County Hosp	CHUMANI	Unowned Dog	S/dog	No	Yes	No	No	No	No	Arm	Yes	No	No	No	No	1	0	0	0	0	Yes	>=3	3
79	Kilifi	Kilifi North	Female	21	15+	0	2012-08-29	2012-08-23	6	Kilifi County Hosp	MAJAJANI	Owned dog	D/Dog	Yes	No	No	No	No	No	Arm	Yes	No	No	No	No	1	0	0	0	0	Yes	>=3	5
80	Kilifi	Kilifi North	Male	25	15+	0	2012-10-10	2012-08-10	61	Kilifi County Hosp	MTONDIA	Owned dog	D/Dog	Yes	No	No	No	No	No	Arm	Yes	No	No	No	No	1	0	0	0	0	Yes	>=3	4
81	Kilifi	Kilifi North	Female	35	15+	0	2012-11-08	2012-11-01	7	Kilifi County Hosp	KAUMA	Unowned Dog	S/dog	No	Yes	No	No	No	No	Arm	Yes	No	No	No	No	1	0	0	0	0	Yes	>=3	3
82	Kilifi	Kilifi North	Female	8	<15	1	2012-02-12	2012-02-09	3	Kilifi County Hosp	KAEMBENI	Owned dog	D/Dog	Yes	No	No	No	No	No	Arm	Yes	No	No	No	No	1	0	0	0	0	Yes	<3	2
83	Kilifi	Kilifi North	Male	26	15+	0	2012-11-14	2012-11-13	1	Kilifi County Hosp	KIBARANI	Owned dog	D/Dog	Yes	No	No	No	No	No	Arm	Yes	No	No	No	No	1	0	0	0	0	No
84	Kilifi	Kilifi North	Female	9	<15	1	2012-02-20	2012-02-18	2	Kilifi County Hosp	MAVUENI	Owned dog	D/Dog	Yes	No	No	No	No	No	Arm	Yes	No	No	No	No	1	0	0	0	0	Yes	>=3	5
85	Kilifi	Ganze	Male	47	15+	0	2012-11-30	2012-09-07	84	Kilifi County Hosp	MRIMA WA NDEGE	Owned dog	D/Dog	Yes	No	No	No	No	No	Arm	Yes	No	No	No	No	1	0	0	0	0	Yes	>=3	5
86	Kilifi	Kilifi South	Male	87	15+	0	2013-01-21	2013-01-19	2	Kilifi County Hosp	TAKAUNGU	Owned dog	D/Dog	Yes	No	No	No	No	No	Arm	Yes	No	No	No	No	1	0	0	0	0	Yes	<3	1
87	Kilifi	Kilifi North	Male	35	15+	0	2013-02-27	2013-02-27	0	Kilifi County Hosp	NGERENYA	Unowned Dog	S/dog	No	Yes	No	No	No	No	Arm	Yes	No	No	No	No	1	0	0	0	0	Yes	>=3	3
88	Kilifi	Kilifi North	Male	2	<15	1	2012-02-23	2012-02-22	1	Kilifi County Hosp	MIKINGIRINI	Owned dog	D/Dog	Yes	No	No	No	No	No	Arm	Yes	No	No	No	No	1	0	0	0	0	Yes	>=3	5
89	Kilifi	Kilifi North	Female	35	15+	0	2013-04-19	2013-04-12	7	Kilifi County Hosp	LANGOBAYA	Owned dog		No	No	No	Yes	No	No	Arm	Yes	No	No	No	No	1	0	0	0	0	Yes	>=3	5
90	Kilifi	Kilifi South	Male	75	15+	0	2013-04-23	2013-04-19	4	Kilifi County Hosp	KIKAMBALA	Owned dog	D/Dog	Yes	No	No	No	No	No	Arm	Yes	No	No	No	No	1	0	0	0	0	Yes	<3	2
91	Kilifi	Kilifi North	Male	6	<15	1	2012-05-21	2012-05-19	2	Kilifi County Hosp	TAKAUNGU	Owned dog	D/Dog	Yes	No	No	No	No	No	Arm	Yes	No	No	No	No	1	0	0	0	0	Yes	<3	1
92	Kilifi	Kilifi North	Male	14	<15	1	2013-05-14	2013-05-12	2	Kilifi County Hosp	CHUMANI	Owned dog	D/Dog	Yes	No	No	No	No	No	Arm	Yes	No	No	No	No	1	0	0	0	0	Yes	>=3	5
93	Kilifi	Kilifi North	Male	42	15+	0	2013-05-14	2013-05-14	0	Kilifi County Hosp	TEZO	Unowned Dog	S/dog	No	Yes	No	No	No	No	Arm	Yes	No	No	No	No	1	0	0	0	0	Yes	>=3	5
94	Kilifi	Kilifi North	Female	65	15+	0	2013-05-28	2013-05-27	1	Kilifi County Hosp	MAVUENI	Unowned Dog	S/dog	No	Yes	No	No	No	No	Arm	Yes	No	No	No	No	1	0	0	0	0	Yes	>=3	3
95	Kilifi	Kilifi South	Female	28	15+	0	2013-06-03	2013-04-23	41	Kilifi County Hosp	CHONYI	Owned dog	D/Dog	Yes	No	No	No	No	No	Arm	Yes	No	No	No	No	1	0	0	0	0	Yes	>=3	5
96	Kilifi	Kilifi South	Female	60	15+	0	2013-06-24	2013-06-19	5	Kilifi County Hosp	MWARAKAYA	Unowned Dog	S/dog	No	Yes	No	No	No	No	Arm	Yes	No	No	No	No	1	0	0	0	0	Yes	>=3	4
97	Kilifi	Ganze	Male	7	<15	1	2012-05-22	2012-05-22	0	Kilifi County Hosp	GANZE	Unowned Dog	S/dog	No	Yes	No	No	No	No	Arm	Yes	No	No	No	No	1	0	0	0	0	Yes	>=3	3
98	Kilifi	Ganze	Male	13	<15	1	2013-05-30	2013-05-24	6	Kilifi County Hosp	VITENGENI	Unowned Dog	S/dog	No	Yes	No	No	No	No	Arm	Yes	No	No	No	No	1	0	0	0	0	Yes	<3	1
99	Kilifi	Kilifi South	Female	53	15+	0	2013-06-26	2013-06-22	4	Kilifi County Hosp	MWAKAMBI	Owned dog	D/Dog	Yes	No	No	No	No	No	Arm	Yes	No	No	No	No	1	0	0	0	0	Yes	>=3	4
100	Kilifi	Ganze	Male	7	<15	1	2012-05-22	2012-05-22	0	Kilifi County Hosp	GANZE	Unowned Dog	S/dog	No	Yes	No	No	No	No	Arm	Yes	No	No	No	No	1	0	0	0	0	Yes	>=3	4
101	Kilifi	Kilifi North	Female	21	15+	0	2013-07-09	2013-04-07	93	Kilifi County Hosp	MWAHERA	Owned dog	D/Dog	Yes	No	No	No	No	No	Arm	Yes	No	No	No	No	1	0	0	0	0	Yes	>=3	5
102	Kilifi	Kilifi North	Female	45	15+	0	2013-07-09	2013-06-07	32	Kilifi County Hosp	KIWANDANI	Unowned Dog	S/dog	No	Yes	No	No	No	No	Arm	Yes	No	No	No	No	1	0	0	0	0	Yes	>=3	5
103	Kilifi	Kilifi North	Male	38	15+	0	2014-01-29	2014-01-25	4	Kilifi County Hosp	MAREMBO	Owned dog	D/Dog	Yes	No	No	No	No	No	Arm	Yes	No	No	No	No	1	0	0	0	0	Yes	>=3	5
104	Kilifi	Ganze	Female	25	15+	0	2014-02-17	2014-02-17	0	Kilifi County Hosp	VITENGENI	Unowned Dog	S/dog	No	Yes	No	No	No	No	Arm	Yes	No	No	No	No	1	0	0	0	0	Yes	>=3	4
105	Kilifi	Kilifi North	Male	40	15+	0	2014-03-12	2014-03-12	0	Kilifi County Hosp	KIWANDANI	Owned dog	D/Dog	Yes	No	No	No	No	No	Arm	Yes	No	No	No	No	1	0	0	0	0	Yes	>=3	5
106	Kilifi	Kilifi South	Male	18	15+	0	2013-11-03	2013-11-03	0	Kilifi County Hosp	VIPINGO	Owned dog	D/Dog	Yes	No	No	No	No	No	Arm	Yes	No	No	No	No	1	0	0	0	0	Yes	<3	2
107	Kilifi	Kilifi South	Male	13	<15	1	2014-03-21	2014-03-20	1	Kilifi County Hosp	CHONYI	Owned dog	D/Dog	Yes	No	No	No	No	No	Arm	Yes	No	No	No	No	1	0	0	0	0	Yes	>=3	4
108	Kilifi	Kilifi North	Female	23	15+	0	2014-03-13	2014-03-13	0	Kilifi County Hosp	MAVUENI	Unowned Dog	S/dog	No	Yes	No	No	No	No	Arm	Yes	No	No	No	No	1	0	0	0	0	Yes	>=3	5
109	Kilifi	Kilifi North	Female	5	<15	1	2012-06-29	2012-06-24	5	Kilifi County Hosp	MYOWE	Owned dog	D/Dog	Yes	No	No	No	No	No	Arm	Yes	No	No	No	No	1	0	0	0	0	Yes	>=3	5
110	Kilifi	Ganze	Male	16	15+	0	2014-08-04	2014-06-04	61	Kilifi County Hosp	VITENGENI	Owned dog	D/Dog	Yes	No	No	No	No	No	Arm	Yes	No	No	No	No	1	0	0	0	0	Yes	>=3	5
111	Kilifi	Kilifi North	Female	21	15+	0	2014-07-04	2014-06-04	30	Kilifi County Hosp	TEZO	Owned dog	D/Dog	Yes	No	No	No	No	No	Arm	Yes	No	No	No	No	1	0	0	0	0	Yes	<3	2
112	Kilifi	Kilifi South	Male	62	15+	0	2014-06-05	2014-05-05	31	Kilifi County Hosp	CHONYI	Owned dog	D/Dog	Yes	No	No	No	No	No	Arm	Yes	No	No	No	No	1	0	0	0	0	Yes	>=3	5
113	Kilifi	Kilifi North	Male	21	15+	0	2014-12-05	2014-11-05	30	Kilifi County Hosp	T-SHIP	Owned cat		No	No	No	Yes	No	No	Arm	Yes	No	No	No	No	1	0	0	0	0	Yes	<3	2
114	Kilifi	Kilifi North	Female	6	<15	1	2012-07-05	2012-06-25	10	Kilifi County Hosp	KINAMWANGO	Owned dog	D/Dog	Yes	No	No	No	No	No	Arm	Yes	No	No	No	No	1	0	0	0	0	Yes	>=3	5
115	Kilifi	Kilifi North	Female	24	15+	0	2014-05-23	2014-05-20	3	Kilifi County Hosp	MNARANI	Unowned Dog	S/dog	No	Yes	No	No	No	No	Arm	Yes	No	No	No	No	1	0	0	0	0	Yes	>=3	5
116	Kilifi	Kilifi North	Female	6	<15	1	2012-06-08	2012-04-08	61	Kilifi County Hosp	T-SHIP	Unowned Dog	S/dog	No	Yes	No	No	No	No	Arm	Yes	No	No	No	No	1	0	0	0	0	Yes	>=3	5
117	Kilifi	Ganze	Male	40	15+	0	2014-07-24	2014-07-16	8	Kilifi County Hosp	GANZE	Owned dog	D/Dog	Yes	No	No	No	No	No	Arm	Yes	No	No	No	No	1	0	0	0	0	Yes	>=3	5
118	Kilifi	Ganze	Female	34	15+	0	2014-08-18	2014-08-14	4	Kilifi County Hosp	JARIBUNI	Unowned Dog	S/dog	No	Yes	No	No	No	No	Arm	Yes	No	No	No	No	1	0	0	0	0	Yes	>=3	5
119	Kilifi	Kilifi North	Male	11	<15	1	2014-05-02	2014-04-23	9	Kilifi County Hosp	VITENGENI	Owned dog	D/Dog	Yes	No	No	No	No	No	Arm	Yes	No	No	No	No	1	0	0	0	0	Yes	>=3	5
120	Kilifi	Kilifi North	Female	40	15+	0	2014-08-20	2014-08-17	3	Kilifi County Hosp	KONJORA	Owned dog	D/Dog	Yes	No	No	No	No	No	Arm	Yes	No	No	No	No	1	0	0	0	0	Yes	>=3	5
121	Kilifi	Kilifi North	Female	1	<15	1	2012-08-17	2012-08-16	1	Kilifi County Hosp	BOFA	Owned dog	D/Dog	Yes	No	No	No	No	No	Arm	Yes	No	No	No	No	1	0	0	0	0	Yes	>=3	4
122	Kilifi	Kilifi North	Male	1	<15	1	2012-08-24	2012-08-23	1	Kilifi County Hosp	KIBARANI	Unowned Dog	S/dog	No	Yes	No	No	No	No	Arm	Yes	No	No	No	No	1	0	0	0	0	Yes	<3	1
123	Kilifi	Kilifi North	Female	6	<15	1	2012-08-24	2012-08-24	0	Kilifi County Hosp	KIBARANI	Unowned Dog	S/dog	No	Yes	No	No	No	No	Arm	Yes	No	No	No	No	1	0	0	0	0	Yes	>=3	4
124	Kilifi	Kilifi South	Female	9	<15	1	2012-05-09	2012-05-09	0	Kilifi County Hosp	MTWAPA	Unowned Dog	S/dog	No	Yes	No	No	No	No	Arm	Yes	No	No	No	No	1	0	0	0	0	Yes	>=3	5
125	Kilifi	Kilifi North	Female	1	<15	1	2012-10-09	2012-10-09	0	Kilifi County Hosp	T-SHIP	Unowned Dog	S/dog	No	Yes	No	No	No	No	Arm	Yes	No	No	No	No	1	0	0	0	0	Yes	>=3	5
126	Kilifi	Kilifi North	Male	12	<15	1	2014-06-05	2014-05-01	35	Kilifi County Hosp	JARIBUNI	Owned dog	D/Dog	Yes	No	No	No	No	No	Arm	Yes	No	No	No	No	1	0	0	0	0	Yes	<3	2
127	Kilifi	Ganze	Male	49	15+	0	2014-09-09	2014-08-09	31	Kilifi County Hosp	LANGOBAYA	Owned dog	D/Dog	Yes	No	No	No	No	No	Arm	Yes	No	No	No	No	1	0	0	0	0	Yes	>=3	3
128	Kilifi	Malindi	Female	38	15+	0	2014-09-23	2014-09-18	5	Kilifi County Hosp	TIMBONI	Owned dog	D/Dog	Yes	No	No	No	No	No	Arm	Yes	No	No	No	No	1	0	0	0	0	Yes	>=3	5
129	Kilifi	Kilifi North	Male	20	15+	0	2014-09-23	2014-09-21	2	Kilifi County Hosp	TAKAUNGU	Owned dog	D/Dog	Yes	No	No	No	No	No	Arm	Yes	No	No	No	No	1	0	0	0	0	Yes	<3	1
130	Kilifi	Ganze	Female	15	15+	0	2014-01-08	2014-01-08	0	Kilifi County Hosp	PALAKUMI	Owned dog	D/Dog	Yes	No	No	No	No	No	Arm	Yes	No	No	No	No	1	0	0	0	0	Yes	>=3	5
131	Kilifi	Kilifi South	Female	6	<15	1	2012-10-11	2012-10-06	5	Kilifi County Hosp	KALOLENI	Owned dog	D/Dog	Yes	No	No	No	No	No	Arm	Yes	No	No	No	No	1	0	0	0	0	Yes	>=3	4
132	Kilifi	Kilifi North	Female	22	15+	0	2014-09-29	2014-09-15	14	Kilifi County Hosp	KIWANDANI	Owned dog	D/Dog	Yes	No	No	No	No	No	Arm	Yes	No	No	No	No	1	0	0	0	0	Yes	<3	2
133	Kilifi	Kilifi North	Male	6	<15	1	2012-11-01	2012-10-31	1	Kilifi County Hosp	MAIPUPULA	Owned dog	D/Dog	Yes	No	No	No	No	No	Arm	Yes	No	No	No	No	1	0	0	0	0	Yes	<3	2
134	Kilifi	Kilifi North	Female	3	<15	1	2013-05-09	2013-05-03	6	Kilifi County Hosp	SOKOKE	Owned dog	D/Dog	Yes	No	No	No	No	No	Arm	Yes	No	No	No	No	1	0	0	0	0	Yes	>=3	5
135	Kilifi	Kilifi North	Female	12	<15	1	2014-08-20	2014-08-04	16	Kilifi County Hosp	MTONDIA	Unowned Dog	S/dog	No	Yes	No	No	No	No	Arm	Yes	No	No	No	No	1	0	0	0	0	Yes	>=3	5
136	Kilifi	Kilifi North	Male	21	15+	0	2014-09-29	2014-09-20	9	Kilifi County Hosp	MABIRIKANI	Owned dog	D/Dog	Yes	No	No	No	No	No	Arm	Yes	No	No	No	No	1	0	0	0	0	Yes	<3	2
137	Kilifi	Kilifi South	Male	13	<15	1	2014-08-09	2014-06-09	61	Kilifi County Hosp	CHASIMBA	Unowned Dog	S/dog	No	Yes	No	No	No	No	Arm	Yes	No	No	No	No	1	0	0	0	0	Yes	<3	1
138	Kilifi	Kilifi North	Male	13	<15	1	2014-09-22	2014-09-22	0	Kilifi County Hosp	MAVUENI	Owned dog	D/Dog	Yes	No	No	No	No	No	Arm	Yes	No	No	No	No	1	0	0	0	0	Yes	>=3	5
139	Kilifi	Kilifi North	Female	30	15+	0	2014-06-10	2014-06-10	0	Kilifi County Hosp	NGERENYA	Unowned Dog	S/dog	No	Yes	No	No	No	No	Arm	Yes	No	No	No	No	1	0	0	0	0	Yes	>=3	5
140	Kilifi	Kilifi South	Male	62	15+	0	2014-10-09	2014-10-05	4	Kilifi County Hosp	PINGILIKANI	Unowned Dog	S/dog	No	Yes	No	No	No	No	Arm	Yes	No	No	No	No	1	0	0	0	0	Yes	>=3	3
141	Kilifi	Kilifi South	Male	79	15+	0	2014-10-10	2014-08-10	61	Kilifi County Hosp	KITSOENI	Unowned Dog	S/dog	No	Yes	No	No	No	No	Arm	Yes	No	No	No	No	1	0	0	0	0	Yes	<3	2
142	Kilifi	Ganze	Male	5	<15	1	2013-10-05	2013-10-05	0	Kilifi County Hosp	GANZE	Owned dog	D/Dog	Yes	No	No	No	No	No	Arm	Yes	No	No	No	No	1	0	0	0	0	Yes	>=3	5
143	Kilifi	Kilifi South	Female	3	<15	1	2013-06-14	2013-06-11	3	Kilifi County Hosp	TAKAUNGU	Unowned Dog	S/dog	No	Yes	No	No	No	No	Arm	Yes	No	No	No	No	1	0	0	0	0	Yes	>=3	4
144	Kilifi	Ganze	Male	16	15+	0	2014-10-07	2014-10-02	5	Kilifi County Hosp	VITENGENI	Owned dog	D/Dog	Yes	No	No	No	No	No	Arm	Yes	No	No	No	No	1	0	0	0	0	Yes	<3	2
145	Kilifi	Kilifi North	Male	18	15+	0	2014-04-11	2014-04-11	0	Kilifi County Hosp	TAKAUNGU	Owned dog	D/Dog	Yes	No	No	No	No	No	Arm	Yes	No	No	No	No	1	0	0	0	0	Yes	>=3	5
146	Kilifi	Kilifi South	Male	12	<15	1	2014-06-11	2014-05-11	31	Kilifi County Hosp	DZITSONI	Unowned Dog	S/dog	No	Yes	No	No	No	No	Arm	Yes	No	No	No	No	1	0	0	0	0	Yes	>=3	5
147	Kilifi	Kilifi North	Female	2	<15	1	2013-06-18	2013-06-18	0	Kilifi County Hosp	HOS QTS	Owned cat		No	No	No	Yes	No	No	Arm	Yes	No	No	No	No	1	0	0	0	0	Yes	>=3	5
148	Kilifi	Kilifi North	Male	12	<15	1	2014-06-11	2014-05-11	31	Kilifi County Hosp	DINDIRI	Unowned Dog	S/dog	No	Yes	No	No	No	No	Arm	Yes	No	No	No	No	1	0	0	0	0	Yes	<3	2
149	Kilifi	Kilifi North	Female	47	15+	0	2014-06-11	2014-05-11	31	Kilifi County Hosp	MITANGONI	Unowned Dog	S/dog	No	Yes	No	No	No	No	Arm	Yes	No	No	No	No	1	0	0	0	0	Yes	>=3	5
150	Kilifi	Ganze	Male	17	15+	0	2015-01-05	2015-01-05	0	Kilifi County Hosp	JARIBUNI	Owned dog	D/Dog	Yes	No	No	No	No	No	Arm	Yes	No	No	No	No	1	0	0	0	0	Yes	>=3	4
151	Kilifi	Kilifi South	Female	60	15+	0	2014-10-11	2014-07-11	92	Kilifi County Hosp	KIKAMBALA	Unowned Dog	S/dog	No	Yes	No	No	No	No	Arm	Yes	No	No	No	No	1	0	0	0	0	Yes	<3	1
152	Kilifi	Kilifi South	Male	32	15+	0	2014-11-24	2014-11-23	1	Kilifi County Hosp	KIKAMBALA	Unowned Dog	S/dog	No	Yes	No	No	No	No	Arm	Yes	No	No	No	No	1	0	0	0	0	Yes	>=3	5
153	Kilifi	Kilifi North	Female	10	<15	1	2015-01-19	2015-01-16	3	Kilifi County Hosp	MABIRIKANI	Unowned Dog	S/dog	No	Yes	No	No	No	No	Arm	Yes	No	No	No	No	1	0	0	0	0	Yes	>=3	4
154	Kilifi	Kilifi North	Male	24	15+	0	2014-11-27	2014-11-27	0	Kilifi County Hosp	K.TOWNSHIP	Owned dog	D/Dog	Yes	No	No	No	No	No	Arm	Yes	No	No	No	No	1	0	0	0	0	Yes	<3	1
155	Kilifi	Kilifi South	Female	30	15+	0	2014-12-01	2014-11-30	1	Kilifi County Hosp	BUNDACHO	Unowned Dog	S/dog	No	Yes	No	No	No	No	Arm	Yes	No	No	No	No	1	0	0	0	0	Yes	>=3	5
156	Kilifi	Kilifi South	Male	4	<15	1	2013-07-08	2013-04-07	92	Kilifi County Hosp	MTOMONDONI	Unowned Dog	S/dog	No	Yes	No	No	No	No	Arm	Yes	No	No	No	No	1	0	0	0	0	Yes	>=3	3
157	Kilifi	Kilifi North	Male	30	15+	0	2014-12-04	2014-12-04	0	Kilifi County Hosp	MAJAJANI	Unowned Dog	S/dog	No	Yes	No	No	No	No	Arm	Yes	No	No	No	No	1	0	0	0	0	Yes	<3	1
158	Kilifi	Kilifi South	Female	19	15+	0	2015-04-13	2015-04-03	10	Kilifi County Hosp	CHASIMBA	Unowned Dog	S/dog	No	Yes	No	No	No	No	Arm	Yes	No	No	No	No	1	0	0	0	0	Yes	>=3	5
159	Kilifi	Kilifi South	Male	7	<15	1	2013-07-09	2013-04-07	93	Kilifi County Hosp	MBOGOLO	Unowned Dog	S/dog	No	Yes	No	No	No	No	Arm	Yes	No	No	No	No	1	0	0	0	0	Yes	<3	2
160	Kilifi	Kilifi North	Female	58	15+	0	2015-05-01	2015-03-01	61	Kilifi County Hosp	KIBAONI	Owned dog	D/Dog	Yes	No	No	No	No	No	Arm	Yes	No	No	No	No	1	0	0	0	0	Yes	>=3	3
161	Kilifi	Ganze	Female	2	<15	1	2013-09-11	2013-09-09	2	Kilifi County Hosp	PALAKUMI	Unowned Dog	S/dog	No	Yes	No	No	No	No	Arm	Yes	No	No	No	No	1	0	0	0	0	No
162	Kilifi	Kilifi North	Female	50	15+	0	2015-05-01	2015-03-01	61	Kilifi County Hosp	MRIMA WA NDEGE	Owned dog	D/Dog	Yes	No	No	No	No	No	Arm	Yes	No	No	No	No	1	0	0	0	0	Yes	<3	2
163	Kilifi	Kilifi North	Male	23	15+	0	2015-09-01	2015-08-08	24	Kilifi County Hosp	KONJORA	Owned dog	D/Dog	Yes	No	No	No	No	No	Arm	Yes	No	No	No	No	1	0	0	0	0	Yes	>=3	3
164	Kilifi	Kilifi South	Female	20	15+	0	2015-01-20	2015-01-20	0	Kilifi County Hosp	CHASIMBA	Unowned Dog	S/dog	No	Yes	No	No	No	No	Arm	Yes	No	No	No	No	1	0	0	0	0	Yes	>=3	5
165	Kilifi	Kilifi South	Female	19	15+	0	2015-04-13	2015-04-03	10	Kilifi County Hosp	CHASIMBA	Unowned Dog	S/dog	No	Yes	No	No	No	No	Arm	Yes	No	No	No	No	1	0	0	0	0	Yes	>=3	5
166	Kilifi	Kilifi North	Female	39	15+	0	2015-02-02	2015-01-30	3	Kilifi County Hosp	ROKA	Owned dog	D/Dog	Yes	No	No	No	No	No	Arm	Yes	No	No	No	No	1	0	0	0	0	Yes	>=3	4
167	Kilifi	Kilifi South	Male	14	<15	1	2015-04-17	2015-04-17	0	Kilifi County Hosp	REA VIPINGO	Owned dog	D/Dog	Yes	No	No	No	No	No	Arm	Yes	No	No	No	No	1	0	0	0	0	Yes	>=3	4
168	Kilifi	Kilifi North	Female	4	<15	1	2014-01-30	2014-01-23	7	Kilifi County Hosp	JARIBUNI	Unowned Dog	S/dog	No	Yes	No	No	No	No	Arm	Yes	No	No	No	No	1	0	0	0	0	Yes	>=3	4
169	Kilifi	Kilifi North	Male	11	<15	1	2015-12-05	2015-11-11	24	Kilifi County Hosp	VITENGENI	Owned dog	D/Dog	Yes	No	No	No	No	No	Arm	Yes	No	No	No	No	1	0	0	0	0	Yes	>=3	5
170	Kilifi	Kilifi North	Female	15	15+	0	2015-05-13	2015-05-13	0	Kilifi County Hosp	ROKA	Owned dog	D/Dog	Yes	No	No	No	No	No	Arm	Yes	No	No	No	No	1	0	0	0	0	Yes	>=3	5
171	Kilifi	Kilifi North	Male	3	<15	1	2014-02-11	2014-02-09	2	Kilifi County Hosp	MAFISINI	Unowned Dog	S/dog	No	Yes	No	No	No	No	Arm	Yes	No	No	No	No	1	0	0	0	0	Yes	<3	1
172	Kilifi	Kilifi North	Female	50	15+	0	2015-05-02	2015-02-05	86	Kilifi County Hosp	NGERENYA	Unowned Dog	S/dog	No	Yes	No	No	No	No	Arm	Yes	No	No	No	No	1	0	0	0	0	Yes	<3	1
173	Kilifi	Kilifi North	Male	27	15+	0	2015-09-02	2015-09-02	0	Kilifi County Hosp	MNARANI	Owned dog	D/Dog	Yes	No	No	No	No	No	Arm	Yes	No	No	No	No	1	0	0	0	0	Yes	>=3	4
174	Kilifi	Kilifi North	Female	10	<15	1	2015-05-22	2015-05-21	1	Kilifi County Hosp	MITANGONI	Owned dog	D/Dog	Yes	No	No	No	No	No	Arm	Yes	No	No	No	No	1	0	0	0	0	Yes	>=3	3
175	Kilifi	Kilifi North	Male	15	15+	0	2015-05-22	2015-05-21	1	Kilifi County Hosp	KIBARANI	Unowned Dog	S/dog	No	Yes	No	No	No	No	Arm	Yes	No	No	No	No	1	0	0	0	0	Yes	>=3	5
176	Kilifi	Kilifi South	Male	6	<15	1	2014-02-27	2014-02-22	5	Kilifi County Hosp	SHARIANI	Unowned Dog	S/dog	No	Yes	No	No	No	No	Arm	Yes	No	No	No	No	1	0	0	0	0	Yes	>=3	4
177	Kilifi	Ganze	Female	50	15+	0	2015-02-12	2015-02-11	1	Kilifi County Hosp	KAKANJUNI	Owned dog	D/Dog	Yes	No	No	No	No	No	Arm	Yes	No	No	No	No	1	0	0	0	0	Yes	<3	2
178	Kilifi	Ganze	Female	55	15+	0	2015-04-03	2015-03-02	32	Kilifi County Hosp	MIRIHINI	Unowned Dog	S/dog	No	Yes	No	No	No	No	Arm	Yes	No	No	No	No	1	0	0	0	0	Yes	<3	1
179	Kilifi	Kilifi North	Female	45	15+	0	2015-03-16	2015-03-15	1	Kilifi County Hosp	KONJORA	Unowned Dog	S/dog	No	Yes	No	No	No	No	Arm	Yes	No	No	No	No	1	0	0	0	0	Yes	>=3	5
180	Kilifi	Kilifi North	Female	28	15+	0	2015-03-20	2015-03-20	0	Kilifi County Hosp	MNARANI	Owned dog	D/Dog	Yes	No	No	No	No	No	Arm	Yes	No	No	No	No	1	0	0	0	0	No
181	Kilifi	Kilifi South	Male	8	<15	1	2014-03-03	2014-02-21	10	Kilifi County Hosp	CHONYI	Owned dog	D/Dog	Yes	No	No	No	No	No	Arm	Yes	No	No	No	No	1	0	0	0	0	Yes	>=3	5
182	Kilifi	Kilifi South	Female	61	15+	0	2015-02-04	2015-01-30	5	Kilifi County Hosp	BUNDACHO	Owned dog	D/Dog	Yes	No	No	No	No	No	Arm	Yes	No	No	No	No	1	0	0	0	0	Yes	<3	2
183	Kilifi	Kilifi South	Female	15	15+	0	2015-06-16	2015-06-15	1	Kilifi County Hosp	CHASIMBA	Owned dog	D/Dog	Yes	No	No	No	No	No	Arm	Yes	No	No	No	No	1	0	0	0	0	Yes	>=3	4
184	Kilifi	Ganze	Female	33	15+	0	2015-04-13	2015-04-03	10	Kilifi County Hosp	VITENGENI	Owned dog	D/Dog	Yes	No	No	No	No	No	Arm	Yes	No	No	No	No	1	0	0	0	0	Yes	>=3	4
185	Kilifi	Ganze	Female	3	<15	1	2014-03-03	2014-01-03	59	Kilifi County Hosp	GANZE	Unowned Dog	S/dog	No	Yes	No	No	No	No	Arm	Yes	No	No	No	No	1	0	0	0	0	Yes	<3	1
186	Kilifi	Kilifi North	Male	73	15+	0	2015-04-14	2015-04-02	12	Kilifi County Hosp	CHASIMBA	Owned dog	D/Dog	Yes	No	No	No	No	No	Arm	Yes	No	No	No	No	1	0	0	0	0	Yes	<3	2
187	Kilifi	Kilifi South	Male	35	15+	0	2015-04-22	2015-04-19	3	Kilifi County Hosp	JUNJU	Unowned Dog	S/dog	No	Yes	No	No	No	No	Arm	Yes	No	No	No	No	1	0	0	0	0	Yes	>=3	5
188	Kilifi	Kilifi South	Male	25	15+	0	2015-05-12	2015-05-11	1	Kilifi County Hosp	VIPINGO	Owned dog	D/Dog	Yes	No	No	No	No	No	Arm	Yes	No	No	No	No	1	0	0	0	0	Yes	>=3	4
189	Kilifi	Kilifi North	Female	65	15+	0	2015-05-14	2015-05-13	1	Kilifi County Hosp	MKOROSHONI	Unowned Dog	S/dog	No	Yes	No	No	No	No	Arm	Yes	No	No	No	No	1	0	0	0	0	Yes	>=3	5
190	Kilifi	Ganze	Male	6	<15	1	2014-03-03	2014-03-01	2	Kilifi County Hosp	JARIBUNI	Unowned Dog	S/dog	No	Yes	No	No	No	No	Arm	Yes	No	No	No	No	1	0	0	0	0	Yes	>=3	4
191	Kilifi	Kilifi South	Male	10	<15	1	2015-09-29	2015-09-22	7	Kilifi County Hosp	BANDARA	Owned dog	D/Dog	Yes	No	No	No	No	No	Arm	Yes	No	No	No	No	1	0	0	0	0	Yes	>=3	3
192	Kilifi	Kilifi South	Male	20	15+	0	2015-05-18	2015-05-17	1	Kilifi County Hosp	ZIANI	Unowned Dog	S/dog	No	Yes	No	No	No	No	Arm	Yes	No	No	No	No	1	0	0	0	0	Yes	>=3	4
193	Kilifi	Kilifi North	Male	3	<15	1	2014-03-13	2014-03-12	1	Kilifi County Hosp	MAWENI	Unowned Dog	S/dog	No	Yes	No	No	No	No	Arm	Yes	No	No	No	No	1	0	0	0	0	Yes	>=3	5
194	Kilifi	Kilifi North	Male	11	<15	1	2015-10-13	2015-10-13	0	Kilifi County Hosp	MABIRIKANI	Unowned Dog	S/dog	No	Yes	No	No	No	No	Arm	Yes	No	No	No	No	1	0	0	0	0	Yes	>=3	4
195	Kilifi	Ganze	Female	32	15+	0	2015-05-25	2015-05-23	2	Kilifi County Hosp	VITENGENI	Owned dog	D/Dog	Yes	No	No	No	No	No	Arm	Yes	No	No	No	No	1	0	0	0	0	No
196	Kilifi	Kilifi North	Male	24	15+	0	2015-05-28	2015-05-28	0	Kilifi County Hosp	MNARANI	Owned dog	D/Dog	Yes	No	No	No	No	No	Arm	Yes	No	No	No	No	1	0	0	0	0	Yes	>=3	4
197	Kilifi	Kilifi North	Female	30	15+	0	2015-06-06	2015-06-05	1	Kilifi County Hosp	KIWANDANI	Unowned Dog	S/dog	No	Yes	No	No	No	No	Arm	Yes	No	No	No	No	1	0	0	0	0	Yes	>=3	5
198	Kilifi	Ganze	Female	15	15+	0	2015-12-03	2015-12-01	2	Kilifi County Hosp	DZIKUNZE	Owned dog	D/Dog	Yes	No	No	No	No	No	Arm	Yes	No	No	No	No	1	0	0	0	0	Yes	>=3	4
199	Kilifi	Kilifi North	Female	26	15+	0	2015-06-19	2015-06-06	13	Kilifi County Hosp	KIBAONI	Unowned Dog	S/dog	No	Yes	No	No	No	No	Arm	Yes	No	No	No	No	1	0	0	0	0	Yes	>=3	4
200	Kilifi	Kilifi North	Female	27	15+	0	2015-07-29	2015-07-28	1	Kilifi County Hosp	TEZO	Owned dog	D/Dog	Yes	No	No	No	No	No	Arm	Yes	No	No	No	No	1	0	0	0	0	Yes	>=3	4
201	Kilifi	Kilifi North	Male	15	15+	0	2015-12-02	2015-10-02	61	Kilifi County Hosp	KIWANDANI	Owned dog	D/Dog	Yes	No	No	No	No	No	Arm	Yes	No	No	No	No	1	0	0	0	0	Yes	<3	2
202	Kilifi	Kilifi South	Female	39	15+	0	2015-08-06	2015-08-04	2	Kilifi County Hosp	KIZINGO	Owned dog	D/Dog	Yes	No	No	No	No	No	Arm	Yes	No	No	No	No	1	0	0	0	0	Yes	>=3	5
203	Kilifi	Kilifi North	Male	12	<15	1	2014-07-11	2014-05-11	61	Kilifi County Hosp	MAYOWE	Owned dog	D/Dog	Yes	No	No	No	No	No	Arm	Yes	No	No	No	No	1	0	0	0	0	Yes	<3	2
204	Kilifi	Kilifi North	Male	65	15+	0	2015-08-26	2015-08-23	3	Kilifi County Hosp	TEZO	Owned dog	D/Dog	Yes	No	No	No	No	No	Arm	Yes	No	No	No	No	1	0	0	0	0	Yes	>=3	5
205	Kilifi	Kilifi North	Female	10	<15	1	2011-06-24	2011-06-22	2	Kilifi County Hosp	JUNJU	Owned dog	D/Dog	Yes	No	No	No	No	No	Head/Face	No	No	Yes	No	No	0	0	1	0	0	Yes	<3	1
206	Kilifi	Ganze	Male	6	<15	1	2014-03-14	2014-03-12	2	Kilifi County Hosp	GANZE	Owned dog	D/Dog	Yes	No	No	No	No	No	Arm	Yes	No	No	No	No	1	0	0	0	0	Yes	>=3	5
207	Kilifi	Kilifi South	Female	10	<15	1	2013-11-06	2013-11-06	0	Kilifi County Hosp	TAKAUNGU	Unowned Dog	S/dog	No	Yes	No	No	No	No	Head/Face	No	No	Yes	No	No	0	0	1	0	0	Yes	>=3	5
208	Kilifi	Ganze	Female	43	15+	0	2015-08-28	2015-08-26	2	Kilifi County Hosp	GANZE	Owned dog	D/Dog	Yes	No	No	No	No	No	Arm	Yes	No	No	No	No	1	0	0	0	0	Yes	<3	1
209	Kilifi	Kilifi South	Male	13	<15	1	2015-08-24	2015-08-16	8	Kilifi County Hosp	MWELE	Unowned Dog	S/dog	No	Yes	No	No	No	No	Head/Face	No	No	Yes	No	No	0	0	1	0	0	Yes	>=3	5
210	Kilifi	Kilifi South	Male	8	<15	1	2014-03-18	2014-03-17	1	Kilifi County Hosp	CHONYI	Unowned Dog	S/dog	No	Yes	No	No	No	No	Arm	Yes	No	No	No	No	1	0	0	0	0	Yes	>=3	5
211	Kilifi	Kilifi North	Female	12	<15	1	2011-04-04	2011-04-02	2	Kilifi County Hosp	BODOI	Owned dog	D/Dog	Yes	No	No	No	No	No	Trunk	No	No	No	No	Yes	0	0	0	0	1	Yes	<3	2
212	Kilifi	Kilifi North	Male	7	<15	1	2014-02-05	2014-01-05	31	Kilifi County Hosp	MKOROSHONI	Owned dog	D/Dog	Yes	No	No	No	No	No	Arm	Yes	No	No	No	No	1	0	0	0	0	No
213	Kilifi	Kilifi North	Female	6	<15	1	2014-05-21	2014-05-20	1	Kilifi County Hosp	MTSEDZINI	Unowned Dog	S/dog	No	Yes	No	No	No	No	Arm	Yes	No	No	No	No	1	0	0	0	0	No
214	Kilifi	Kilifi North	Male	1	<15	1	2014-05-22	2014-05-20	2	Kilifi County Hosp	DULUKIZA	Unowned Dog	S/dog	No	Yes	No	No	No	No	Arm	Yes	No	No	No	No	1	0	0	0	0	Yes	<3	2
215	Kilifi	Kilifi North	Male	12	<15	1	2011-08-22	2011-08-22	0	Kilifi County Hosp	MKOROSHONI	Unowned Dog	S/dog	No	Yes	No	No	No	No	Trunk	No	No	No	No	Yes	0	0	0	0	1	Yes	>=3	5
216	Kilifi	Kilifi South	Female	22	15+	0	2015-09-08	2015-09-08	0	Kilifi County Hosp	KIKAMBALA	Owned dog	D/Dog	Yes	No	No	No	No	No	Arm	Yes	No	No	No	No	1	0	0	0	0	Yes	<3	1
217	Kilifi	Kilifi North	Male	62	15+	0	2015-10-10	2015-09-30	10	Kilifi County Hosp	TAKAUNGU	Owned dog	D/Dog	Yes	No	No	No	No	No	Arm	Yes	No	No	No	No	1	0	0	0	0	Yes	>=3	5
218	Kilifi	Kilifi South	Female	2	<15	1	2014-05-22	2014-05-21	1	Kilifi County Hosp	SHARIANI	Unowned Dog	S/dog	No	Yes	No	No	No	No	Arm	Yes	No	No	No	No	1	0	0	0	0	Yes	>=3	5
219	Kilifi	Kilifi South	Male	3	<15	1	2014-05-23	2014-05-22	1	Kilifi County Hosp	DZITSONI	Owned dog	D/Dog	Yes	No	No	No	No	No	Arm	Yes	No	No	No	No	1	0	0	0	0	Yes	>=3	5
220	Kilifi	Ganze	Male	1	<15	1	2014-06-04	2014-05-22	13	Kilifi County Hosp	MWARANDINDA	Owned dog	D/Dog	Yes	No	No	No	No	No	Arm	Yes	No	No	No	No	1	0	0	0	0	Yes	<3	1
221	Kilifi	Kilifi North	Female	35	15+	0	2015-10-02	2015-10-01	1	Kilifi County Hosp	KIWANDANI	Owned dog	D/Dog	Yes	No	No	No	No	No	Arm	Yes	No	No	No	No	1	0	0	0	0	No
222	Kilifi	Kilifi North	Male	30	15+	0	2015-10-16	2015-10-15	1	Kilifi County Hosp	KAKANJUNI	Owned dog	D/Dog	Yes	No	No	No	No	No	Arm	Yes	No	No	No	No	1	0	0	0	0	Yes	<3	2
223	Kilifi	Kilifi North	Male	35	15+	0	2015-10-19	2015-10-17	2	Kilifi County Hosp	MAKAO	Owned dog	D/Dog	Yes	No	No	No	No	No	Arm	Yes	No	No	No	No	1	0	0	0	0	Yes	<3	2
224	Kilifi	Kilifi North	Female	41	15+	0	2015-11-25	2015-11-25	0	Kilifi County Hosp	CHUMANI	Owned dog	D/Dog	Yes	No	No	No	No	No	Arm	Yes	No	No	No	No	1	0	0	0	0	Yes	>=3	4
225	Kilifi	Kilifi South	Female	5	<15	1	2014-11-06	2014-10-06	31	Kilifi County Hosp	KARIMBONI	Owned dog	D/Dog	Yes	No	No	No	No	No	Arm	Yes	No	No	No	No	1	0	0	0	0	Yes	>=3	5
226	Kilifi	Kilifi North	Male	22	15+	0	2015-12-22	2015-12-21	1	Kilifi County Hosp	MATSANGONI	Owned dog	D/Dog	Yes	No	No	No	No	No	Arm	Yes	No	No	No	No	1	0	0	0	0	Yes	>=3	3
227	Kilifi	Kilifi South	Male	3	<15	1	2014-12-06	2014-10-06	61	Kilifi County Hosp	ZIANI	Unowned Dog	S/dog	No	Yes	No	No	No	No	Arm	Yes	No	No	No	No	1	0	0	0	0	Yes	>=3	5
228	Kilifi	Kilifi North	Male	21	15+	0	2015-12-28	2015-12-21	7	Kilifi County Hosp	MNARANI	Owned dog	D/Dog	Yes	No	No	No	No	No	Arm	Yes	No	No	No	No	1	0	0	0	0	Yes	<3	1
229	Kilifi	Kilifi North	Female	50	15+	0	2015-05-02	2015-05-02	0	Kilifi County Hosp	NGERENYA	Unowned Dog	S/dog	No	Yes	No	No	No	No	Arm	Yes	No	No	No	No	1	0	0	0	0	Yes	<3	1
230	Kilifi	Ganze	Female	5	<15	1	2014-07-25	2014-07-22	3	Kilifi County Hosp	PALAKUMI	Owned dog	D/Dog	Yes	No	No	No	No	No	Arm	Yes	No	No	No	No	1	0	0	0	0	Yes	>=3	5
231	Kilifi	Kilifi North	Female	13	<15	1	2011-05-09	2011-05-07	2	Kilifi County Hosp	KIZINGO	Owned dog	D/Dog	Yes	No	No	No	No	No	Trunk	No	No	No	No	Yes	0	0	0	0	1	Yes	>=3	5
232	Kilifi	Kilifi North	Male	27	15+	0	2015-09-02	2015-09-02	0	Kilifi County Hosp	MNARANI	Owned dog	D/Dog	Yes	No	No	No	No	No	Arm	Yes	No	No	No	No	1	0	0	0	0	Yes	>=3	4
233	Kilifi	Ganze	Female	50	15+	0	2015-12-02	2015-11-02	30	Kilifi County Hosp	KAKANJUNI	Owned dog	D/Dog	Yes	No	No	No	No	No	Arm	Yes	No	No	No	No	1	0	0	0	0	Yes	<3	2
234	Kilifi	Kilifi North	Female	30	15+	0	2011-03-31	2011-03-31	0	Kilifi County Hosp	MWAKIKI	Owned dog	D/Dog	Yes	No	No	No	No	No	Head/Face	No	No	Yes	No	No	0	0	1	0	0	Yes	>=3	3
235	Kilifi	Kilifi North	Male	15	15+	0	2011-04-11	2011-04-07	4	Kilifi County Hosp	TIMBONI	Owned dog	D/Dog	Yes	No	No	No	No	No	Trunk	No	No	No	No	Yes	0	0	0	0	1	Yes	<3	1
236	Kilifi	Kilifi North	Female	6	<15	1	2014-08-08	2014-08-06	2	Kilifi County Hosp	MAVUENI	Owned dog	D/Dog	Yes	No	No	No	No	No	Arm	Yes	No	No	No	No	1	0	0	0	0	Yes	>=3	5
237	Kilifi	Kilifi North	Female	8	<15	1	2014-08-15	2014-08-08	7	Kilifi County Hosp	MAVUENI	Owned dog	D/Dog	Yes	No	No	No	No	No	Arm	Yes	No	No	No	No	1	0	0	0	0	Yes	>=3	5
238	Kilifi	Ganze	Male	9	<15	1	2014-08-18	2014-08-16	2	Kilifi County Hosp	KANAGONI	Unowned Dog	S/dog	No	Yes	No	No	No	No	Arm	Yes	No	No	No	No	1	0	0	0	0	Yes	<3	1
239	Kilifi	Kilifi North	Female	5	<15	1	2014-01-09	2014-01-09	0	Kilifi County Hosp	MWARAKAYA	Unowned Dog	S/dog	No	Yes	No	No	No	No	Arm	Yes	No	No	No	No	1	0	0	0	0	Yes	>=3	5
240	Kilifi	Kilifi South	Female	38	15+	0	2012-08-03	2012-07-25	9	Kilifi County Hosp	MTWAPA	Owned dog	D/Dog	Yes	No	No	No	No	No	Head/Face	No	No	Yes	No	No	0	0	1	0	0	Yes	<3	1
241	Kilifi	Kilifi South	Male	35	15+	0	2013-07-02	2013-07-02	0	Kilifi County Hosp	KIKAMBARA	Unowned Dog	S/dog	No	Yes	No	No	No	No	Head/Face	No	No	Yes	No	No	0	0	1	0	0	Yes	>=3	4
242	Kilifi	Kilifi North	Male	80	15+	0	2013-04-04	2013-03-04	31	Kilifi County Hosp	MIGODOMANI	Owned dog	D/Dog	Yes	No	No	No	No	No	Head/Face	No	No	Yes	No	No	0	0	1	0	0	Yes	>=3	5
243	Kilifi	Kilifi North	Male	7	<15	1	2014-09-05	2014-08-31	5	Kilifi County Hosp	BOFA	Owned dog	D/Dog	Yes	No	No	No	No	No	Arm	Yes	No	No	No	No	1	0	0	0	0	Yes	>=3	5
244	Kilifi	Kilifi North	Female	14	<15	1	2012-02-02	2012-01-29	4	Kilifi County Hosp	MARANZIA	Owned dog	D/Dog	Yes	No	No	No	No	No	Trunk	No	No	No	No	Yes	0	0	0	0	1	Yes	>=3	4
245	Kilifi	Kilifi North	Male	16	15+	0	2012-04-26	2012-04-25	1	Kilifi County Hosp	MNARANI	Owned dog	D/Dog	Yes	No	No	No	No	No	Trunk	No	No	No	No	Yes	0	0	0	0	1	Yes	>=3	5
246	Kilifi	Kilifi North	Female	5	<15	1	2014-09-17	2014-09-17	0	Kilifi County Hosp	TAKAUNGU	Owned dog	D/Dog	Yes	No	No	No	No	No	Arm	Yes	No	No	No	No	1	0	0	0	0	Yes	>=3	4
247	Kilifi	Ganze	Female	40	15+	0	2014-10-21	2014-10-19	2	Kilifi County Hosp	KACHOCHORONI	Unowned Dog	S/dog	No	Yes	No	No	No	No	Head/Face	No	No	Yes	No	No	0	0	1	0	0	Yes	>=3	5
248	Kilifi	Kilifi North	Female	33	15+	0	2012-02-23	2012-02-21	2	Kilifi County Hosp	LAWUO	Owned dog	D/Dog	Yes	No	No	No	No	No	Trunk	No	No	No	No	Yes	0	0	0	0	1	Yes	>=3	5
249	Kilifi	Kilifi North	Male	14	<15	1	2012-07-13	2012-06-29	14	Kilifi County Hosp	CHONYI	Owned dog	D/Dog	Yes	No	No	No	No	No	Trunk	No	No	No	No	Yes	0	0	0	0	1	Yes	>=3	4
250	Kilifi	Kilifi South	Male	13	<15	1	2012-10-23	2012-10-18	5	Kilifi County Hosp	BOMANI	Owned dog	D/Dog	Yes	No	No	No	No	No	Trunk	No	No	No	No	Yes	0	0	0	0	1	Yes	>=3	3
251	Kilifi	Kilifi North	Male	5	<15	1	2014-09-30	2014-09-29	1	Kilifi County Hosp	BOFA	Owned dog	D/Dog	Yes	No	No	No	No	No	Arm	Yes	No	No	No	No	1	0	0	0	0	Yes	>=3	5
252	Kilifi	Kilifi South	Male	30	15+	0	2012-03-09	2012-03-03	6	Kilifi County Hosp	MTOMONDONI	Owned dog	D/Dog	Yes	No	No	No	No	No	Trunk	No	No	No	No	Yes	0	0	0	0	1	Yes	<3	1
253	Kilifi	Kilifi North	Female	17	15+	0	2012-12-18	2012-12-12	6	Kilifi County Hosp	MATSANGONI	Unowned Dog	S/dog	No	Yes	No	No	No	No	Trunk	No	No	No	No	Yes	0	0	0	0	1	Yes	>=3	5
254	Kilifi	Ganze	Male	30	15+	0	2012-06-21	2012-06-20	1	Kilifi County Hosp	GANZE	Owned dog	D/Dog	Yes	No	No	No	No	No	Trunk	No	No	No	No	Yes	0	0	0	0	1	Yes	<3	1
255	Kilifi	Kilifi South	Female	4	<15	1	2014-12-15	2014-12-12	3	Kilifi County Hosp	MTWAPA	Owned dog	D/Dog	Yes	No	No	No	No	No	Arm	Yes	No	No	No	No	1	0	0	0	0	Yes	<3	2
256	Kilifi	Kilifi South	Male	11	<15	1	2013-06-24	2013-06-23	1	Kilifi County Hosp	KIKAMBALA	Owned dog	D/Dog	Yes	No	No	No	No	No	Trunk	No	No	No	No	Yes	0	0	0	0	1	Yes	>=3	5
257	Kilifi	Kilifi North	Female	8	<15	1	2014-12-31	2014-12-29	2	Kilifi County Hosp	MTSEDZINI	Owned dog	D/Dog	Yes	No	No	No	No	No	Arm	Yes	No	No	No	No	1	0	0	0	0	No
258	Kilifi	Kilifi North	Male	13	<15	1	2013-08-30	2013-08-29	1	Kilifi County Hosp	DERA	Owned dog	D/Dog	Yes	No	No	No	No	No	Trunk	No	No	No	No	Yes	0	0	0	0	1	Yes	>=3	5
259	Kilifi	Kilifi North	Female	32	15+	0	2012-09-26	2012-09-25	1	Kilifi County Hosp	TEZO	Owned dog	D/Dog	Yes	No	No	No	No	No	Trunk	No	No	No	No	Yes	0	0	0	0	1	Yes	>=3	5
260	Kilifi	Kilifi North	Male	8	<15	1	2015-01-02	2015-01-02	0	Kilifi County Hosp	FUMBINI	Owned dog	D/Dog	Yes	No	No	No	No	No	Arm	Yes	No	No	No	No	1	0	0	0	0	Yes	<3	2
261	Kilifi	Kilifi North	Male	20	15+	0	2012-10-04	2012-09-16	18	Kilifi County Hosp	KITUI	Owned dog	D/Dog	Yes	No	No	No	No	No	Trunk	No	No	No	No	Yes	0	0	0	0	1	Yes	>=3	5
262	Kilifi	Kilifi North	Male	10	<15	1	2014-06-09	2014-06-06	3	Kilifi County Hosp	K.TOWNSHIP	Unowned Dog	S/dog	No	Yes	No	No	No	No	Trunk	No	No	No	No	Yes	0	0	0	0	1	Yes	>=3	5
263	Kilifi	Ganze	Female	10	<15	1	2014-01-08	2014-01-08	0	Kilifi County Hosp	MAZIANI	Owned dog	D/Dog	Yes	No	No	No	No	No	Trunk	No	No	No	No	Yes	0	0	0	0	1	Yes	>=3	3
264	Kilifi	Ganze	Female	10	<15	1	2014-08-05	2014-08-01	4	Kilifi County Hosp	GANZE	Owned dog	D/Dog	Yes	No	No	No	No	No	Trunk	No	No	No	No	Yes	0	0	0	0	1	Yes	<3	2
265	Kilifi	Kilifi South	Male	12	<15	1	2014-06-11	2014-05-11	31	Kilifi County Hosp	CHONYI	Unowned Dog	S/dog	No	Yes	No	No	No	No	Trunk	No	No	No	No	Yes	0	0	0	0	1	Yes	>=3	4
266	Kilifi	Kilifi South	Female	25	15+	0	2012-10-16	2012-10-15	1	Kilifi County Hosp	KIKAMBARA	Unowned Dog	S/dog	No	Yes	No	No	No	No	Trunk	No	No	No	No	Yes	0	0	0	0	1	Yes	>=3	4
267	Kilifi	Kilifi North	Female	11	<15	1	2015-04-14	2015-04-04	10	Kilifi County Hosp	WATAMU	Unowned Dog	S/dog	No	Yes	No	No	No	No	Trunk	No	No	No	No	Yes	0	0	0	0	1	Yes	>=3	5
268	Kilifi	Kilifi North	Female	5	<15	1	2015-01-05	2015-01-04	1	Kilifi County Hosp	KONJORA	Owned dog	D/Dog	Yes	No	No	No	No	No	Arm	Yes	No	No	No	No	1	0	0	0	0	Yes	>=3	4
269	Kilifi	Kilifi South	Male	10	<15	1	2015-06-15	2015-06-15	0	Kilifi County Hosp	CHASIMBA	Owned dog	D/Dog	Yes	No	No	No	No	No	Trunk	No	No	No	No	Yes	0	0	0	0	1	Yes	>=3	4
270	Kilifi	Kilifi South	Female	20	15+	0	2013-02-25	2013-02-22	3	Kilifi County Hosp	KIKAMBARA	Unowned Dog	S/dog	No	Yes	No	No	No	No	Trunk	No	No	No	No	Yes	0	0	0	0	1	Yes	<3	2
271	Kilifi	Kilifi South	Male	10	<15	1	2015-09-07	2015-09-06	1	Kilifi County Hosp	CHASIMBA	Owned dog	D/Dog	Yes	No	No	No	No	No	Trunk	No	No	No	No	Yes	0	0	0	0	1	Yes	>=3	5
272	Kilifi	Kilifi South	Male	60	15+	0	2013-06-19	2013-06-18	1	Kilifi County Hosp	DZITSONI	Owned dog	D/Dog	Yes	No	No	No	No	No	Trunk	No	No	No	No	Yes	0	0	0	0	1	Yes	>=3	5
273	Kilifi	Kilifi South	Female	70	15+	0	2014-07-01	2014-06-20	11	Kilifi County Hosp	JUNJU	Unowned Dog	S/dog	No	Yes	No	No	No	No	Trunk	No	No	No	No	Yes	0	0	0	0	1	Yes	>=3	3
274	Kilifi	Kilifi South	Female	9	<15	1	2015-01-23	2015-01-23	0	Kilifi County Hosp	CHASIMBA	Unowned Dog	S/dog	No	Yes	No	No	No	No	Arm	Yes	No	No	No	No	1	0	0	0	0	Yes	>=3	3
275	Kilifi	Kilifi North	Male	3	<15	1	2015-02-05	2015-02-05	0	Kilifi County Hosp	MAJAONI	Unowned Dog	S/dog	No	Yes	No	No	No	No	Arm	Yes	No	No	No	No	1	0	0	0	0	Yes	<3	1
276	Kilifi	Kilifi North	Male	8	<15	1	2015-02-05	2015-02-05	0	Kilifi County Hosp	MAJAONI	Unowned Dog	S/dog	No	Yes	No	No	No	No	Arm	Yes	No	No	No	No	1	0	0	0	0	Yes	<3	1
277	Kilifi	Kilifi South	Female	28	15+	0	2014-10-16	2014-09-13	33	Kilifi County Hosp	VIPINGO	Owned dog	D/Dog	Yes	No	No	No	No	No	Trunk	No	No	No	No	Yes	0	0	0	0	1	No
278	Kilifi	Ganze	Male	12	<15	1	2015-03-24	2015-03-21	3	Kilifi County Hosp	BALE	Owned dog	D/Dog	Yes	No	No	No	No	No	Leg/Thigh	No	No	No	Yes	No	0	0	0	1	0	Yes	>=3	5
279	Kilifi	Kilifi North	Male	9	<15	1	2015-02-05	2015-02-05	0	Kilifi County Hosp	TEZO	Unowned Dog	S/dog	No	Yes	No	No	No	No	Arm	Yes	No	No	No	No	1	0	0	0	0	Yes	>=3	5
280	Kilifi	Kilifi North	Female	15	15+	0	2011-01-19	2011-01-14	5	Kilifi County Hosp	MAWENI	Owned dog	D/Dog	Yes	No	No	No	No	No	Leg/Thigh	No	No	No	Yes	No	0	0	0	1	0	Yes	>=3	5
281	Kilifi	Kilifi North	Male	3	<15	1	2015-02-05	2015-02-05	0	Kilifi County Hosp	ZOERANI	Unowned Dog	S/dog	No	Yes	No	No	No	No	Arm	Yes	No	No	No	No	1	0	0	0	0	Yes	>=3	4
282	Kilifi	Kilifi North	Female	8	<15	1	2015-02-06	2015-02-03	3	Kilifi County Hosp	KIDONGO	Owned dog	D/Dog	Yes	No	No	No	No	No	Arm	Yes	No	No	No	No	1	0	0	0	0	Yes	>=3	5
283	Kilifi	Kilifi North	Female	11	<15	1	2011-01-26	2011-01-25	1	Kilifi County Hosp	MWEMBE SWERE	Owned dog	D/Dog	Yes	No	No	No	No	No	Leg/Thigh	No	No	No	Yes	No	0	0	0	1	0	Yes	>=3	3
284	Kilifi	Ganze	Female	3	<15	1	2015-02-12	2015-02-11	1	Kilifi County Hosp	PALAKUMI	Unowned Dog	S/dog	No	Yes	No	No	No	No	Arm	Yes	No	No	No	No	1	0	0	0	0	Yes	>=3	5
285	Kilifi	Kilifi South	Male	20	15+	0	2014-11-13	2014-11-05	8	Kilifi County Hosp	KIKAMBALA	Unowned Dog	S/dog	No	Yes	No	No	No	No	Trunk	No	No	No	No	Yes	0	0	0	0	1	Yes	<3	2
286	Kilifi	Ganze	Female	32	15+	0	2015-06-27	2015-06-27	0	Kilifi County Hosp	DZIKUNZE	Unowned Dog	S/dog	No	Yes	No	No	No	No	Trunk	No	No	No	No	Yes	0	0	0	0	1	Yes	>=3	5
287	Kilifi	Kilifi North	Male	62	15+	0	2015-03-24	2015-03-23	1	Kilifi County Hosp	MITANGONI	Owned dog	D/Dog	Yes	No	No	No	No	No	Leg/Thigh	No	No	No	Yes	No	0	0	0	1	0	Yes	>=3	5
288	Kilifi	Kilifi North	Female	7	<15	1	2015-02-17	2015-02-16	1	Kilifi County Hosp	MAVUENI	Unowned Dog	S/dog	No	Yes	No	No	No	No	Arm	Yes	No	No	No	No	1	0	0	0	0	No
289	Kilifi	Ganze	Male	25	15+	0	2015-03-26	2015-03-26	0	Kilifi County Hosp	BALE	Unowned Dog	S/dog	No	Yes	No	No	No	No	Leg/Thigh	No	No	No	Yes	No	0	0	0	1	0	Yes	>=3	5
290	Kilifi	Kilifi North	Male	18	15+	0	2011-02-14	2011-02-13	1	Kilifi County Hosp	PRISON	Owned dog	D/Dog	Yes	No	No	No	No	No	Leg/Thigh	No	No	No	Yes	No	0	0	0	1	0	Yes	>=3	5
291	Kilifi	Kilifi North	Male	13	<15	1	2011-03-20	2011-03-19	1	Kilifi County Hosp	MKONGANI	Owned dog	D/Dog	Yes	No	No	No	No	No	Leg/Thigh	No	No	No	Yes	No	0	0	0	1	0	Yes	>=3	5
292	Kilifi	Kilifi North	Female	46	15+	0	2015-03-27	2015-03-26	1	Kilifi County Hosp	MABIRIKANI	Owned dog	D/Dog	Yes	No	No	No	No	No	Leg/Thigh	No	No	No	Yes	No	0	0	0	1	0	Yes	>=3	4
293	Kilifi	Kilifi North	Female	13	<15	1	2011-03-31	2011-03-28	3	Kilifi County Hosp	MKOROSHONI	Owned cat		No	No	No	Yes	No	No	Leg/Thigh	No	No	No	Yes	No	0	0	0	1	0	Yes	>=3	5
294	Kilifi	Kilifi North	Female	12	<15	1	2011-04-03	2011-03-30	4	Kilifi County Hosp	MAWENI	Unowned Dog	S/dog	No	Yes	No	No	No	No	Leg/Thigh	No	No	No	Yes	No	0	0	0	1	0	Yes	>=3	5
295	Kilifi	Kilifi North	Male	27	15+	0	2011-01-21	2011-01-15	6	Kilifi County Hosp	MWAHERA	Unowned Dog	S/dog	No	Yes	No	No	No	No	Leg/Thigh	No	No	No	Yes	No	0	0	0	1	0	Yes	>=3	5
296	Kilifi	Kilifi North	Male	50	15+	0	2011-01-28	2011-01-27	1	Kilifi County Hosp	BANDARI	Owned cat	D/Dog	Yes	No	No	No	No	No	Leg/Thigh	No	No	No	Yes	No	0	0	0	1	0	Yes	<3	1
297	Kilifi	Ganze	Female	41	15+	0	2011-02-02	2011-01-31	2	Kilifi County Hosp	MABIRIKANI	Unowned Dog	S/dog	No	Yes	No	No	No	No	Leg/Thigh	No	No	No	Yes	No	0	0	0	1	0	Yes	<3	1
298	Kilifi	Kilifi North	Male	17	15+	0	2011-04-14	2011-04-04	10	Kilifi County Hosp	KAEMBENI	Owned dog	D/Dog	Yes	No	No	No	No	No	Leg/Thigh	No	No	No	Yes	No	0	0	0	1	0	Yes	>=3	5
299	Kilifi	Kilifi North	Male	4	<15	1	2015-03-09	2015-03-09	0	Kilifi County Hosp	NGERENYA	Unowned Dog	S/dog	No	Yes	No	No	No	No	Arm	Yes	No	No	No	No	1	0	0	0	0	Yes	>=3	4
300	Kilifi	Kilifi North	Male	2	<15	1	2015-03-17	2015-03-16	1	Kilifi County Hosp	MAJAJANI	Unowned Dog	S/dog	No	Yes	No	No	No	No	Arm	Yes	No	No	No	No	1	0	0	0	0	Yes	>=3	5
301	Kilifi	Kilifi North	Male	26	15+	0	2011-02-16	2011-02-15	1	Kilifi County Hosp	TEZO	Owned dog	D/Dog	Yes	No	No	No	No	No	Leg/Thigh	No	No	No	Yes	No	0	0	0	1	0	No
302	Kilifi	Kilifi North	Female	38	15+	0	2011-02-18	2011-02-14	4	Kilifi County Hosp	KIBAONI TAKAUNGU	Unowned Dog	S/dog	No	Yes	No	No	No	No	Leg/Thigh	No	No	No	Yes	No	0	0	0	1	0	Yes	<3	1
303	Kilifi	Ganze	Female	9	<15	1	2015-03-23	2015-03-23	0	Kilifi County Hosp	MIRIHINI	Unowned Dog	S/dog	No	Yes	No	No	No	No	Arm	Yes	No	No	No	No	1	0	0	0	0	Yes	<3	2
304	Kilifi	Kilifi North	Male	10	<15	1	2011-04-20	2011-04-18	2	Kilifi County Hosp	CHALALABOYA	Owned dog	D/Dog	Yes	No	No	No	No	No	Leg/Thigh	No	No	No	Yes	No	0	0	0	1	0	Yes	>=3	5
305	Kilifi	Kilifi North	Male	2	<15	1	2015-04-10	2015-04-10	0	Kilifi County Hosp	TEZO	Unowned Dog	S/dog	No	Yes	No	No	No	No	Arm	Yes	No	No	No	No	1	0	0	0	0	Yes	>=3	5
306	Kilifi	Ganze	Male	12	<15	1	2011-04-27	2011-04-26	1	Kilifi County Hosp	JARIBUNI	Owned dog	D/Dog	Yes	No	No	No	No	No	Leg/Thigh	No	No	No	Yes	No	0	0	0	1	0	Yes	>=3	4
307	Kilifi	Kilifi North	Female	40	15+	0	2011-02-21	2011-01-02	50	Kilifi County Hosp	MBOGA	Owned dog	D/Dog	Yes	No	No	No	No	No	Leg/Thigh	No	No	No	Yes	No	0	0	0	1	0	Yes	>=3	5
308	Kilifi	Ganze	Male	68	15+	0	2011-05-03	2011-05-02	1	Kilifi County Hosp	FUMBINI	Owned dog	D/Dog	Yes	No	No	No	No	No	Leg/Thigh	No	No	No	Yes	No	0	0	0	1	0	Yes	>=3	4
309	Kilifi	Kilifi North	Male	65	15+	0	2011-03-21	2011-03-12	9	Kilifi County Hosp	MWALANGA	Owned dog	D/Dog	Yes	No	No	No	No	No	Leg/Thigh	No	No	No	Yes	No	0	0	0	1	0	Yes	>=3	5
310	Kilifi	Kilifi North	Male	9	<15	1	2015-04-14	2015-04-03	11	Kilifi County Hosp	WATAMU	Owned dog	D/Dog	Yes	No	No	No	No	No	Arm	Yes	No	No	No	No	1	0	0	0	0	Yes	>=3	5
311	Kilifi	Kilifi North	Female	3	<15	1	2015-04-14	2015-04-04	10	Kilifi County Hosp	WATAMU	Unowned Dog	S/dog	No	Yes	No	No	No	No	Arm	Yes	No	No	No	No	1	0	0	0	0	Yes	>=3	5
312	Kilifi	Ganze	Male	40	15+	0	2011-03-24	2011-03-20	4	Kilifi County Hosp	ZIANI	Owned dog	D/Dog	Yes	No	No	No	No	No	Leg/Thigh	No	No	No	Yes	No	0	0	0	1	0	Yes	>=3	5
313	Kilifi	Kilifi North	Female	7	<15	1	2015-04-27	2015-04-27	0	Kilifi County Hosp	KIBARANI	Unowned Dog	S/dog	No	Yes	No	No	No	No	Arm	Yes	No	No	No	No	1	0	0	0	0	Yes	>=3	5
314	Kilifi	Kilifi North	Female	40	15+	0	2011-03-28	2011-03-23	5	Kilifi County Hosp	KIBARANI	Owned dog	D/Dog	Yes	No	No	No	No	No	Leg/Thigh	No	No	No	Yes	No	0	0	0	1	0	No
315	Kilifi	Ganze	Male	6	<15	1	2015-04-29	2015-04-25	4	Kilifi County Hosp	M/NDEGE	Unowned Dog	S/dog	No	Yes	No	No	No	No	Arm	Yes	No	No	No	No	1	0	0	0	0	Yes	>=3	3
316	Kilifi	Kilifi North	Male	20	15+	0	2011-03-29	2011-03-26	3	Kilifi County Hosp	MOZONLOLONI	Owned dog	D/Dog	Yes	No	No	No	No	No	Leg/Thigh	No	No	No	Yes	No	0	0	0	1	0	Yes	>=3	3
317	Kilifi	Ganze	Female	5	<15	1	2015-04-30	2015-04-22	8	Kilifi County Hosp	NDINGIRIA	Owned dog	D/Dog	Yes	No	No	No	No	No	Arm	Yes	No	No	No	No	1	0	0	0	0	Yes	>=3	4
318	Kilifi	Kilifi North	Male	10	<15	1	2011-04-29	2011-04-29	0	Kilifi County Hosp	KIZINGO	Owned dog	D/Dog	Yes	No	No	No	No	No	Leg/Thigh	No	No	No	Yes	No	0	0	0	1	0	No
319	Kilifi	Kilifi North	Female	36	15+	0	2011-03-29	2011-03-26	3	Kilifi County Hosp	MAFISANGONI	Owned dog	D/Dog	Yes	No	No	No	No	No	Leg/Thigh	No	No	No	Yes	No	0	0	0	1	0	Yes	>=3	5
320	Kilifi	Kilifi North	Male	32	15+	0	2011-02-04	2011-02-02	2	Kilifi County Hosp	MWARANDINDA	Owned dog	D/Dog	Yes	No	No	No	No	No	Leg/Thigh	No	No	No	Yes	No	0	0	0	1	0	Yes	>=3	3
321	Kilifi	Kilifi North	Male	45	15+	0	2011-03-04	2011-03-04	0	Kilifi County Hosp	VIPINGO	Owned dog	D/Dog	Yes	No	No	No	No	No	Leg/Thigh	No	No	No	Yes	No	0	0	0	1	0	Yes	>=3	3
322	Kilifi	Kilifi North	Male	13	<15	1	2011-05-26	2011-05-26	0	Kilifi County Hosp	KWAMWANGUO	Unowned Dog	S/dog	No	Yes	No	No	No	No	Leg/Thigh	No	No	No	Yes	No	0	0	0	1	0	Yes	>=3	5
323	Kilifi	Kilifi North	Female	4	<15	1	2015-05-11	2015-05-11	0	Kilifi County Hosp	MKOROSHONI	Owned dog	D/Dog	Yes	No	No	No	No	No	Arm	Yes	No	No	No	No	1	0	0	0	0	Yes	>=3	5
324	Kilifi	Kilifi North	Female	2	<15	1	2015-05-13	2015-05-13	0	Kilifi County Hosp	MKOROSHONI	Unowned Dog	S/dog	No	Yes	No	No	No	No	Arm	Yes	No	No	No	No	1	0	0	0	0	Yes	>=3	4
325	Kilifi	Kilifi North	Female	25	15+	0	2011-04-16	2011-04-04	12	Kilifi County Hosp	MATSANGONI	Owned dog	D/Dog	Yes	No	No	No	No	No	Leg/Thigh	No	No	No	Yes	No	0	0	0	1	0	Yes	<3	2
326	Kilifi	Kilifi North	Male	12	<15	1	2011-06-16	2011-06-15	1	Kilifi County Hosp	MITANGONI	Owned dog	D/Dog	Yes	No	No	No	No	No	Leg/Thigh	No	No	No	Yes	No	0	0	0	1	0	Yes	>=3	5
327	Kilifi	Kilifi North	Male	14	<15	1	2011-07-04	2011-06-25	9	Kilifi County Hosp	PRISON	Unowned Dog	S/dog	No	Yes	No	No	No	No	Leg/Thigh	No	No	No	Yes	No	0	0	0	1	0	Yes	>=3	4
328	Kilifi	Kilifi North	Female	10	<15	1	2011-08-01	2011-07-15	17	Kilifi County Hosp	MTSARA WA TSATU	Owned dog	D/Dog	Yes	No	No	No	No	No	Leg/Thigh	No	No	No	Yes	No	0	0	0	1	0	Yes	>=3	5
329	Kilifi	Kilifi North	Male	40	15+	0	2011-04-18	2011-04-14	4	Kilifi County Hosp	MAWENI	Owned dog	D/Dog	Yes	No	No	No	No	No	Leg/Thigh	No	No	No	Yes	No	0	0	0	1	0	Yes	<3	1
330	Kilifi	Kilifi North	Female	34	15+	0	2011-04-19	2011-04-18	1	Kilifi County Hosp	KITSOENI	Owned dog	D/Dog	Yes	No	No	No	No	No	Leg/Thigh	No	No	No	Yes	No	0	0	0	1	0	Yes	>=3	5
331	Kilifi	Kilifi North	Female	28	15+	0	2011-05-24	2011-05-24	0	Kilifi County Hosp	MTSARA WA TSATU	Owned dog	D/Dog	Yes	No	No	No	No	No	Leg/Thigh	No	No	No	Yes	No	0	0	0	1	0	Yes	<3	1
332	Kilifi	Kilifi North	Male	5	<15	1	2015-05-14	2015-05-14	0	Kilifi County Hosp	NYARI	Owned dog	D/Dog	Yes	No	No	No	No	No	Arm	Yes	No	No	No	No	1	0	0	0	0	Yes	>=3	5
333	Kilifi	Kilifi North	Female	14	<15	1	2011-08-08	2011-06-08	61	Kilifi County Hosp	MAVUENI	Unowned Dog	S/dog	No	Yes	No	No	No	No	Leg/Thigh	No	No	No	Yes	No	0	0	0	1	0	Yes	>=3	4
334	Kilifi	Kilifi North	Male	71	15+	0	2011-05-25	2011-05-22	3	Kilifi County Hosp	MAVUENI	Owned dog	D/Dog	Yes	No	No	No	No	No	Leg/Thigh	No	No	No	Yes	No	0	0	0	1	0	Yes	>=3	5
335	Kilifi	Kilifi North	Male	23	15+	0	2011-01-06	2011-01-06	0	Kilifi County Hosp	CHUMANI	Owned dog	D/Dog	Yes	No	No	No	No	No	Leg/Thigh	No	No	No	Yes	No	0	0	0	1	0	Yes	>=3	5
336	Kilifi	Kilifi North	Male	31	15+	0	2011-05-06	2011-05-03	3	Kilifi County Hosp	MAYA	Owned dog	D/Dog	Yes	No	No	No	No	No	Leg/Thigh	No	No	No	Yes	No	0	0	0	1	0	Yes	>=3	5
337	Kilifi	Ganze	Female	16	15+	0	2011-11-08	2011-08-08	92	Kilifi County Hosp	LANGO BAYA	Owned dog	D/Dog	Yes	No	No	No	No	No	Leg/Thigh	No	No	No	Yes	No	0	0	0	1	0	Yes	<3	2
338	Kilifi	Kilifi North	Female	23	15+	0	2011-06-06	2011-06-04	2	Kilifi County Hosp	MWAHERA	Owned dog	D/Dog	Yes	No	No	No	No	No	Leg/Thigh	No	No	No	Yes	No	0	0	0	1	0	Yes	>=3	5
339	Kilifi	Kilifi North	Male	65	15+	0	2011-06-16	2011-06-14	2	Kilifi County Hosp	DERA	Owned dog	D/Dog	Yes	No	No	No	No	No	Leg/Thigh	No	No	No	Yes	No	0	0	0	1	0	No
340	Kilifi	Kilifi North	Male	10	<15	1	2011-12-08	2011-11-08	30	Kilifi County Hosp	MAYOWE	Owned dog	D/Dog	Yes	No	No	No	No	No	Leg/Thigh	No	No	No	Yes	No	0	0	0	1	0	Yes	>=3	4
341	Kilifi	Kilifi North	Female	26	15+	0	2011-06-22	2011-06-19	3	Kilifi County Hosp	TIMBONI	Owned dog	D/Dog	Yes	No	No	No	No	No	Leg/Thigh	No	No	No	Yes	No	0	0	0	1	0	Yes	>=3	3
342	Kilifi	Kilifi North	Female	20	15+	0	2011-06-27	2011-06-25	2	Kilifi County Hosp	PLANTATION	Unowned Dog	S/dog	No	Yes	No	No	No	No	Leg/Thigh	No	No	No	Yes	No	0	0	0	1	0	No
343	Kilifi	Kilifi North	Male	8	<15	1	2015-05-20	2015-05-20	0	Kilifi County Hosp	FUMBINI	Owned dog	D/Dog	Yes	No	No	No	No	No	Arm	Yes	No	No	No	No	1	0	0	0	0	Yes	>=3	5
344	Kilifi	Kilifi South	Female	9	<15	1	2015-05-23	2015-05-23	0	Kilifi County Hosp	PINGILIKANI	Owned dog	D/Dog	Yes	No	No	No	No	No	Arm	Yes	No	No	No	No	1	0	0	0	0	Yes	>=3	5
345	Kilifi	Kilifi North	Male	13	<15	1	2011-08-19	2011-06-08	72	Kilifi County Hosp	MBOGOZO	Unowned Dog	S/dog	No	Yes	No	No	No	No	Leg/Thigh	No	No	No	Yes	No	0	0	0	1	0	Yes	<3	2
346	Kilifi	Kilifi North	Male	18	15+	0	2011-09-19	2011-09-14	5	Kilifi County Hosp	KONJORA	Owned dog	D/Dog	Yes	No	No	No	No	No	Leg/Thigh	No	No	No	Yes	No	0	0	0	1	0	Yes	<3	2
347	Kilifi	Kilifi North	Female	34	15+	0	2011-06-27	2011-06-17	10	Kilifi County Hosp	MITSEDZINI	Owned dog	D/Dog	Yes	No	No	No	No	No	Leg/Thigh	No	No	No	Yes	No	0	0	0	1	0	No
348	Kilifi	Kilifi North	Female	70	15+	0	2011-06-28	2011-06-27	1	Kilifi County Hosp	BUNDACHO	Owned dog	D/Dog	Yes	No	No	No	No	No	Leg/Thigh	No	No	No	Yes	No	0	0	0	1	0	Yes	>=3	5
349	Kilifi	Ganze	Female	8	<15	1	2015-07-27	2015-05-21	67	Kilifi County Hosp	DIDA	Owned dog	D/Dog	Yes	No	No	No	No	No	Arm	Yes	No	No	No	No	1	0	0	0	0	Yes	>=3	5
350	Kilifi	Kilifi North	Female	50	15+	0	2011-07-02	2011-06-12	20	Kilifi County Hosp	MBOMBONI	Owned dog	D/Dog	Yes	No	No	No	No	No	Leg/Thigh	No	No	No	Yes	No	0	0	0	1	0	Yes	>=3	5
351	Kilifi	Kilifi South	Male	12	<15	1	2011-10-19	2011-10-18	1	Kilifi County Hosp	MAJENGO	Owned dog	D/Dog	Yes	No	No	No	No	No	Leg/Thigh	No	No	No	Yes	No	0	0	0	1	0	Yes	<3	2
352	Kilifi	Ganze	Male	9	<15	1	2015-08-17	2015-08-15	2	Kilifi County Hosp	MATOWE	Unowned Dog	S/dog	No	Yes	No	No	No	No	Arm	Yes	No	No	No	No	1	0	0	0	0	Yes	<3	1
353	Kilifi	Kilifi North	Male	27	15+	0	2011-07-04	2011-06-29	5	Kilifi County Hosp	MKINGIRINI	Owned dog	D/Dog	Yes	No	No	No	No	No	Leg/Thigh	No	No	No	Yes	No	0	0	0	1	0	No
354	Kilifi	Kilifi South	Male	9	<15	1	2015-08-24	2015-08-23	1	Kilifi County Hosp	KIKAMBALA	Unowned Dog	S/dog	No	Yes	No	No	No	No	Arm	Yes	No	No	No	No	1	0	0	0	0	Yes	<3	1
355	Kilifi	Ganze	Male	7	<15	1	2015-08-22	2015-08-22	0	Kilifi County Hosp	SOKOKE	Unowned Dog	S/dog	No	Yes	No	No	No	No	Arm	Yes	No	No	No	No	1	0	0	0	0	Yes	>=3	5
356	Kilifi	Ganze	Male	28	15+	0	2011-06-07	2011-06-02	5	Kilifi County Hosp	KAUMA	Owned dog	D/Dog	Yes	No	No	No	No	No	Leg/Thigh	No	No	No	Yes	No	0	0	0	1	0	No
357	Kilifi	Kilifi North	Male	4	<15	1	2015-09-29	2015-09-22	7	Kilifi County Hosp	TAKAUNGU	Unowned Dog	S/dog	No	Yes	No	No	No	No	Arm	Yes	No	No	No	No	1	0	0	0	0	Yes	>=3	5
358	Kilifi	Ganze	Male	3	<15	1	2015-10-08	2015-10-05	3	Kilifi County Hosp	JARIBUNI	Unowned Dog	S/dog	No	Yes	No	No	No	No	Arm	Yes	No	No	No	No	1	0	0	0	0	Yes	<3	1
359	Kilifi	Ganze	Female	7	<15	1	2015-10-19	2015-10-16	3	Kilifi County Hosp	MITANGONI	Owned dog	D/Dog	Yes	No	No	No	No	No	Arm	Yes	No	No	No	No	1	0	0	0	0	Yes	>=3	3
360	Kilifi	Kilifi North	Male	10	<15	1	2011-10-21	2011-10-20	1	Kilifi County Hosp	VIPINGO	Unowned Dog	S/dog	No	Yes	No	No	No	No	Leg/Thigh	No	No	No	Yes	No	0	0	0	1	0	Yes	>=3	5
361	Kilifi	Kilifi South	Female	4	<15	1	2015-10-21	2015-10-21	0	Kilifi County Hosp	KAPECHA	Owned dog	D/Dog	Yes	No	No	No	No	No	Arm	Yes	No	No	No	No	1	0	0	0	0	Yes	>=3	5
362	Kilifi	Ganze	Female	5	<15	1	2015-10-25	2015-10-15	10	Kilifi County Hosp	TSANGALA	Unowned Dog	S/dog	No	Yes	No	No	No	No	Arm	Yes	No	No	No	No	1	0	0	0	0	Yes	>=3	4
363	Kilifi	Ganze	Male	5	<15	1	2015-10-28	2015-10-28	0	Kilifi County Hosp	GANZE	Unowned Dog	S/dog	No	Yes	No	No	No	No	Arm	Yes	No	No	No	No	1	0	0	0	0	Yes	>=3	5
364	Kilifi	Kilifi North	Female	12	<15	1	2011-10-24	2011-10-22	2	Kilifi County Hosp	TEZO	Owned dog	D/Dog	Yes	No	No	No	No	No	Leg/Thigh	No	No	No	Yes	No	0	0	0	1	0	Yes	>=3	5
365	Kilifi	Kilifi North	Male	48	15+	0	2011-07-07	2011-06-30	7	Kilifi County Hosp	MALANGA	Owned dog	D/Dog	Yes	No	No	No	No	No	Leg/Thigh	No	No	No	Yes	No	0	0	0	1	0	Yes	>=3	4
366	Kilifi	Ganze	Male	6	<15	1	2015-11-10	2015-11-10	0	Kilifi County Hosp	BALE	Owned dog	D/Dog	Yes	No	No	No	No	No	Arm	Yes	No	No	No	No	1	0	0	0	0	Yes	>=3	5
367	Kilifi	Kilifi North	Male	33	15+	0	2011-07-13	2011-06-07	36	Kilifi County Hosp	KAUMA	Owned dog	D/Dog	Yes	No	No	No	No	No	Leg/Thigh	No	No	No	Yes	No	0	0	0	1	0	Yes	<3	2
368	Kilifi	Kilifi South	Female	10	<15	1	2011-10-28	2011-10-26	2	Kilifi County Hosp	CHA SIMBA	Owned dog	D/Dog	Yes	No	No	No	No	No	Leg/Thigh	No	No	No	Yes	No	0	0	0	1	0	Yes	>=3	5
369	Kilifi	Kilifi South	Male	19	15+	0	2011-11-07	2011-10-31	7	Kilifi County Hosp	KAMBE	Owned dog	D/Dog	Yes	No	No	No	No	No	Leg/Thigh	No	No	No	Yes	No	0	0	0	1	0	Yes	>=3	4
370	Kilifi	Kilifi North	Male	7	<15	1	2015-11-22	2015-11-22	0	Kilifi County Hosp	SINGILA	Unowned Dog	S/dog	No	Yes	No	No	No	No	Arm	Yes	No	No	No	No	1	0	0	0	0	Yes	>=3	3
371	Kilifi	Kilifi South	Female	14	<15	1	2011-10-11	2011-10-11	0	Kilifi County Hosp	KIKAMBALA	Owned dog	D/Dog	Yes	No	No	No	No	No	Leg/Thigh	No	No	No	Yes	No	0	0	0	1	0	Yes	>=3	5
372	Kilifi	Kilifi North	Female	50	15+	0	2011-07-13	2011-07-11	2	Kilifi County Hosp	TEZO	Unowned Dog	S/dog	No	Yes	No	No	No	No	Leg/Thigh	No	No	No	Yes	No	0	0	0	1	0	Yes	>=3	4
373	Kilifi	Kilifi South	Female	20	15+	0	2011-07-19	2011-07-18	1	Kilifi County Hosp	BOMANI	Unowned Dog	S/dog	No	Yes	No	No	No	No	Leg/Thigh	No	No	No	Yes	No	0	0	0	1	0	Yes	>=3	5
374	Kilifi	Kilifi North	Male	12	<15	1	2011-11-11	2011-09-03	69	Kilifi County Hosp	BANDARASALAMA	Owned dog	D/Dog	Yes	No	No	No	No	No	Leg/Thigh	No	No	No	Yes	No	0	0	0	1	0	Yes	>=3	5
375	Kilifi	Kilifi North	Male	6	<15	1	2015-11-28	2015-11-28	0	Kilifi County Hosp	ROKA	Owned dog	D/Dog	Yes	No	No	No	No	No	Arm	Yes	No	No	No	No	1	0	0	0	0	Yes	>=3	4
376	Kilifi	Kilifi South	Female	13	<15	1	2011-11-11	2011-09-11	61	Kilifi County Hosp	KIKAMBALA	Owned dog	D/Dog	Yes	No	No	No	No	No	Leg/Thigh	No	No	No	Yes	No	0	0	0	1	0	Yes	>=3	5
377	Kilifi	Kilifi North	Male	43	15+	0	2011-07-25	2011-07-16	9	Kilifi County Hosp	BOFA/ MAWENI	Owned dog	D/Dog	Yes	No	No	No	No	No	Leg/Thigh	No	No	No	Yes	No	0	0	0	1	0	Yes	<3	2
378	Kilifi	Kilifi North	Male	31	15+	0	2011-07-26	2011-07-25	1	Kilifi County Hosp	TEZO	Owned dog	D/Dog	Yes	No	No	No	No	No	Leg/Thigh	No	No	No	Yes	No	0	0	0	1	0	Yes	>=3	4
379	Kilifi	Kilifi North	Male	6	<15	1	2015-11-29	2015-11-28	1	Kilifi County Hosp	ROKA	Owned dog	D/Dog	Yes	No	No	No	No	No	Arm	Yes	No	No	No	No	1	0	0	0	0	Yes	>=3	4
380	Kilifi	Ganze	Male	16	15+	0	2011-11-18	2011-11-14	4	Kilifi County Hosp	JARIBUNI	Owned dog	D/Dog	Yes	No	No	No	No	No	Leg/Thigh	No	No	No	Yes	No	0	0	0	1	0	Yes	>=3	3
381	Kilifi	Ganze	Male	68	15+	0	2011-07-28	2011-07-10	18	Kilifi County Hosp	SOKOKE	Owned dog	D/Dog	Yes	No	No	No	No	No	Leg/Thigh	No	No	No	Yes	No	0	0	0	1	0	Yes	>=3	3
382	Kilifi	Kilifi North	Female	5	<15	1	2015-12-11	2015-12-10	1	Kilifi County Hosp	MATSANGONI	Unowned Dog	S/dog	No	Yes	No	No	No	No	Arm	Yes	No	No	No	No	1	0	0	0	0	Yes	<3	1
383	Kilifi	Ganze	Male	50	15+	0	2011-07-28	2011-07-11	17	Kilifi County Hosp	MADAMANI	Owned dog	D/Dog	Yes	No	No	No	No	No	Leg/Thigh	No	No	No	Yes	No	0	0	0	1	0	Yes	>=3	5
384	Kilifi	Kilifi North	Female	20	15+	0	2011-04-08	2011-04-07	1	Kilifi County Hosp	EZANGOMBE	Owned dog	D/Dog	Yes	No	No	No	No	No	Leg/Thigh	No	No	No	Yes	No	0	0	0	1	0	Yes	>=3	5
385	Kilifi	Kilifi North	Male	20	15+	0	2011-08-08	2011-06-08	61	Kilifi County Hosp	MAVUENI	Owned dog	D/Dog	Yes	No	No	No	No	No	Leg/Thigh	No	No	No	Yes	No	0	0	0	1	0	Yes	<3	2
386	Kilifi	Kilifi South	Male	12	<15	1	2011-11-21	2011-11-14	7	Kilifi County Hosp	KAMBE	Owned dog	D/Dog	Yes	No	No	No	No	No	Leg/Thigh	No	No	No	Yes	No	0	0	0	1	0	Yes	<3	1
387	Kilifi	Kilifi North	Male	37	15+	0	2011-10-08	2011-08-08	61	Kilifi County Hosp	MWAMKWEHA	Unowned Dog	S/dog	No	Yes	No	No	No	No	Leg/Thigh	No	No	No	Yes	No	0	0	0	1	0	Yes	>=3	3
388	Kilifi	Kilifi North	Female	52	15+	0	2011-10-08	2011-09-08	30	Kilifi County Hosp	CHUMANI	Unowned Dog	S/dog	No	Yes	No	No	No	No	Leg/Thigh	No	No	No	Yes	No	0	0	0	1	0	Yes	>=3	5
389	Kilifi	Kilifi North	Male	50	15+	0	2011-11-08	2011-08-08	92	Kilifi County Hosp	CHUMANI	Owned dog	D/Dog	Yes	No	No	No	No	No	Leg/Thigh	No	No	No	Yes	No	0	0	0	1	0	Yes	>=3	3
390	Kilifi	Kilifi North	Female	2	<15	1	2015-12-11	2015-12-10	1	Kilifi County Hosp	MATSANGONI	Unowned Dog	S/dog	No	Yes	No	No	No	No	Arm	Yes	No	No	No	No	1	0	0	0	0	Yes	<3	2
391	Kilifi	Kilifi North	Male	10	<15	1	2011-12-12	2011-12-11	1	Kilifi County Hosp	KIBAONI	Unowned Dog	S/dog	No	Yes	No	No	No	No	Leg/Thigh	No	No	No	Yes	No	0	0	0	1	0	Yes	>=3	4
392	Kilifi	Kilifi South	Male	50	15+	0	2011-11-08	2011-08-08	92	Kilifi County Hosp	MTWAPA	Unowned Dog	S/dog	No	Yes	No	No	No	No	Leg/Thigh	No	No	No	Yes	No	0	0	0	1	0	Yes	>=3	3
393	Kilifi	Kilifi North	Female	16	15+	0	2011-12-29	2011-12-28	1	Kilifi County Hosp	KIWANDANI	Unowned Dog	S/dog	No	Yes	No	No	No	No	Leg/Thigh	No	No	No	Yes	No	0	0	0	1	0	Yes	>=3	5
394	Kilifi	Kilifi North	Female	14	<15	1	2012-02-01	2012-02-01	0	Kilifi County Hosp	KAEMBENI	Owned dog	D/Dog	Yes	No	No	No	No	No	Leg/Thigh	No	No	No	Yes	No	0	0	0	1	0	Yes	>=3	3
395	Kilifi	Kilifi North	Female	16	15+	0	2012-02-02	2012-02-02	0	Kilifi County Hosp	KOLEWA	Owned dog	D/Dog	Yes	No	No	No	No	No	Leg/Thigh	No	No	No	Yes	No	0	0	0	1	0	Yes	<3	1
396	Kilifi	Kilifi North	Male	3	<15	1	2015-05-02	2015-05-02	0	Kilifi County Hosp	MAJAONI	Unowned Dog	S/dog	No	Yes	No	No	No	No	Arm	Yes	No	No	No	No	1	0	0	0	0	Yes	<3	1
397	Kilifi	Kilifi North	Male	70	15+	0	2011-12-08	2011-09-08	91	Kilifi County Hosp	MAYOWE	Owned dog	D/Dog	Yes	No	No	No	No	No	Leg/Thigh	No	No	No	Yes	No	0	0	0	1	0	Yes	<3	1
398	Kilifi	Kilifi North	Male	8	<15	1	2015-05-02	2015-05-02	0	Kilifi County Hosp	MAJAONI	Unowned Dog	S/dog	No	Yes	No	No	No	No	Arm	Yes	No	No	No	No	1	0	0	0	0	Yes	<3	1
399	Kilifi	Kilifi North	Male	10	<15	1	2012-07-02	2012-06-02	30	Kilifi County Hosp	MATSANGONI	Owned dog	D/Dog	Yes	No	No	No	No	No	Leg/Thigh	No	No	No	Yes	No	0	0	0	1	0	Yes	>=3	5
400	Kilifi	Ganze	Female	24	15+	0	2011-08-19	2011-08-14	5	Kilifi County Hosp	BAMBA	Owned dog	D/Dog	Yes	No	No	No	No	No	Leg/Thigh	No	No	No	Yes	No	0	0	0	1	0	Yes	>=3	5
401	Kilifi	Kilifi North	Male	9	<15	1	2015-05-02	2015-05-02	0	Kilifi County Hosp	TEZO	Unowned Dog	S/dog	No	Yes	No	No	No	No	Arm	Yes	No	No	No	No	1	0	0	0	0	Yes	>=3	5
402	Kilifi	Kilifi South	Male	40	15+	0	2011-08-26	2011-08-20	6	Kilifi County Hosp	KIKAMBALA	Unowned Dog	S/dog	No	Yes	No	No	No	No	Leg/Thigh	No	No	No	Yes	No	0	0	0	1	0	No
403	Kilifi	Kilifi North	Male	38	15+	0	2011-02-09	2011-01-09	31	Kilifi County Hosp	MZAMBARAUNI	Owned dog	D/Dog	Yes	No	No	No	No	No	Leg/Thigh	No	No	No	Yes	No	0	0	0	1	0	Yes	>=3	4
404	Kilifi	Kilifi North	Male	3	<15	1	2015-05-02	2015-05-02	0	Kilifi County Hosp	ZOERANI	Unowned Dog	S/dog	No	Yes	No	No	No	No	Arm	Yes	No	No	No	No	1	0	0	0	0	Yes	>=3	4
405	Kilifi	Kilifi North	Male	40	15+	0	2011-06-09	2011-03-09	92	Kilifi County Hosp	KFI-T/SHIP	Owned dog	D/Dog	Yes	No	No	No	No	No	Leg/Thigh	No	No	No	Yes	No	0	0	0	1	0	Yes	>=3	5
406	Kilifi	Kilifi North	Female	18	15+	0	2012-02-03	2012-02-03	0	Kilifi County Hosp	KAKANJUNI	Owned dog	D/Dog	Yes	No	No	No	No	No	Leg/Thigh	No	No	No	Yes	No	0	0	0	1	0	Yes	>=3	5
407	Kilifi	Ganze	Female	14	<15	1	2012-03-20	2012-03-17	3	Kilifi County Hosp	MRIMA WA KUKU	Owned dog	D/Dog	Yes	No	No	No	No	No	Leg/Thigh	No	No	No	Yes	No	0	0	0	1	0	Yes	>=3	5
408	Kilifi	Kilifi North	Male	28	15+	0	2011-09-23	2011-09-21	2	Kilifi County Hosp	KIKAMBALA	Owned dog	D/Dog	Yes	No	No	No	No	No	Leg/Thigh	No	No	No	Yes	No	0	0	0	1	0	Yes	>=3	4
409	Kilifi	Kilifi South	Male	60	15+	0	2011-09-28	2011-09-26	2	Kilifi County Hosp	BOMANI	Unowned Dog	S/dog	No	Yes	No	No	No	No	Leg/Thigh	No	No	No	Yes	No	0	0	0	1	0	Yes	>=3	5
410	Kilifi	Kilifi North	Male	53	15+	0	2011-11-10	2011-11-10	0	Kilifi County Hosp	MKARAKAYA	Owned dog	D/Dog	Yes	No	No	No	No	No	Leg/Thigh	No	No	No	Yes	No	0	0	0	1	0	Yes	>=3	5
411	Kilifi	Ganze	Female	73	15+	0	2011-11-10	2011-10-10	31	Kilifi County Hosp	VITENGENI	Owned dog	D/Dog	Yes	No	No	No	No	No	Leg/Thigh	No	No	No	Yes	No	0	0	0	1	0	Yes	>=3	5
412	Kilifi	Kilifi North	Male	13	<15	1	2012-04-02	2012-03-31	2	Kilifi County Hosp	TEZO	Unowned Dog	S/dog	No	Yes	No	No	No	No	Leg/Thigh	No	No	No	Yes	No	0	0	0	1	0	Yes	>=3	3
413	Kilifi	Kilifi South	Male	78	15+	0	2011-11-10	2011-11-10	0	Kilifi County Hosp	MTOMONDONI	Owned dog	D/Dog	Yes	No	No	No	No	No	Leg/Thigh	No	No	No	Yes	No	0	0	0	1	0	Yes	>=3	5
414	Kilifi	Kilifi North	Female	8	<15	1	2015-06-02	2015-03-02	92	Kilifi County Hosp	KIDONGO	Owned dog	D/Dog	Yes	No	No	No	No	No	Arm	Yes	No	No	No	No	1	0	0	0	0	Yes	>=3	5
415	Kilifi	Ganze	Female	3	<15	1	2015-12-02	2015-11-02	30	Kilifi County Hosp	PALAKUMI	Unowned Dog	S/dog	No	Yes	No	No	No	No	Arm	Yes	No	No	No	No	1	0	0	0	0	Yes	>=3	5
416	Kilifi	Kilifi North	Male	55	15+	0	2011-10-26	2011-10-23	3	Kilifi County Hosp	MDONGOLONI	Unowned Dog	S/dog	No	Yes	No	No	No	No	Leg/Thigh	No	No	No	Yes	No	0	0	0	1	0	Yes	>=3	4
417	Kilifi	Kilifi South	Female	6	<15	1	2011-07-15	2011-07-14	1	Kilifi County Hosp	VIPINGO	Owned dog	D/Dog	Yes	No	No	No	No	No	Head/Face	No	No	Yes	No	No	0	0	1	0	0	Yes	>=3	3
418	Kilifi	Kilifi North	Male	16	15+	0	2012-04-02	2012-03-30	3	Kilifi County Hosp	KACHERORONI	Unowned Dog	S/dog	No	Yes	No	No	No	No	Leg/Thigh	No	No	No	Yes	No	0	0	0	1	0	Yes	>=3	3
419	Kilifi	Kilifi North	Female	25	15+	0	2011-11-01	2011-09-10	52	Kilifi County Hosp	KATIKIRIENZI	Unowned Dog	S/dog	No	Yes	No	No	No	No	Leg/Thigh	No	No	No	Yes	No	0	0	0	1	0	Yes	>=3	5
420	Kilifi	Kilifi North	Male	35	15+	0	2011-11-02	2011-10-17	16	Kilifi County Hosp	VYAMBANI	Owned dog	D/Dog	Yes	No	No	No	No	No	Leg/Thigh	No	No	No	Yes	No	0	0	0	1	0	Yes	<3	1
421	Kilifi	Kilifi South	Female	9	<15	1	2011-12-09	2011-10-09	61	Kilifi County Hosp	MTOMONDONI	Unowned Dog	S/dog	No	Yes	No	No	No	No	Head/Face	No	No	Yes	No	No	0	0	1	0	0	Yes	>=3	5
422	Kilifi	Kilifi North	Male	14	<15	1	2012-05-04	2012-02-04	90	Kilifi County Hosp	TEZO	Owned dog	D/Dog	Yes	No	No	No	No	No	Leg/Thigh	No	No	No	Yes	No	0	0	0	1	0	Yes	<3	1
423	Kilifi	Kilifi North	Female	22	15+	0	2011-11-04	2011-10-30	5	Kilifi County Hosp	MIRIHINI	Owned dog	D/Dog	Yes	No	No	No	No	No	Leg/Thigh	No	No	No	Yes	No	0	0	0	1	0	Yes	>=3	4
424	Kilifi	Ganze	Female	50	15+	0	2011-04-11	2011-04-10	1	Kilifi County Hosp	JARIBUNI	Owned dog	D/Dog	Yes	No	No	No	No	No	Leg/Thigh	No	No	No	Yes	No	0	0	0	1	0	Yes	>=3	5
425	Kilifi	Ganze	Female	50	15+	0	2011-04-11	2011-03-11	31	Kilifi County Hosp	DZITSONI	Unowned Dog	S/dog	No	Yes	No	No	No	No	Leg/Thigh	No	No	No	Yes	No	0	0	0	1	0	Yes	>=3	5
426	Kilifi	Ganze	Female	52	15+	0	2011-04-11	2011-03-11	31	Kilifi County Hosp	DZITSONI	Unowned Dog	S/dog	No	Yes	No	No	No	No	Leg/Thigh	No	No	No	Yes	No	0	0	0	1	0	Yes	>=3	5
427	Kilifi	Kilifi South	Female	59	15+	0	2011-07-11	2011-04-11	91	Kilifi County Hosp	CHA SIMBA	Unowned Dog	S/dog	No	Yes	No	No	No	No	Leg/Thigh	No	No	No	Yes	No	0	0	0	1	0	Yes	>=3	4
428	Kilifi	Kilifi North	Male	25	15+	0	2011-11-18	2011-11-13	5	Kilifi County Hosp	MITANGONI	Owned dog	D/Dog	Yes	No	No	No	No	No	Leg/Thigh	No	No	No	Yes	No	0	0	0	1	0	Yes	<3	1
429	Kilifi	Ganze	Female	20	15+	0	2011-11-22	2011-09-11	72	Kilifi County Hosp	SOKOKE	Owned dog	D/Dog	Yes	No	No	No	No	No	Leg/Thigh	No	No	No	Yes	No	0	0	0	1	0	Yes	>=3	5
430	Kilifi	Kilifi North	Female	40	15+	0	2011-11-22	2011-10-28	25	Kilifi County Hosp	KITENGINANI	Owned dog	D/Dog	Yes	No	No	No	No	No	Leg/Thigh	No	No	No	Yes	No	0	0	0	1	0	Yes	>=3	5
431	Kilifi	Kilifi North	Male	67	15+	0	2011-11-30	2011-11-25	5	Kilifi County Hosp	KADZINUNI	Owned dog	D/Dog	Yes	No	No	No	No	No	Leg/Thigh	No	No	No	Yes	No	0	0	0	1	0	Yes	<3	2
432	Kilifi	Kilifi North	Female	41	15+	0	2011-12-04	2011-10-28	37	Kilifi County Hosp	UYOMBO	Owned dog	D/Dog	Yes	No	No	No	No	No	Leg/Thigh	No	No	No	Yes	No	0	0	0	1	0	Yes	>=3	5
433	Kilifi	Kilifi North	Male	30	15+	0	2011-12-05	2011-12-01	4	Kilifi County Hosp	MRYACHAKINE	Owned dog	D/Dog	Yes	No	No	No	No	No	Leg/Thigh	No	No	No	Yes	No	0	0	0	1	0	Yes	>=3	4
434	Kilifi	Kilifi North	Male	30	15+	0	2011-12-13	2011-12-03	10	Kilifi County Hosp	KIWANDANI	Owned dog	D/Dog	Yes	No	No	No	No	No	Leg/Thigh	No	No	No	Yes	No	0	0	0	1	0	Yes	>=3	3
435	Kilifi	Kilifi North	Female	25	15+	0	2011-12-27	2011-11-30	27	Kilifi County Hosp	DUNGICHA	Owned dog	D/Dog	Yes	No	No	No	No	No	Leg/Thigh	No	No	No	Yes	No	0	0	0	1	0	Yes	>=3	5
436	Kilifi	Kilifi South	Female	28	15+	0	2011-12-28	2011-12-27	1	Kilifi County Hosp	KALOLENI	Owned dog	D/Dog	Yes	No	No	No	No	No	Leg/Thigh	No	No	No	Yes	No	0	0	0	1	0	Yes	<3	1
437	Kilifi	Kilifi South	Female	21	15+	0	2011-12-28	2011-11-24	34	Kilifi County Hosp	VIPINGO	Owned dog	D/Dog	Yes	No	No	No	No	No	Leg/Thigh	No	No	No	Yes	No	0	0	0	1	0	Yes	>=3	5
438	Kilifi	Kilifi North	Male	24	15+	0	2011-12-29	2011-12-26	3	Kilifi County Hosp	BOFA	Owned dog	D/Dog	Yes	No	No	No	No	No	Leg/Thigh	No	No	No	Yes	No	0	0	0	1	0	Yes	>=3	5
439	Kilifi	Kilifi North	Female	14	<15	1	2012-05-04	2012-02-04	90	Kilifi County Hosp	MAYOWE	Owned dog	D/Dog	Yes	No	No	No	No	No	Leg/Thigh	No	No	No	Yes	No	0	0	0	1	0	Yes	>=3	4
440	Kilifi	Kilifi North	Male	50	15+	0	2012-03-01	2011-12-12	80	Kilifi County Hosp	TEZO	Owned dog	D/Dog	Yes	No	No	No	No	No	Leg/Thigh	No	No	No	Yes	No	0	0	0	1	0	Yes	>=3	5
441	Kilifi	Ganze	Male	18	15+	0	2012-11-04	2012-10-04	31	Kilifi County Hosp	GANZE	Owned dog	D/Dog	Yes	No	No	No	No	No	Leg/Thigh	No	No	No	Yes	No	0	0	0	1	0	Yes	>=3	5
442	Kilifi	Ganze	Male	66	15+	0	2012-01-09	2012-01-01	8	Kilifi County Hosp	SOKOKE	Unowned Dog	S/dog	No	Yes	No	No	No	No	Leg/Thigh	No	No	No	Yes	No	0	0	0	1	0	Yes	>=3	5
443	Kilifi	Kilifi North	Female	26	15+	0	2012-01-17	2012-01-16	1	Kilifi County Hosp	JUNJU	Owned dog	D/Dog	Yes	No	No	No	No	No	Leg/Thigh	No	No	No	Yes	No	0	0	0	1	0	Yes	<3	1
444	Kilifi	Ganze	Female	25	15+	0	2012-01-30	2012-01-29	1	Kilifi County Hosp	RARE	Owned dog	D/Dog	Yes	No	No	No	No	No	Leg/Thigh	No	No	No	Yes	No	0	0	0	1	0	Yes	>=3	5
445	Kilifi	Kilifi North	Male	25	15+	0	2012-02-02	2012-02-02	0	Kilifi County Hosp	SHARIANI	Owned dog	D/Dog	Yes	No	No	No	No	No	Leg/Thigh	No	No	No	Yes	No	0	0	0	1	0	Yes	>=3	4
446	Kilifi	Kilifi North	Male	30	15+	0	2012-02-17	2012-02-17	0	Kilifi County Hosp	MNARANI	Unowned Dog	S/dog	No	Yes	No	No	No	No	Leg/Thigh	No	No	No	Yes	No	0	0	0	1	0	Yes	>=3	5
447	Kilifi	Ganze	Female	6	<15	1	2011-05-12	2011-02-11	90	Kilifi County Hosp	KAKANJUNI	Unowned Dog	S/dog	No	Yes	No	No	No	No	Head/Face	No	No	Yes	No	No	0	0	1	0	0	Yes	>=3	4
448	Kilifi	Kilifi North	Male	5	<15	1	2012-06-13	2012-06-13	0	Kilifi County Hosp	MNARANI	Owned dog	D/Dog	Yes	No	No	No	No	No	Head/Face	No	No	Yes	No	No	0	0	1	0	0	Yes	>=3	3
449	Kilifi	Kilifi North	Female	2	<15	1	2012-06-13	2012-06-11	2	Kilifi County Hosp	CHONYI	Owned dog	D/Dog	Yes	No	No	No	No	No	Head/Face	No	No	Yes	No	No	0	0	1	0	0	Yes	>=3	5
450	Kilifi	Kilifi North	Male	6	<15	1	2012-07-20	2012-07-18	2	Kilifi County Hosp	MWARANI	Owned dog	D/Dog	Yes	No	No	No	No	No	Head/Face	No	No	Yes	No	No	0	0	1	0	0	Yes	>=3	5
451	Kilifi	Ganze	Male	18	15+	0	2012-04-16	2012-04-10	6	Kilifi County Hosp	GANZE	Owned dog	D/Dog	Yes	No	No	No	No	No	Leg/Thigh	No	No	No	Yes	No	0	0	0	1	0	Yes	>=3	4
452	Kilifi	Kilifi North	Male	9	<15	1	2012-07-23	2012-07-22	1	Kilifi County Hosp	CHONYI	Owned dog	D/Dog	Yes	No	No	No	No	No	Head/Face	No	No	Yes	No	No	0	0	1	0	0	Yes	>=3	5
453	Kilifi	Ganze	Female	18	15+	0	2012-04-18	2012-04-16	2	Kilifi County Hosp	JARIBUNI	Owned dog	D/Dog	Yes	No	No	No	No	No	Leg/Thigh	No	No	No	Yes	No	0	0	0	1	0	Yes	>=3	5
454	Kilifi	Kilifi South	Male	16	15+	0	2012-04-25	2012-04-21	4	Kilifi County Hosp	CHA SIMBA	Owned dog	D/Dog	Yes	No	No	No	No	No	Leg/Thigh	No	No	No	Yes	No	0	0	0	1	0	Yes	>=3	5
455	Kilifi	Kilifi North	Female	31	15+	0	2012-02-20	2012-02-20	0	Kilifi County Hosp	KACHORORONI	Unowned Dog	S/dog	No	Yes	No	No	No	No	Leg/Thigh	No	No	No	Yes	No	0	0	0	1	0	Yes	>=3	5
456	Kilifi	Kilifi North	Male	2	<15	1	2012-07-09	2012-07-09	0	Kilifi County Hosp	MATSANGONI	Owned dog	D/Dog	Yes	No	No	No	No	No	Head/Face	No	No	Yes	No	No	0	0	1	0	0	Yes	>=3	5
457	Kilifi	Kilifi South	Female	6	<15	1	2012-11-11	2012-09-10	62	Kilifi County Hosp	KALOLENI	Owned dog	D/Dog	Yes	No	No	No	No	No	Head/Face	No	No	Yes	No	No	0	0	1	0	0	No
458	Kilifi	Kilifi North	Male	20	15+	0	2012-02-22	2012-02-22	0	Kilifi County Hosp	KFITSHIP	Owned dog	D/Dog	Yes	No	No	No	No	No	Leg/Thigh	No	No	No	Yes	No	0	0	0	1	0	Yes	<3	2
459	Kilifi	Kilifi North	Male	6	<15	1	2013-07-16	2013-07-14	2	Kilifi County Hosp	GANDA	Owned dog	D/Dog	Yes	No	No	No	No	No	Head/Face	No	No	Yes	No	No	0	0	1	0	0	Yes	<3	2
460	Kilifi	Kilifi North	Female	3	<15	1	2013-07-23	2013-07-21	2	Kilifi County Hosp	TAKAUNGU	Unowned Dog	S/dog	No	Yes	No	No	No	No	Head/Face	No	No	Yes	No	No	0	0	1	0	0	Yes	<3	2
461	Kilifi	Kilifi North	Male	27	15+	0	2012-02-23	2012-02-22	1	Kilifi County Hosp	BOFA	Owned dog	D/Dog	Yes	No	No	No	No	No	Leg/Thigh	No	No	No	Yes	No	0	0	0	1	0	Yes	<3	2
462	Kilifi	Kilifi North	Male	53	15+	0	2012-02-27	2012-02-24	3	Kilifi County Hosp	MAVUENI	Owned dog	D/Dog	Yes	No	No	No	No	No	Leg/Thigh	No	No	No	Yes	No	0	0	0	1	0	Yes	>=3	5
463	Kilifi	Ganze	Male	17	15+	0	2012-04-27	2012-04-27	0	Kilifi County Hosp	PINULIKANI	Owned dog	D/Dog	Yes	No	No	No	No	No	Leg/Thigh	No	No	No	Yes	No	0	0	0	1	0	Yes	>=3	5
464	Kilifi	Kilifi North	Female	7	<15	1	2014-01-27	2014-01-23	4	Kilifi County Hosp	JARIBUNI	Unowned Dog	S/dog	No	Yes	No	No	No	No	Head/Face	No	No	Yes	No	No	0	0	1	0	0	Yes	>=3	5
465	Kilifi	Kilifi South	Male	40	15+	0	2012-03-01	2012-02-27	3	Kilifi County Hosp	MSAMBARAUNI	Owned dog	D/Dog	Yes	No	No	No	No	No	Leg/Thigh	No	No	No	Yes	No	0	0	0	1	0	Yes	<3	1
466	Kilifi	Kilifi North	Male	60	15+	0	2012-03-09	2012-02-27	11	Kilifi County Hosp	KIKAMBARA	Owned dog	D/Dog	Yes	No	No	No	No	No	Leg/Thigh	No	No	No	Yes	No	0	0	0	1	0	Yes	<3	2
467	Kilifi	Kilifi North	Female	34	15+	0	2012-03-27	2012-03-25	2	Kilifi County Hosp	TEZO	Owned dog	D/Dog	Yes	No	No	No	No	No	Leg/Thigh	No	No	No	Yes	No	0	0	0	1	0	Yes	>=3	5
468	Kilifi	Kilifi North	Male	2	<15	1	2014-05-22	2014-05-22	0	Kilifi County Hosp	DULUKIZA	Unowned Dog	S/dog	No	Yes	No	No	No	No	Head/Face	No	No	Yes	No	No	0	0	1	0	0	Yes	<3	1
469	Kilifi	Kilifi North	Female	20	15+	0	2012-03-28	2012-03-15	13	Kilifi County Hosp	ZIANI	Owned dog	D/Dog	Yes	No	No	No	No	No	Leg/Thigh	No	No	No	Yes	No	0	0	0	1	0	Yes	>=3	5
470	Kilifi	Kilifi North	Male	23	15+	0	2012-03-28	2012-03-24	4	Kilifi County Hosp	MADAMANI	Owned dog	D/Dog	Yes	No	No	No	No	No	Leg/Thigh	No	No	No	Yes	No	0	0	0	1	0	Yes	>=3	5
471	Kilifi	Kilifi North	Male	17	15+	0	2012-04-30	2012-04-28	2	Kilifi County Hosp	KAKANJUNI	Owned dog	D/Dog	Yes	No	No	No	No	No	Leg/Thigh	No	No	No	Yes	No	0	0	0	1	0	Yes	>=3	5
472	Kilifi	Kilifi North	Female	9	<15	1	2014-10-27	2014-10-25	2	Kilifi County Hosp	MAVUENI	Owned dog	D/Dog	Yes	No	No	No	No	No	Head/Face	No	No	Yes	No	No	0	0	1	0	0	Yes	>=3	4
473	Kilifi	Ganze	Female	44	15+	0	2012-02-04	2012-02-04	0	Kilifi County Hosp	FUMBINI	Owned dog	D/Dog	Yes	No	No	No	No	No	Leg/Thigh	No	No	No	Yes	No	0	0	0	1	0	Yes	>=3	5
474	Kilifi	Kilifi North	Female	53	15+	0	2012-04-03	2012-03-31	3	Kilifi County Hosp	MWAHERA	Owned dog	D/Dog	Yes	No	No	No	No	No	Leg/Thigh	No	No	No	Yes	No	0	0	0	1	0	Yes	>=3	5
475	Kilifi	Kilifi North	Female	4	<15	1	2015-05-11	2015-05-11	0	Kilifi County Hosp	MKOROSHONI	Owned dog	D/Dog	Yes	No	No	No	No	No	Head/Face	No	No	Yes	No	No	0	0	1	0	0	Yes	>=3	5
476	Kilifi	Kilifi South	Male	43	15+	0	2012-11-04	2012-10-04	31	Kilifi County Hosp	SHARANI	Owned dog	D/Dog	Yes	No	No	No	No	No	Leg/Thigh	No	No	No	Yes	No	0	0	0	1	0	Yes	>=3	4
477	Kilifi	Kilifi North	Female	16	15+	0	2012-05-03	2012-04-30	3	Kilifi County Hosp	PRISON	Owned dog	D/Dog	Yes	No	No	No	No	No	Leg/Thigh	No	No	No	Yes	No	0	0	0	1	0	Yes	>=3	5
478	Kilifi	Kilifi North	Male	25	15+	0	2012-04-12	2012-04-04	8	Kilifi County Hosp	TEZO	Owned dog	D/Dog	Yes	No	No	No	No	No	Leg/Thigh	No	No	No	Yes	No	0	0	0	1	0	Yes	<3	2
479	Kilifi	Kilifi North	Male	38	15+	0	2012-04-20	2012-04-20	0	Kilifi County Hosp	ROKA	Owned dog	D/Dog	Yes	No	No	No	No	No	Leg/Thigh	No	No	No	Yes	No	0	0	0	1	0	Yes	>=3	3
480	Kilifi	Kilifi North	Male	10	<15	1	2012-04-05	2012-03-05	31	Kilifi County Hosp	MIGODOMANI	Unowned Dog	S/dog	No	Yes	No	No	No	No	Leg/Thigh	No	No	No	Yes	No	0	0	0	1	0	Yes	>=3	5
481	Kilifi	Ganze	Female	38	15+	0	2012-04-24	2012-04-21	3	Kilifi County Hosp	DZIKUNZE	Owned dog	D/Dog	Yes	No	No	No	No	No	Leg/Thigh	No	No	No	Yes	No	0	0	0	1	0	Yes	>=3	5
482	Kilifi	Ganze	Male	2	<15	1	2015-12-15	2015-12-12	3	Kilifi County Hosp	MALANGA	Owned dog	D/Dog	Yes	No	No	No	No	No	Head/Face	No	No	Yes	No	No	0	0	1	0	0	Yes	<3	2
483	Kilifi	Ganze	Female	18	15+	0	2012-05-16	2012-04-16	30	Kilifi County Hosp	JARIBUNI	Owned dog	D/Dog	Yes	No	No	No	No	No	Leg/Thigh	No	No	No	Yes	No	0	0	0	1	0	Yes	<3	1
484	Kilifi	Kilifi North	Male	6	<15	1	2011-03-14	2011-03-10	4	Kilifi County Hosp	MITANGONI	Owned dog	D/Dog	Yes	No	No	No	No	No	Trunk	No	No	No	No	Yes	0	0	0	0	1	Yes	>=3	5
485	Kilifi	Kilifi North	Male	8	<15	1	2011-08-08	2011-08-08	0	Kilifi County Hosp	KFI-T/SHIP	Owned dog	D/Dog	Yes	No	No	No	No	No	Trunk	No	No	No	No	Yes	0	0	0	0	1	Yes	>=3	4
486	Kilifi	Kilifi North	Male	3	<15	1	2011-09-09	2011-08-28	12	Kilifi County Hosp	VUMA	Owned dog	D/Dog	Yes	No	No	No	No	No	Trunk	No	No	No	No	Yes	0	0	0	0	1	Yes	<3	1
487	Kilifi	Kilifi North	Male	5	<15	1	2012-02-08	2012-01-30	9	Kilifi County Hosp	KIBARANI	Owned dog	D/Dog	Yes	No	No	No	No	No	Trunk	No	No	No	No	Yes	0	0	0	0	1	Yes	>=3	4
488	Kilifi	Kilifi North	Male	15	15+	0	2012-05-21	2012-05-20	1	Kilifi County Hosp	KIZINGO	Owned dog	D/Dog	Yes	No	No	No	No	No	Leg/Thigh	No	No	No	Yes	No	0	0	0	1	0	Yes	>=3	5
489	Kilifi	Ganze	Female	6	<15	1	2012-02-20	2012-02-16	4	Kilifi County Hosp	JARIBUNI	Owned dog	D/Dog	Yes	No	No	No	No	No	Trunk	No	No	No	No	Yes	0	0	0	0	1	Yes	>=3	5
490	Kilifi	Kilifi North	Female	4	<15	1	2012-10-05	2012-10-05	0	Kilifi County Hosp	PRISON	Unowned Dog	S/dog	No	Yes	No	No	No	No	Trunk	No	No	No	No	Yes	0	0	0	0	1	Yes	>=3	4
491	Kilifi	Kilifi North	Female	18	15+	0	2012-05-22	2012-05-22	0	Kilifi County Hosp	TEZO	Owned dog	D/Dog	Yes	No	No	No	No	No	Leg/Thigh	No	No	No	Yes	No	0	0	0	1	0	Yes	>=3	5
492	Kilifi	Kilifi North	Female	46	15+	0	2012-04-30	2012-04-18	12	Kilifi County Hosp	NGERENYA	Owned dog	D/Dog	Yes	No	No	No	No	No	Leg/Thigh	No	No	No	Yes	No	0	0	0	1	0	Yes	<3	2
493	Kilifi	Ganze	Female	70	15+	0	2012-05-04	2012-04-29	5	Kilifi County Hosp	BALE	Owned dog	D/Dog	Yes	No	No	No	No	No	Leg/Thigh	No	No	No	Yes	No	0	0	0	1	0	Yes	>=3	4
494	Kilifi	Kilifi South	Female	10	<15	1	2012-05-28	2012-05-27	1	Kilifi County Hosp	PINULIKANI	Unowned Dog	S/dog	No	Yes	No	No	No	No	Leg/Thigh	No	No	No	Yes	No	0	0	0	1	0	Yes	>=3	5
495	Kilifi	Kilifi North	Female	38	15+	0	2012-08-05	2012-06-05	61	Kilifi County Hosp	KFITSHIP	Unowned Dog	S/dog	No	Yes	No	No	No	No	Leg/Thigh	No	No	No	Yes	No	0	0	0	1	0	Yes	>=3	5
496	Kilifi	Kilifi North	Female	27	15+	0	2012-05-09	2012-05-05	4	Kilifi County Hosp	MSAMBARAUNI	Unowned Dog	S/dog	No	Yes	No	No	No	No	Leg/Thigh	No	No	No	Yes	No	0	0	0	1	0	Yes	>=3	3
497	Kilifi	Kilifi North	Female	33	15+	0	2012-05-25	2012-05-23	2	Kilifi County Hosp	NGERENYA	Owned dog	D/Dog	Yes	No	No	No	No	No	Leg/Thigh	No	No	No	Yes	No	0	0	0	1	0	No
498	Kilifi	Kilifi North	Female	17	15+	0	2012-05-28	2012-05-26	2	Kilifi County Hosp	KAKANJUNI	Owned dog	D/Dog	Yes	No	No	No	No	No	Leg/Thigh	No	No	No	Yes	No	0	0	0	1	0	Yes	>=3	5
499	Kilifi	Kilifi North	Female	63	15+	0	2012-05-25	2012-05-23	2	Kilifi County Hosp	NGERENYA	Owned dog	D/Dog	Yes	No	No	No	No	No	Leg/Thigh	No	No	No	Yes	No	0	0	0	1	0	Yes	<3	1
500	Kilifi	Kilifi North	Female	4	<15	1	2012-05-23	2012-05-22	1	Kilifi County Hosp	BOFA	Unowned Dog	S/dog	No	Yes	No	No	No	No	Trunk	No	No	No	No	Yes	0	0	0	0	1	Yes	>=3	4
501	Kilifi	Kilifi North	Female	30	15+	0	2012-05-28	2012-05-21	7	Kilifi County Hosp	MWAHERA	Owned dog	D/Dog	Yes	No	No	No	No	No	Leg/Thigh	No	No	No	Yes	No	0	0	0	1	0	Yes	<3	2
502	Kilifi	Kilifi North	Male	9	<15	1	2012-06-20	2012-06-20	0	Kilifi County Hosp	VIPINGO	Owned dog	D/Dog	Yes	No	No	No	No	No	Trunk	No	No	No	No	Yes	0	0	0	0	1	Yes	>=3	5
503	Kilifi	Kilifi North	Female	13	<15	1	2012-06-04	2012-05-31	4	Kilifi County Hosp	KAUMA	Owned dog	D/Dog	Yes	No	No	No	No	No	Leg/Thigh	No	No	No	Yes	No	0	0	0	1	0	Yes	<3	2
504	Kilifi	Kilifi North	Male	23	15+	0	2012-05-28	2012-05-23	5	Kilifi County Hosp	DERA	Owned dog	D/Dog	Yes	No	No	No	No	No	Leg/Thigh	No	No	No	Yes	No	0	0	0	1	0	Yes	>=3	5
505	Kilifi	Kilifi North	Male	42	15+	0	2012-08-06	2012-05-29	69	Kilifi County Hosp	NGERENYA	Owned dog	D/Dog	Yes	No	No	No	No	No	Leg/Thigh	No	No	No	Yes	No	0	0	0	1	0	Yes	<3	2
506	Kilifi	Kilifi North	Female	45	15+	0	2012-06-13	2012-06-13	0	Kilifi County Hosp	ZOWERANI	Owned dog	D/Dog	Yes	No	No	No	No	No	Leg/Thigh	No	No	No	Yes	No	0	0	0	1	0	Yes	>=3	5
507	Kilifi	Kilifi North	Female	30	15+	0	2012-06-16	2012-05-15	32	Kilifi County Hosp	BANDARSA-LAMA	Owned dog	D/Dog	Yes	No	No	No	No	No	Leg/Thigh	No	No	No	Yes	No	0	0	0	1	0	Yes	>=3	5
508	Kilifi	Kilifi North	Male	44	15+	0	2012-06-21	2012-06-19	2	Kilifi County Hosp	KONJORA	Owned dog	D/Dog	Yes	No	No	No	No	No	Leg/Thigh	No	No	No	Yes	No	0	0	0	1	0	Yes	>=3	5
509	Kilifi	Kilifi North	Female	28	15+	0	2012-07-05	2012-07-01	4	Kilifi County Hosp	NGERENYA	Owned dog	D/Dog	Yes	No	No	No	No	No	Leg/Thigh	No	No	No	Yes	No	0	0	0	1	0	Yes	>=3	5
510	Kilifi	Kilifi North	Male	17	15+	0	2012-04-06	2012-03-06	31	Kilifi County Hosp	MAWENI	Owned dog	D/Dog	Yes	No	No	No	No	No	Leg/Thigh	No	No	No	Yes	No	0	0	0	1	0	Yes	>=3	5
511	Kilifi	Kilifi North	Male	13	<15	1	2012-06-11	2012-06-06	5	Kilifi County Hosp	KIWANDANI	Unowned Dog	S/dog	No	Yes	No	No	No	No	Leg/Thigh	No	No	No	Yes	No	0	0	0	1	0	Yes	>=3	5
512	Kilifi	Kilifi North	Female	46	15+	0	2012-07-16	2012-07-16	0	Kilifi County Hosp	KISARANI	Owned dog	D/Dog	Yes	No	No	No	No	No	Leg/Thigh	No	No	No	Yes	No	0	0	0	1	0	Yes	>=3	5
513	Kilifi	Kilifi North	Female	6	<15	1	2012-08-14	2012-08-08	6	Kilifi County Hosp	KIZINGO	Owned dog	D/Dog	Yes	No	No	No	No	No	Trunk	No	No	No	No	Yes	0	0	0	0	1	Yes	>=3	4
514	Kilifi	Kilifi North	Female	11	<15	1	2012-06-19	2012-06-18	1	Kilifi County Hosp	KAKANJUNI	Owned dog	D/Dog	Yes	No	No	No	No	No	Leg/Thigh	No	No	No	Yes	No	0	0	0	1	0	Yes	>=3	5
515	Kilifi	Kilifi North	Male	58	15+	0	2012-07-16	2012-07-13	3	Kilifi County Hosp	KFITSHIP	Unowned Dog	S/dog	No	Yes	No	No	No	No	Leg/Thigh	No	No	No	Yes	No	0	0	0	1	0	Yes	>=3	5
516	Kilifi	Kilifi North	Female	19	15+	0	2012-06-20	2012-06-14	6	Kilifi County Hosp	KIWANDANI	Unowned Dog	S/dog	No	Yes	No	No	No	No	Leg/Thigh	No	No	No	Yes	No	0	0	0	1	0	Yes	>=3	5
517	Kilifi	Kilifi North	Female	45	15+	0	2012-07-31	2012-07-30	1	Kilifi County Hosp	KONJORA	Unowned Dog	S/dog	No	Yes	No	No	No	No	Leg/Thigh	No	No	No	Yes	No	0	0	0	1	0	Yes	>=3	5
518	Kilifi	Ganze	Female	12	<15	1	2012-07-24	2012-07-21	3	Kilifi County Hosp	JARIBUNI	Owned dog	D/Dog	Yes	No	No	No	No	No	Leg/Thigh	No	No	No	Yes	No	0	0	0	1	0	Yes	>=3	5
519	Kilifi	Kilifi North	Female	25	15+	0	2012-04-08	2012-04-08	0	Kilifi County Hosp	T-SHIP	Unowned Dog	S/dog	No	Yes	No	No	No	No	Leg/Thigh	No	No	No	Yes	No	0	0	0	1	0	Yes	>=3	3
520	Kilifi	Ganze	Female	20	15+	0	2012-08-08	2012-07-08	31	Kilifi County Hosp	VITENGENI	Owned dog	D/Dog	Yes	No	No	No	No	No	Leg/Thigh	No	No	No	Yes	No	0	0	0	1	0	Yes	<3	2
521	Kilifi	Kilifi South	Female	7	<15	1	2012-08-15	2012-08-14	1	Kilifi County Hosp	BOMANI	Unowned Dog	S/dog	No	Yes	No	No	No	No	Trunk	No	No	No	No	Yes	0	0	0	0	1	Yes	>=3	3
522	Kilifi	Kilifi North	Male	8	<15	1	2012-10-09	2012-10-09	0	Kilifi County Hosp	KIWANDANI	Unowned Dog	S/dog	No	Yes	No	No	No	No	Trunk	No	No	No	No	Yes	0	0	0	0	1	Yes	>=3	5
523	Kilifi	Kilifi North	Female	15	15+	0	2012-07-25	2012-07-07	18	Kilifi County Hosp	TEZO	Owned dog	D/Dog	Yes	No	No	No	No	No	Leg/Thigh	No	No	No	Yes	No	0	0	0	1	0	Yes	>=3	4
524	Kilifi	Kilifi North	Male	26	15+	0	2012-08-08	2012-06-08	61	Kilifi County Hosp	MWARAKAYA	Unowned Dog	S/dog	No	Yes	No	No	No	No	Leg/Thigh	No	No	No	Yes	No	0	0	0	1	0	Yes	>=3	5
525	Kilifi	Kilifi South	Female	54	15+	0	2012-12-08	2012-10-08	61	Kilifi County Hosp	KALOLENI	Owned dog	D/Dog	Yes	No	No	No	No	No	Leg/Thigh	No	No	No	Yes	No	0	0	0	1	0	Yes	>=3	3
526	Kilifi	Kilifi North	Male	28	15+	0	2012-08-14	2012-08-11	3	Kilifi County Hosp	KONJORA	Unowned Dog	S/dog	No	Yes	No	No	No	No	Leg/Thigh	No	No	No	Yes	No	0	0	0	1	0	Yes	<3	2
527	Kilifi	Kilifi South	Female	32	15+	0	2012-08-14	2012-08-14	0	Kilifi County Hosp	MTEPENI	Unowned Dog	S/dog	No	Yes	No	No	No	No	Leg/Thigh	No	No	No	Yes	No	0	0	0	1	0	Yes	<3	2
528	Kilifi	Kilifi North	Male	2	<15	1	2012-10-01	2012-09-29	2	Kilifi County Hosp	KONJORA	Owned dog	D/Dog	Yes	No	No	No	No	No	Trunk	No	No	No	No	Yes	0	0	0	0	1	Yes	>=3	5
529	Kilifi	Kilifi North	Male	10	<15	1	2012-07-08	2012-04-08	91	Kilifi County Hosp	T-SHIP	Unowned Dog	S/dog	No	Yes	No	No	No	No	Leg/Thigh	No	No	No	Yes	No	0	0	0	1	0	Yes	>=3	4
530	Kilifi	Kilifi North	Male	16	15+	0	2012-09-08	2012-08-08	31	Kilifi County Hosp	MAYOWE	Owned dog	D/Dog	Yes	No	No	No	No	No	Leg/Thigh	No	No	No	Yes	No	0	0	0	1	0	Yes	>=3	4
531	Kilifi	Kilifi South	Female	4	<15	1	2012-09-10	2012-06-10	92	Kilifi County Hosp	KALOLENI	Owned dog	D/Dog	Yes	No	No	No	No	No	Trunk	No	No	No	No	Yes	0	0	0	0	1	Yes	>=3	4
532	Kilifi	Kilifi North	Male	10	<15	1	2012-08-14	2012-08-11	3	Kilifi County Hosp	KFITSHIP	Unowned Dog	S/dog	No	Yes	No	No	No	No	Leg/Thigh	No	No	No	Yes	No	0	0	0	1	0	Yes	<3	1
533	Kilifi	Kilifi North	Female	44	15+	0	2012-08-14	2012-08-13	1	Kilifi County Hosp	MAREMBO	Owned cat		No	No	No	Yes	No	No	Leg/Thigh	No	No	No	Yes	No	0	0	0	1	0	Yes	>=3	5
534	Kilifi	Kilifi North	Male	64	15+	0	2012-08-15	2012-08-12	3	Kilifi County Hosp	MWARAKAYA	Owned dog	D/Dog	Yes	No	No	No	No	No	Leg/Thigh	No	No	No	Yes	No	0	0	0	1	0	Yes	<3	1
535	Kilifi	Kilifi North	Female	5	<15	1	2012-12-14	2012-12-12	2	Kilifi County Hosp	VYAMBANI	Owned dog	D/Dog	Yes	No	No	No	No	No	Trunk	No	No	No	No	Yes	0	0	0	0	1	Yes	>=3	5
536	Kilifi	Kilifi North	Male	47	15+	0	2012-08-16	2012-08-16	0	Kilifi County Hosp	CHUMANI	Owned dog	D/Dog	Yes	No	No	No	No	No	Leg/Thigh	No	No	No	Yes	No	0	0	0	1	0	Yes	<3	1
537	Kilifi	Kilifi North	Male	55	15+	0	2012-08-20	2012-08-10	10	Kilifi County Hosp	DERA	Owned dog	D/Dog	Yes	No	No	No	No	No	Leg/Thigh	No	No	No	Yes	No	0	0	0	1	0	Yes	>=3	5
538	Kilifi	Kilifi North	Female	55	15+	0	2012-09-11	2012-09-09	2	Kilifi County Hosp	LANGOBAYA	Owned dog	D/Dog	Yes	No	No	No	No	No	Leg/Thigh	No	No	No	Yes	No	0	0	0	1	0	Yes	<3	1
539	Kilifi	Kilifi North	Female	21	15+	0	2012-12-09	2012-11-09	30	Kilifi County Hosp	CHONYI	Unowned Dog	S/dog	No	Yes	No	No	No	No	Leg/Thigh	No	No	No	Yes	No	0	0	0	1	0	Yes	>=3	5
540	Kilifi	Kilifi North	Male	25	15+	0	2012-09-24	2012-09-22	2	Kilifi County Hosp	KIKAMBARA	Unowned Dog	S/dog	No	Yes	No	No	No	No	Leg/Thigh	No	No	No	Yes	No	0	0	0	1	0	Yes	>=3	5
541	Kilifi	Kilifi North	Male	55	15+	0	2012-04-10	2012-03-10	31	Kilifi County Hosp	KIBARANI	Owned dog	D/Dog	Yes	No	No	No	No	No	Leg/Thigh	No	No	No	Yes	No	0	0	0	1	0	Yes	>=3	5
542	Kilifi	Kilifi North	Male	10	<15	1	2012-08-14	2012-08-12	2	Kilifi County Hosp	CHUMANI	Owned dog	D/Dog	Yes	No	No	No	No	No	Leg/Thigh	No	No	No	Yes	No	0	0	0	1	0	Yes	>=3	5
543	Kilifi	Kilifi South	Male	70	15+	0	2012-12-10	2012-11-10	30	Kilifi County Hosp	KIKAMBARA	Owned dog	D/Dog	Yes	No	No	No	No	No	Leg/Thigh	No	No	No	Yes	No	0	0	0	1	0	Yes	>=3	4
544	Kilifi	Kilifi North	Male	40	15+	0	2012-10-16	2012-10-15	1	Kilifi County Hosp	PRISON	Owned dog	D/Dog	Yes	No	No	No	No	No	Leg/Thigh	No	No	No	Yes	No	0	0	0	1	0	Yes	>=3	5
545	Kilifi	Kilifi North	Male	15	15+	0	2012-08-14	2012-08-14	0	Kilifi County Hosp	MTONDIA	Owned dog	D/Dog	Yes	No	No	No	No	No	Leg/Thigh	No	No	No	Yes	No	0	0	0	1	0	Yes	>=3	5
546	Kilifi	Kilifi North	Female	13	<15	1	2012-08-17	2012-07-29	19	Kilifi County Hosp	TEZO	Unowned Dog	S/dog	No	Yes	No	No	No	No	Leg/Thigh	No	No	No	Yes	No	0	0	0	1	0	Yes	<3	2
547	Kilifi	Kilifi North	Female	40	15+	0	2012-10-19	2012-10-18	1	Kilifi County Hosp	MANGUDO	Owned dog	D/Dog	Yes	No	No	No	No	No	Leg/Thigh	No	No	No	Yes	No	0	0	0	1	0	Yes	<3	2
548	Kilifi	Kilifi North	Female	28	15+	0	2012-10-22	2012-10-18	4	Kilifi County Hosp	KIBARANI	Owned dog	D/Dog	Yes	No	No	No	No	No	Leg/Thigh	No	No	No	Yes	No	0	0	0	1	0	Yes	>=3	4
549	Kilifi	Ganze	Female	35	15+	0	2012-10-22	2012-10-19	3	Kilifi County Hosp	VITENGENI	Owned dog	D/Dog	Yes	No	No	No	No	No	Leg/Thigh	No	No	No	Yes	No	0	0	0	1	0	Yes	>=3	5
550	Kilifi	Kilifi North	Male	7	<15	1	2013-05-07	2013-05-05	2	Kilifi County Hosp	VITENGENI	Owned dog	D/Dog	Yes	No	No	No	No	No	Trunk	No	No	No	No	Yes	0	0	0	0	1	No
551	Kilifi	Kilifi North	Female	5	<15	1	2013-07-05	2013-06-29	6	Kilifi County Hosp	KIWANDANI	Owned dog	D/Dog	Yes	No	No	No	No	No	Trunk	No	No	No	No	Yes	0	0	0	0	1	Yes	>=3	3
552	Kilifi	Kilifi South	Female	28	15+	0	2012-10-24	2012-10-23	1	Kilifi County Hosp	MTOMONDONI	Owned dog	D/Dog	Yes	No	No	No	No	No	Leg/Thigh	No	No	No	Yes	No	0	0	0	1	0	Yes	>=3	5
553	Kilifi	Kilifi North	Female	30	15+	0	2012-11-01	2012-10-31	1	Kilifi County Hosp	MAGARINI	Unowned Dog	S/dog	No	Yes	No	No	No	No	Leg/Thigh	No	No	No	Yes	No	0	0	0	1	0	Yes	<3	2
554	Kilifi	Ganze	Male	42	15+	0	2012-06-11	2012-05-11	31	Kilifi County Hosp	PALAKUMI	Owned dog	D/Dog	Yes	No	No	No	No	No	Leg/Thigh	No	No	No	Yes	No	0	0	0	1	0	Yes	>=3	5
555	Kilifi	Kilifi North	Male	25	15+	0	2012-08-11	2012-08-11	0	Kilifi County Hosp	CHONYI	Owned dog	D/Dog	Yes	No	No	No	No	No	Leg/Thigh	No	No	No	Yes	No	0	0	0	1	0	Yes	>=3	4
556	Kilifi	Kilifi North	Female	10	<15	1	2012-07-09	2012-07-09	0	Kilifi County Hosp	DIDA	Owned dog	D/Dog	Yes	No	No	No	No	No	Leg/Thigh	No	No	No	Yes	No	0	0	0	1	0	Yes	>=3	5
557	Kilifi	Kilifi North	Female	60	15+	0	2012-11-20	2012-11-18	2	Kilifi County Hosp	MWANGUDA	Owned dog	D/Dog	Yes	No	No	No	No	No	Leg/Thigh	No	No	No	Yes	No	0	0	0	1	0	Yes	<3	1
558	Kilifi	Kilifi North	Female	8	<15	1	2013-07-05	2013-06-27	8	Kilifi County Hosp	KIWANDANI	Owned dog	D/Dog	Yes	No	No	No	No	No	Trunk	No	No	No	No	Yes	0	0	0	0	1	Yes	>=3	3
559	Kilifi	Kilifi North	Male	6	<15	1	2013-08-28	2013-08-28	0	Kilifi County Hosp	T-SHIP	Unowned Dog	S/dog	No	Yes	No	No	No	No	Trunk	No	No	No	No	Yes	0	0	0	0	1	Yes	>=3	5
560	Kilifi	Kilifi North	Female	50	15+	0	2012-11-26	2012-11-26	0	Kilifi County Hosp	MNARANI	Unowned Dog	S/dog	No	Yes	No	No	No	No	Leg/Thigh	No	No	No	Yes	No	0	0	0	1	0	Yes	>=3	5
561	Kilifi	Kilifi North	Female	4	<15	1	2013-09-16	2013-09-15	1	Kilifi County Hosp	JARIBUNI	Unowned Dog	S/dog	No	Yes	No	No	No	No	Trunk	No	No	No	No	Yes	0	0	0	0	1	Yes	>=3	5
562	Kilifi	Kilifi North	Female	24	15+	0	2012-11-28	2012-11-27	1	Kilifi County Hosp	TEZO	Owned dog	D/Dog	Yes	No	No	No	No	No	Leg/Thigh	No	No	No	Yes	No	0	0	0	1	0	Yes	>=3	3
563	Kilifi	Kilifi North	Male	82	15+	0	2012-12-03	2012-11-25	8	Kilifi County Hosp	MAJAONI	Owned dog	D/Dog	Yes	No	No	No	No	No	Leg/Thigh	No	No	No	Yes	No	0	0	0	1	0	Yes	>=3	5
564	Kilifi	Kilifi North	Male	25	15+	0	2012-10-12	2012-08-12	61	Kilifi County Hosp	CHUMANI	Owned dog	D/Dog	Yes	No	No	No	No	No	Leg/Thigh	No	No	No	Yes	No	0	0	0	1	0	Yes	>=3	5
565	Kilifi	Kilifi North	Male	25	15+	0	2012-12-14	2012-12-13	1	Kilifi County Hosp	BOFA	Unowned Dog	S/dog	No	Yes	No	No	No	No	Leg/Thigh	No	No	No	Yes	No	0	0	0	1	0	Yes	<3	2
566	Kilifi	Kilifi South	Male	20	15+	0	2012-12-14	2012-10-12	63	Kilifi County Hosp	CHA SIMBA	Owned dog	D/Dog	Yes	No	No	No	No	No	Leg/Thigh	No	No	No	Yes	No	0	0	0	1	0	Yes	>=3	4
567	Kilifi	Kilifi North	Female	24	15+	0	2012-12-18	2012-12-16	2	Kilifi County Hosp	MAJAJANI	Unowned Dog	S/dog	No	Yes	No	No	No	No	Leg/Thigh	No	No	No	Yes	No	0	0	0	1	0	Yes	>=3	5
568	Kilifi	Kilifi North	Male	14	<15	1	2012-09-11	2012-09-09	2	Kilifi County Hosp	KAUMA	Unowned Dog	S/dog	No	Yes	No	No	No	No	Leg/Thigh	No	No	No	Yes	No	0	0	0	1	0	Yes	<3	1
569	Kilifi	Kilifi North	Female	14	<15	1	2012-09-17	2012-09-11	6	Kilifi County Hosp	ROKA	Unowned Dog	S/dog	No	Yes	No	No	No	No	Leg/Thigh	No	No	No	Yes	No	0	0	0	1	0	Yes	>=3	5
570	Kilifi	Kilifi North	Female	4	<15	1	2013-09-30	2013-09-28	2	Kilifi County Hosp	MAVUENI	Owned dog	D/Dog	Yes	No	No	No	No	No	Trunk	No	No	No	No	Yes	0	0	0	0	1	Yes	>=3	5
571	Kilifi	Kilifi North	Male	40	15+	0	2013-02-01	2012-12-30	33	Kilifi County Hosp	MNARANI	Owned dog	D/Dog	Yes	No	No	No	No	No	Leg/Thigh	No	No	No	Yes	No	0	0	0	1	0	Yes	>=3	5
572	Kilifi	Kilifi North	Male	5	<15	1	2014-07-02	2014-05-02	61	Kilifi County Hosp	MIKINGIRINI	Owned dog	D/Dog	Yes	No	No	No	No	No	Trunk	No	No	No	No	Yes	0	0	0	0	1	Yes	>=3	4
573	Kilifi	Kilifi South	Male	7	<15	1	2014-03-03	2014-02-26	5	Kilifi County Hosp	PALAKUMI	Owned dog	D/Dog	Yes	No	No	No	No	No	Trunk	No	No	No	No	Yes	0	0	0	0	1	Yes	>=3	5
574	Kilifi	Ganze	Male	3	<15	1	2014-04-29	2014-04-29	0	Kilifi County Hosp	VITENGENI	Unowned Dog	S/dog	No	Yes	No	No	No	No	Trunk	No	No	No	No	Yes	0	0	0	0	1	Yes	<3	1
575	Kilifi	Kilifi North	Female	9	<15	1	2014-05-22	2014-05-20	2	Kilifi County Hosp	DULUKIZA	Unowned Dog	S/dog	No	Yes	No	No	No	No	Trunk	No	No	No	No	Yes	0	0	0	0	1	Yes	<3	1
576	Kilifi	Kilifi South	Female	60	15+	0	2013-01-18	2013-01-14	4	Kilifi County Hosp	KIKAMBARA	Owned dog	D/Dog	Yes	No	No	No	No	No	Leg/Thigh	No	No	No	Yes	No	0	0	0	1	0	Yes	<3	1
577	Kilifi	Kilifi North	Male	15	15+	0	2012-09-18	2012-09-11	7	Kilifi County Hosp	NGERENYA	Owned dog	D/Dog	Yes	No	No	No	No	No	Leg/Thigh	No	No	No	Yes	No	0	0	0	1	0	Yes	<3	1
578	Kilifi	Kilifi North	Male	10	<15	1	2012-09-24	2012-09-20	4	Kilifi County Hosp	DUNGUCHA	Owned dog	D/Dog	Yes	No	No	No	No	No	Leg/Thigh	No	No	No	Yes	No	0	0	0	1	0	Yes	>=3	5
579	Kilifi	Kilifi North	Female	59	15+	0	2013-01-24	2013-01-23	1	Kilifi County Hosp	KONJORA	Owned dog	D/Dog	Yes	No	No	No	No	No	Leg/Thigh	No	No	No	Yes	No	0	0	0	1	0	Yes	>=3	5
580	Kilifi	Kilifi North	Male	5	<15	1	2014-06-11	2014-05-11	31	Kilifi County Hosp	MAKAO	Owned dog	D/Dog	Yes	No	No	No	No	No	Trunk	No	No	No	No	Yes	0	0	0	0	1	Yes	>=3	5
581	Kilifi	Kilifi South	Female	50	15+	0	2013-01-31	2013-01-30	1	Kilifi County Hosp	KADZINUNI	Unowned Dog	S/dog	No	Yes	No	No	No	No	Leg/Thigh	No	No	No	Yes	No	0	0	0	1	0	Yes	<3	1
582	Kilifi	Kilifi South	Female	60	15+	0	2013-06-02	2013-06-02	0	Kilifi County Hosp	KIKAMBARA	Unowned Dog	S/dog	No	Yes	No	No	No	No	Leg/Thigh	No	No	No	Yes	No	0	0	0	1	0	Yes	>=3	5
583	Kilifi	Kilifi North	Female	30	15+	0	2013-07-02	2013-06-02	30	Kilifi County Hosp	JARIBUNI	Unowned Dog	S/dog	No	Yes	No	No	No	No	Leg/Thigh	No	No	No	Yes	No	0	0	0	1	0	Yes	>=3	4
584	Kilifi	Kilifi South	Female	64	15+	0	2013-11-02	2013-08-02	92	Kilifi County Hosp	KIKAMBARA	Owned dog	D/Dog	Yes	No	No	No	No	No	Leg/Thigh	No	No	No	Yes	No	0	0	0	1	0	Yes	<3	1
585	Kilifi	Kisauni	Male	9	<15	1	2015-02-27	2015-02-27	0	Kilifi County Hosp	BAMBURI	Owned dog	D/Dog	Yes	No	No	No	No	No	Trunk	No	No	No	No	Yes	0	0	0	0	1	Yes	>=3	5
586	Kilifi	Ganze	Male	29	15+	0	2013-02-28	2013-02-20	8	Kilifi County Hosp	VITENGENI	Unowned Dog	S/dog	No	Yes	No	No	No	No	Leg/Thigh	No	No	No	Yes	No	0	0	0	1	0	Yes	>=3	3
587	Kilifi	Kilifi North	Female	4	<15	1	2015-04-08	2015-04-08	0	Kilifi County Hosp	MABIRIKANI	Unowned Dog	S/dog	No	Yes	No	No	No	No	Trunk	No	No	No	No	Yes	0	0	0	0	1	Yes	>=3	5
588	Kilifi	Kilifi North	Male	32	15+	0	2013-02-19	2013-02-18	1	Kilifi County Hosp	TOWNSHIP	Owned dog	D/Dog	Yes	No	No	No	No	No	Leg/Thigh	No	No	No	Yes	No	0	0	0	1	0	Yes	>=3	5
589	Kilifi	Ganze	Female	10	<15	1	2012-09-27	2012-09-25	2	Kilifi County Hosp	JARIBUNI	Owned dog	D/Dog	Yes	No	No	No	No	No	Leg/Thigh	No	No	No	Yes	No	0	0	0	1	0	Yes	>=3	5
590	Kilifi	Kilifi North	Female	45	15+	0	2013-03-18	2013-03-16	2	Kilifi County Hosp	GANZE	Owned dog	D/Dog	Yes	No	No	No	No	No	Leg/Thigh	No	No	No	Yes	No	0	0	0	1	0	Yes	>=3	5
591	Kilifi	Kilifi North	Male	9	<15	1	2015-04-13	2015-04-03	10	Kilifi County Hosp	MABIRIKANI	Owned dog	D/Dog	Yes	No	No	No	No	No	Trunk	No	No	No	No	Yes	0	0	0	0	1	Yes	>=3	5
592	Kilifi	Kilifi North	Male	18	15+	0	2012-10-01	2012-09-27	4	Kilifi County Hosp	TAKAUNGU	Owned dog	D/Dog	Yes	No	No	No	No	No	Leg/Thigh	No	No	No	Yes	No	0	0	0	1	0	Yes	>=3	5
593	Kilifi	Kilifi South	Female	14	<15	1	2012-10-18	2012-10-15	3	Kilifi County Hosp	KIKAMBARA	Owned dog	D/Dog	Yes	No	No	No	No	No	Leg/Thigh	No	No	No	Yes	No	0	0	0	1	0	Yes	<3	1
594	Kilifi	Kilifi North	Male	13	<15	1	2012-10-30	2012-10-30	0	Kilifi County Hosp	KONJORA	Owned dog	D/Dog	Yes	No	No	No	No	No	Leg/Thigh	No	No	No	Yes	No	0	0	0	1	0	Yes	>=3	5
595	Kilifi	Kilifi South	Male	7	<15	1	2015-05-28	2015-05-28	0	Kilifi County Hosp	CHONYI	Owned dog	D/Dog	Yes	No	No	No	No	No	Trunk	No	No	No	No	Yes	0	0	0	0	1	Yes	>=3	4
596	Kilifi	Kilifi North	Female	36	15+	0	2013-03-19	2013-03-11	8	Kilifi County Hosp	NGERENYA	Owned dog	D/Dog	Yes	No	No	No	No	No	Leg/Thigh	No	No	No	Yes	No	0	0	0	1	0	Yes	>=3	5
597	Kilifi	Ganze	Female	15	15+	0	2012-11-01	2012-10-28	4	Kilifi County Hosp	JARIBUNI	Owned dog	D/Dog	Yes	No	No	No	No	No	Leg/Thigh	No	No	No	Yes	No	0	0	0	1	0	Yes	<3	1
598	Kilifi	Kilifi South	Female	43	15+	0	2013-03-04	2013-03-04	0	Kilifi County Hosp	KIKAMBARA	Owned dog	D/Dog	Yes	No	No	No	No	No	Leg/Thigh	No	No	No	Yes	No	0	0	0	1	0	Yes	>=3	5
599	Kilifi	Kilifi North	Female	11	<15	1	2012-05-11	2012-05-11	0	Kilifi County Hosp	BONDACHO	Owned dog	D/Dog	Yes	No	No	No	No	No	Leg/Thigh	No	No	No	Yes	No	0	0	0	1	0	Yes	<3	1
600	Kilifi	Ganze	Male	7	<15	1	2015-09-06	2015-06-19	79	Kilifi County Hosp	NZOVUNI	Owned dog	D/Dog	Yes	No	No	No	No	No	Trunk	No	No	No	No	Yes	0	0	0	0	1	Yes	>=3	3
601	Kilifi	Kilifi North	Male	13	<15	1	2012-11-14	2012-09-11	64	Kilifi County Hosp	VIAMBANI	Owned dog	D/Dog	Yes	No	No	No	No	No	Leg/Thigh	No	No	No	Yes	No	0	0	0	1	0	Yes	>=3	3
602	Kilifi	Ganze	Male	3	<15	1	2015-07-30	2015-07-29	1	Kilifi County Hosp	SOKOKE	Owned dog	D/Dog	Yes	No	No	No	No	No	Trunk	No	No	No	No	Yes	0	0	0	0	1	Yes	>=3	4
603	Kilifi	Ganze	Male	35	15+	0	2013-08-04	2013-07-04	31	Kilifi County Hosp	BAMBA	Owned dog	D/Dog	Yes	No	No	No	No	No	Leg/Thigh	No	No	No	Yes	No	0	0	0	1	0	Yes	<3	1
604	Kilifi	Kilifi North	Female	60	15+	0	2013-04-24	2013-04-22	2	Kilifi County Hosp	KAEMBENI	Owned dog	D/Dog	Yes	No	No	No	No	No	Leg/Thigh	No	No	No	Yes	No	0	0	0	1	0	Yes	>=3	5
605	Kilifi	Kilifi South	Female	7	<15	1	2015-10-23	2015-10-21	2	Kilifi County Hosp	KATIRIRIENI	Owned dog	D/Dog	Yes	No	No	No	No	No	Trunk	No	No	No	No	Yes	0	0	0	0	1	Yes	>=3	4
606	Kilifi	Kilifi North	Male	13	<15	1	2012-11-19	2012-11-18	1	Kilifi County Hosp	TSANGARAWENI	Owned dog	D/Dog	Yes	No	No	No	No	No	Leg/Thigh	No	No	No	Yes	No	0	0	0	1	0	Yes	>=3	4
607	Kilifi	Kilifi South	Female	7	<15	1	2015-10-28	2015-10-22	6	Kilifi County Hosp	KAPECHA	Unowned Dog	S/dog	No	Yes	No	No	No	No	Trunk	No	No	No	No	Yes	0	0	0	0	1	Yes	>=3	5
608	Kilifi	Ganze	Female	11	<15	1	2012-01-12	2012-01-10	2	Kilifi County Hosp	BAMBA	Owned dog	D/Dog	Yes	No	No	No	No	No	Leg/Thigh	No	No	No	Yes	No	0	0	0	1	0	Yes	>=3	5
609	Kilifi	Kilifi North	Female	8	<15	1	2011-01-17	2011-01-15	2	Kilifi County Hosp	MNARANI	Owned dog	D/Dog	Yes	No	No	No	No	No	Leg/Thigh	No	No	No	Yes	No	0	0	0	1	0	Yes	<3	2
610	Kilifi	Kilifi North	Male	56	15+	0	2013-05-23	2013-05-21	2	Kilifi County Hosp	TEZO	Owned dog	D/Dog	Yes	No	No	No	No	No	Leg/Thigh	No	No	No	Yes	No	0	0	0	1	0	Yes	>=3	5
611	Kilifi	Kilifi North	Male	15	15+	0	2012-12-13	2012-12-13	0	Kilifi County Hosp	KAKANJUNI	Unowned Dog	S/dog	No	Yes	No	No	No	No	Leg/Thigh	No	No	No	Yes	No	0	0	0	1	0	Yes	>=3	4
612	Kilifi	Kilifi North	Female	67	15+	0	2013-05-28	2013-05-28	0	Kilifi County Hosp	KONJORA	Owned dog	D/Dog	Yes	No	No	No	No	No	Leg/Thigh	No	No	No	Yes	No	0	0	0	1	0	Yes	>=3	5
613	Kilifi	Kilifi North	Male	42	15+	0	2013-06-06	2013-06-06	0	Kilifi County Hosp	KIBARANI	Unowned Dog	S/dog	No	Yes	No	No	No	No	Leg/Thigh	No	No	No	Yes	No	0	0	0	1	0	Yes	>=3	5
614	Kilifi	Kilifi South	Male	18	15+	0	2013-03-21	2013-03-20	1	Kilifi County Hosp	MWARAKAYA	Unowned Dog	S/dog	No	Yes	No	No	No	No	Leg/Thigh	No	No	No	Yes	No	0	0	0	1	0	Yes	<3	1
615	Kilifi	Kilifi North	Male	16	15+	0	2013-05-13	2013-05-10	3	Kilifi County Hosp	MAJAJANI	Owned dog	D/Dog	Yes	No	No	No	No	No	Leg/Thigh	No	No	No	Yes	No	0	0	0	1	0	Yes	>=3	5
616	Kilifi	Kilifi North	Female	12	<15	1	2013-05-16	2013-05-09	7	Kilifi County Hosp	VIPINGO	Owned dog	D/Dog	Yes	No	No	No	No	No	Leg/Thigh	No	No	No	Yes	No	0	0	0	1	0	Yes	>=3	5
617	Kilifi	Kilifi North	Female	8	<15	1	2011-01-28	2011-01-26	2	Kilifi County Hosp	BUNDACHO	Owned dog	D/Dog	Yes	No	No	No	No	No	Leg/Thigh	No	No	No	Yes	No	0	0	0	1	0	Yes	>=3	4
618	Kilifi	Kilifi South	Male	21	15+	0	2013-07-06	2013-06-06	30	Kilifi County Hosp	MTWAPA	Owned dog	D/Dog	Yes	No	No	No	No	No	Leg/Thigh	No	No	No	Yes	No	0	0	0	1	0	Yes	<3	1
619	Kilifi	Ganze	Female	4	<15	1	2011-03-02	2011-01-25	36	Kilifi County Hosp	KADZINUNI	Unowned Dog	S/dog	No	Yes	No	No	No	No	Leg/Thigh	No	No	No	Yes	No	0	0	0	1	0	Yes	<3	1
620	Kilifi	Kilifi North	Female	9	<15	1	2011-02-17	2011-02-16	1	Kilifi County Hosp	MAVUENI	Owned dog	D/Dog	Yes	No	No	No	No	No	Leg/Thigh	No	No	No	Yes	No	0	0	0	1	0	Yes	<3	2
621	Kilifi	Ganze	Female	3	<15	1	2011-02-28	2011-02-28	0	Kilifi County Hosp	KADZINUNI	Unowned Dog	S/dog	No	Yes	No	No	No	No	Leg/Thigh	No	No	No	Yes	No	0	0	0	1	0	Yes	>=3	5
622	Kilifi	Ganze	Male	8	<15	1	2011-03-31	2011-03-31	0	Kilifi County Hosp	DZITSONI	Owned dog	D/Dog	Yes	No	No	No	No	No	Leg/Thigh	No	No	No	Yes	No	0	0	0	1	0	Yes	>=3	5
623	Kilifi	Ganze	Male	4	<15	1	2011-04-14	2011-04-08	6	Kilifi County Hosp	MADAMANI	Owned dog	D/Dog	Yes	No	No	No	No	No	Leg/Thigh	No	No	No	Yes	No	0	0	0	1	0	Yes	<3	1
624	Kilifi	Kilifi North	Male	12	<15	1	2013-06-20	2013-06-18	2	Kilifi County Hosp	TEZO	Owned dog	D/Dog	Yes	No	No	No	No	No	Leg/Thigh	No	No	No	Yes	No	0	0	0	1	0	Yes	>=3	5
625	Kilifi	Kilifi North	Female	9	<15	1	2011-06-24	2011-06-17	7	Kilifi County Hosp	MWAHERA	Owned dog	D/Dog	Yes	No	No	No	No	No	Leg/Thigh	No	No	No	Yes	No	0	0	0	1	0	Yes	>=3	5
626	Kilifi	Kilifi North	Male	45	15+	0	2013-11-06	2013-08-06	92	Kilifi County Hosp	MAVUENI	Unowned Dog	S/dog	No	Yes	No	No	No	No	Leg/Thigh	No	No	No	Yes	No	0	0	0	1	0	Yes	>=3	5
627	Kilifi	Kilifi South	Male	20	15+	0	2013-05-30	2013-05-23	7	Kilifi County Hosp	KAMBE	Owned dog	D/Dog	Yes	No	No	No	No	No	Leg/Thigh	No	No	No	Yes	No	0	0	0	1	0	Yes	>=3	5
628	Kilifi	Kilifi North	Male	61	15+	0	2013-06-17	2013-06-16	1	Kilifi County Hosp	MAVUENI	Owned dog	D/Dog	Yes	No	No	No	No	No	Leg/Thigh	No	No	No	Yes	No	0	0	0	1	0	Yes	>=3	5
629	Kilifi	Kilifi North	Female	7	<15	1	2011-07-20	2011-07-20	0	Kilifi County Hosp	KFI-T/SHIP	Unowned Dog	S/dog	No	Yes	No	No	No	No	Leg/Thigh	No	No	No	Yes	No	0	0	0	1	0	Yes	>=3	5
630	Kilifi	Kilifi North	Female	6	<15	1	2011-08-01	2011-07-13	19	Kilifi County Hosp	KONJORA	Owned dog	D/Dog	Yes	No	No	No	No	No	Leg/Thigh	No	No	No	Yes	No	0	0	0	1	0	Yes	>=3	5
631	Kilifi	Ganze	Female	6	<15	1	2011-09-08	2011-06-08	92	Kilifi County Hosp	JARIBUNI	Owned dog	D/Dog	Yes	No	No	No	No	No	Leg/Thigh	No	No	No	Yes	No	0	0	0	1	0	Yes	>=3	5
632	Kilifi	Kilifi North	Female	13	<15	1	2013-05-07	2013-03-07	61	Kilifi County Hosp	KITENWANI	Owned dog	D/Dog	Yes	No	No	No	No	No	Leg/Thigh	No	No	No	Yes	No	0	0	0	1	0	Yes	<3	1
633	Kilifi	Ganze	Male	7	<15	1	2011-08-22	2011-08-21	1	Kilifi County Hosp	VITENGENI	Owned dog	D/Dog	Yes	No	No	No	No	No	Leg/Thigh	No	No	No	Yes	No	0	0	0	1	0	Yes	>=3	5
634	Kilifi	Kilifi North	Male	2	<15	1	2011-08-25	2011-08-21	4	Kilifi County Hosp	KAKANJUNI	Owned dog	D/Dog	Yes	No	No	No	No	No	Leg/Thigh	No	No	No	Yes	No	0	0	0	1	0	Yes	>=3	4
635	Kilifi	Kilifi North	Male	65	15+	0	2013-10-07	2013-07-07	92	Kilifi County Hosp	NGERENYA	Owned dog	D/Dog	Yes	No	No	No	No	No	Leg/Thigh	No	No	No	Yes	No	0	0	0	1	0	Yes	>=3	5
636	Kilifi	Kilifi North	Female	45	15+	0	2013-07-15	2013-07-12	3	Kilifi County Hosp	FORODOYO	Owned dog	D/Dog	Yes	No	No	No	No	No	Leg/Thigh	No	No	No	Yes	No	0	0	0	1	0	Yes	>=3	5
637	Kilifi	Kilifi North	Female	37	15+	0	2013-07-15	2013-07-11	4	Kilifi County Hosp	CHUMANI	Unowned Dog	S/dog	No	Yes	No	No	No	No	Leg/Thigh	No	No	No	Yes	No	0	0	0	1	0	Yes	>=3	5
638	Kilifi	Ganze	Female	30	15+	0	2013-07-16	2013-07-15	1	Kilifi County Hosp	VITENGENI	Owned dog	D/Dog	Yes	No	No	No	No	No	Leg/Thigh	No	No	No	Yes	No	0	0	0	1	0	Yes	>=3	3
639	Kilifi	Kilifi North	Male	42	15+	0	2013-07-18	2013-07-17	1	Kilifi County Hosp	TEZO	Owned dog	D/Dog	Yes	No	No	No	No	No	Leg/Thigh	No	No	No	Yes	No	0	0	0	1	0	Yes	>=3	3
640	Kilifi	Kilifi South	Female	34	15+	0	2013-07-30	2013-07-29	1	Kilifi County Hosp	KATIRIRIENI	Owned dog	D/Dog	Yes	No	No	No	No	No	Leg/Thigh	No	No	No	Yes	No	0	0	0	1	0	Yes	>=3	5
641	Kilifi	Ganze	Female	54	15+	0	2013-05-08	2013-03-08	61	Kilifi County Hosp	VITENGENI	Owned dog	D/Dog	Yes	No	No	No	No	No	Leg/Thigh	No	No	No	Yes	No	0	0	0	1	0	Yes	>=3	5
642	Kilifi	Kilifi North	Female	25	15+	0	2013-07-08	2013-04-08	91	Kilifi County Hosp	MTOMONDONI	Owned dog	D/Dog	Yes	No	No	No	No	No	Leg/Thigh	No	No	No	Yes	No	0	0	0	1	0	Yes	>=3	3
643	Kilifi	Ganze	Male	65	15+	0	2013-08-07	2013-07-26	12	Kilifi County Hosp	VITENGENI	Owned dog	D/Dog	Yes	No	No	No	No	No	Leg/Thigh	No	No	No	Yes	No	0	0	0	1	0	Yes	>=3	5
644	Kilifi	Kilifi North	Female	45	15+	0	2013-08-13	2013-08-13	0	Kilifi County Hosp	CHUMANI	Owned dog	D/Dog	Yes	No	No	No	No	No	Leg/Thigh	No	No	No	Yes	No	0	0	0	1	0	Yes	<3	2
645	Kilifi	Ganze	Female	19	15+	0	2013-07-28	2013-07-07	21	Kilifi County Hosp	DZIKUNZE	Owned dog	D/Dog	Yes	No	No	No	No	No	Leg/Thigh	No	No	No	Yes	No	0	0	0	1	0	Yes	>=3	5
646	Kilifi	Kilifi North	Female	9	<15	1	2011-08-09	2011-07-09	31	Kilifi County Hosp	KFI-T/SHIP	Owned dog	D/Dog	Yes	No	No	No	No	No	Leg/Thigh	No	No	No	Yes	No	0	0	0	1	0	Yes	<3	1
647	Kilifi	Kilifi South	Male	25	15+	0	2013-08-16	2013-08-15	1	Kilifi County Hosp	MWELE	Owned dog	D/Dog	Yes	No	No	No	No	No	Leg/Thigh	No	No	No	Yes	No	0	0	0	1	0	Yes	>=3	5
648	Kilifi	Kilifi South	Male	7	<15	1	2011-09-12	2011-09-09	3	Kilifi County Hosp	KANAMAI	Owned dog	D/Dog	Yes	No	No	No	No	No	Leg/Thigh	No	No	No	Yes	No	0	0	0	1	0	No
649	Kilifi	Kilifi South	Male	7	<15	1	2011-09-15	2011-09-14	1	Kilifi County Hosp	KOLEWA	Owned dog	D/Dog	Yes	No	No	No	No	No	Leg/Thigh	No	No	No	Yes	No	0	0	0	1	0	Yes	>=3	5
650	Kilifi	Kilifi North	Female	63	15+	0	2013-08-20	2013-08-18	2	Kilifi County Hosp	MTONDIA	Owned dog	D/Dog	Yes	No	No	No	No	No	Leg/Thigh	No	No	No	Yes	No	0	0	0	1	0	Yes	>=3	5
651	Kilifi	Kilifi North	Male	18	15+	0	2013-07-16	2013-07-13	3	Kilifi County Hosp	TAKAUNGU	Owned dog	D/Dog	Yes	No	No	No	No	No	Leg/Thigh	No	No	No	Yes	No	0	0	0	1	0	Yes	>=3	5
652	Kilifi	Kilifi North	Male	15	15+	0	2013-07-29	2013-07-25	4	Kilifi County Hosp	MIGODOMANI	Owned dog	D/Dog	Yes	No	No	No	No	No	Leg/Thigh	No	No	No	Yes	No	0	0	0	1	0	Yes	<3	1
653	Kilifi	Ganze	Male	12	<15	1	2013-08-16	2013-08-08	8	Kilifi County Hosp	GANZE	Owned dog	D/Dog	Yes	No	No	No	No	No	Leg/Thigh	No	No	No	Yes	No	0	0	0	1	0	Yes	<3	1
654	Kilifi	Ganze	Female	46	15+	0	2013-09-02	2013-08-26	7	Kilifi County Hosp	VITENGENI	Owned dog	D/Dog	Yes	No	No	No	No	No	Leg/Thigh	No	No	No	Yes	No	0	0	0	1	0	Yes	>=3	5
655	Kilifi	Kilifi North	Female	12	<15	1	2013-08-19	2013-08-08	11	Kilifi County Hosp	KONJORA	Owned dog	D/Dog	Yes	No	No	No	No	No	Leg/Thigh	No	No	No	Yes	No	0	0	0	1	0	Yes	>=3	5
656	Kilifi	Kilifi North	Female	6	<15	1	2011-02-10	2011-02-10	0	Kilifi County Hosp	KIBARANI	Owned dog	D/Dog	Yes	No	No	No	No	No	Leg/Thigh	No	No	No	Yes	No	0	0	0	1	0	Yes	<3	1
657	Kilifi	Kilifi North	Male	9	<15	1	2011-10-17	2011-10-17	0	Kilifi County Hosp	NYARI	Unowned Dog	S/dog	No	Yes	No	No	No	No	Leg/Thigh	No	No	No	Yes	No	0	0	0	1	0	Yes	>=3	5
658	Kilifi	Kilifi South	Male	8	<15	1	2011-10-24	2011-10-22	2	Kilifi County Hosp	MTWAPA	Owned dog	D/Dog	Yes	No	No	No	No	No	Leg/Thigh	No	No	No	Yes	No	0	0	0	1	0	Yes	>=3	4
659	Kilifi	Kilifi South	Male	12	<15	1	2013-08-31	2013-08-29	2	Kilifi County Hosp	CHONYI	Owned dog	D/Dog	Yes	No	No	No	No	No	Leg/Thigh	No	No	No	Yes	No	0	0	0	1	0	Yes	>=3	5
660	Kilifi	Kilifi South	Female	15	15+	0	2013-09-05	2013-08-30	6	Kilifi County Hosp	KADZINUNI	Owned dog	D/Dog	Yes	No	No	No	No	No	Leg/Thigh	No	No	No	Yes	No	0	0	0	1	0	Yes	>=3	5
661	Kilifi	Kilifi North	Male	7	<15	1	2011-04-11	2011-03-11	31	Kilifi County Hosp	MATANOMANE	Owned dog	D/Dog	Yes	No	No	No	No	No	Leg/Thigh	No	No	No	Yes	No	0	0	0	1	0	Yes	>=3	5
662	Kilifi	Kilifi North	Male	9	<15	1	2011-11-21	2011-11-12	9	Kilifi County Hosp	TEZO	Owned dog	D/Dog	Yes	No	No	No	No	No	Leg/Thigh	No	No	No	Yes	No	0	0	0	1	0	Yes	>=3	3
663	Kilifi	Kilifi North	Male	28	15+	0	2013-09-03	2013-08-29	5	Kilifi County Hosp	NGERENYA	Owned dog	D/Dog	Yes	No	No	No	No	No	Leg/Thigh	No	No	No	Yes	No	0	0	0	1	0	Yes	>=3	5
664	Kilifi	Kilifi South	Female	30	15+	0	2013-09-09	2013-06-09	92	Kilifi County Hosp	KADZINUNI	Unowned Dog	S/dog	No	Yes	No	No	No	No	Leg/Thigh	No	No	No	Yes	No	0	0	0	1	0	No
665	Kilifi	Kilifi South	Male	5	<15	1	2011-12-29	2011-12-29	0	Kilifi County Hosp	VIPINGO	Owned dog	D/Dog	Yes	No	No	No	No	No	Leg/Thigh	No	No	No	Yes	No	0	0	0	1	0	No
666	Kilifi	Kilifi South	Female	28	15+	0	2013-01-09	2013-01-09	0	Kilifi County Hosp	KIKAMBALA	Owned dog	D/Dog	Yes	No	No	No	No	No	Leg/Thigh	No	No	No	Yes	No	0	0	0	1	0	Yes	>=3	3
667	Kilifi	Kilifi North	Female	4	<15	1	2011-01-07	2011-01-01	6	Kilifi County Hosp	UWEZE	Unowned Dog	S/dog	No	Yes	No	No	No	No	Leg/Thigh	No	No	No	Yes	No	0	0	0	1	0	Yes	>=3	5
668	Kilifi	Kilifi North	Male	13	<15	1	2013-09-19	2013-09-13	6	Kilifi County Hosp	EZAMOYO	Owned dog	D/Dog	Yes	No	No	No	No	No	Leg/Thigh	No	No	No	Yes	No	0	0	0	1	0	Yes	>=3	5
669	Kilifi	Kilifi North	Female	28	15+	0	2013-09-20	2013-08-15	36	Kilifi County Hosp	KIWANDANI	Owned dog	D/Dog	Yes	No	No	No	No	No	Leg/Thigh	No	No	No	Yes	No	0	0	0	1	0	Yes	>=3	5
670	Kilifi	Ganze	Male	12	<15	1	2013-09-27	2013-09-13	14	Kilifi County Hosp	MATANOMANE	Owned dog	D/Dog	Yes	No	No	No	No	No	Leg/Thigh	No	No	No	Yes	No	0	0	0	1	0	Yes	<3	2
671	Kilifi	Ganze	Male	13	<15	1	2013-09-27	2013-09-26	1	Kilifi County Hosp	BALE	Owned dog	D/Dog	Yes	No	No	No	No	No	Leg/Thigh	No	No	No	Yes	No	0	0	0	1	0	No
672	Kilifi	Kilifi North	Female	9	<15	1	2012-02-02	2012-02-02	0	Kilifi County Hosp	VIPINGO	Owned dog	D/Dog	Yes	No	No	No	No	No	Leg/Thigh	No	No	No	Yes	No	0	0	0	1	0	Yes	<3	2
673	Kilifi	Kilifi South	Male	13	<15	1	2013-09-30	2013-09-29	1	Kilifi County Hosp	CHASIMBA	Owned dog	D/Dog	Yes	No	No	No	No	No	Leg/Thigh	No	No	No	Yes	No	0	0	0	1	0	Yes	>=3	5
674	Kilifi	Kilifi South	Male	10	<15	1	2013-10-31	2013-10-19	12	Kilifi County Hosp	VIPINGO	Unowned Dog	S/dog	No	Yes	No	No	No	No	Leg/Thigh	No	No	No	Yes	No	0	0	0	1	0	Yes	>=3	5
675	Kilifi	Kilifi South	Male	10	<15	1	2013-06-11	2013-05-11	31	Kilifi County Hosp	CHONYI	Owned dog	D/Dog	Yes	No	No	No	No	No	Leg/Thigh	No	No	No	Yes	No	0	0	0	1	0	Yes	>=3	5
676	Kilifi	Kilifi North	Male	20	15+	0	2013-09-28	2013-09-23	5	Kilifi County Hosp	KONJORA	Owned dog	D/Dog	Yes	No	No	No	No	No	Leg/Thigh	No	No	No	Yes	No	0	0	0	1	0	Yes	<3	1
677	Kilifi	Kilifi North	Male	8	<15	1	2012-02-14	2012-02-13	1	Kilifi County Hosp	MAWENI	Owned dog	D/Dog	Yes	No	No	No	No	No	Leg/Thigh	No	No	No	Yes	No	0	0	0	1	0	Yes	>=3	4
678	Kilifi	Kilifi North	Female	9	<15	1	2012-02-20	2012-02-18	2	Kilifi County Hosp	MAVUENI	Owned dog	D/Dog	Yes	No	No	No	No	No	Leg/Thigh	No	No	No	Yes	No	0	0	0	1	0	Yes	>=3	3
679	Kilifi	Kilifi South	Male	11	<15	1	2014-07-02	2014-06-02	30	Kilifi County Hosp	KIKAMBALA	Unowned Dog	S/dog	No	Yes	No	No	No	No	Leg/Thigh	No	No	No	Yes	No	0	0	0	1	0	Yes	>=3	4
680	Kilifi	Kilifi South	Female	14	<15	1	2014-02-21	2014-02-20	1	Kilifi County Hosp	KIKAMBALA	Unowned Dog	S/dog	No	Yes	No	No	No	No	Leg/Thigh	No	No	No	Yes	No	0	0	0	1	0	Yes	>=3	5
681	Kilifi	Kilifi South	Female	12	<15	1	2014-02-24	2014-02-23	1	Kilifi County Hosp	KIKAMBALA	Owned dog	D/Dog	Yes	No	No	No	No	No	Leg/Thigh	No	No	No	Yes	No	0	0	0	1	0	Yes	>=3	5
682	Kilifi	Kilifi South	Male	35	15+	0	2013-09-25	2013-09-18	7	Kilifi County Hosp	CHONYI	Owned dog	D/Dog	Yes	No	No	No	No	No	Leg/Thigh	No	No	No	Yes	No	0	0	0	1	0	Yes	>=3	5
683	Kilifi	Ganze	Male	7	<15	1	2012-02-27	2012-02-24	3	Kilifi County Hosp	VITENGENI	Unowned Dog	S/dog	No	Yes	No	No	No	No	Leg/Thigh	No	No	No	Yes	No	0	0	0	1	0	Yes	<3	1
684	Kilifi	Kilifi North	Male	42	15+	0	2013-09-26	2013-09-25	1	Kilifi County Hosp	KITERO	Owned dog	D/Dog	Yes	No	No	No	No	No	Leg/Thigh	No	No	No	Yes	No	0	0	0	1	0	No
685	Kilifi	Kilifi North	Female	45	15+	0	2013-10-01	2013-09-15	16	Kilifi County Hosp	KIBARANI	Owned dog	D/Dog	Yes	No	No	No	No	No	Leg/Thigh	No	No	No	Yes	No	0	0	0	1	0	Yes	<3	2
686	Kilifi	Kilifi North	Male	17	15+	0	2014-05-03	2014-04-02	31	Kilifi County Hosp	MATANOMANE	Owned dog	D/Dog	Yes	No	No	No	No	No	Leg/Thigh	No	No	No	Yes	No	0	0	0	1	0	Yes	>=3	5
687	Kilifi	Ganze	Male	15	15+	0	2014-06-03	2014-06-03	0	Kilifi County Hosp	VITENGENI	Owned dog	D/Dog	Yes	No	No	No	No	No	Leg/Thigh	No	No	No	Yes	No	0	0	0	1	0	Yes	>=3	5
688	Kilifi	Kilifi North	Female	46	15+	0	2013-10-03	2013-08-20	44	Kilifi County Hosp	CHUMANI	Owned dog	D/Dog	Yes	No	No	No	No	No	Leg/Thigh	No	No	No	Yes	No	0	0	0	1	0	Yes	>=3	3
689	Kilifi	Kilifi North	Female	52	15+	0	2013-09-28	2013-09-28	0	Kilifi County Hosp	MALANGA	Owned dog	D/Dog	Yes	No	No	No	No	No	Leg/Thigh	No	No	No	Yes	No	0	0	0	1	0	Yes	<3	1
690	Kilifi	Kilifi North	Female	26	15+	0	2013-04-10	2013-04-10	0	Kilifi County Hosp	KMTC	Unowned Dog	S/dog	No	Yes	No	No	No	No	Leg/Thigh	No	No	No	Yes	No	0	0	0	1	0	Yes	>=3	4
691	Kilifi	Kilifi North	Male	25	15+	0	2013-09-10	2013-06-30	72	Kilifi County Hosp	KIBAONI	Owned dog	D/Dog	Yes	No	No	No	No	No	Leg/Thigh	No	No	No	Yes	No	0	0	0	1	0	Yes	>=3	5
692	Kilifi	Ganze	Female	48	15+	0	2013-11-10	2013-09-10	61	Kilifi County Hosp	GANZE	Unowned Dog	S/dog	No	Yes	No	No	No	No	Leg/Thigh	No	No	No	Yes	No	0	0	0	1	0	Yes	>=3	5
693	Kilifi	Kilifi North	Male	23	15+	0	2013-10-22	2013-10-21	1	Kilifi County Hosp	DERA	Unowned Dog	S/dog	No	Yes	No	No	No	No	Leg/Thigh	No	No	No	Yes	No	0	0	0	1	0	Yes	>=3	4
694	Kilifi	Ganze	Male	9	<15	1	2012-02-03	2012-01-03	31	Kilifi County Hosp	PINULIKANI	Owned dog	D/Dog	Yes	No	No	No	No	No	Leg/Thigh	No	No	No	Yes	No	0	0	0	1	0	Yes	>=3	5
695	Kilifi	Kilifi North	Male	5	<15	1	2012-03-21	2012-03-21	0	Kilifi County Hosp	TAKAUNGU	Owned dog	D/Dog	Yes	No	No	No	No	No	Leg/Thigh	No	No	No	Yes	No	0	0	0	1	0	Yes	<3	1
696	Kilifi	Kilifi North	Female	7	<15	1	2012-03-22	2012-03-08	14	Kilifi County Hosp	MATSANGONI	Owned dog	D/Dog	Yes	No	No	No	No	No	Leg/Thigh	No	No	No	Yes	No	0	0	0	1	0	Yes	>=3	5
697	Kilifi	Ganze	Male	5	<15	1	2012-03-23	2012-03-20	3	Kilifi County Hosp	VITENGENI	Unowned Dog	S/dog	No	Yes	No	No	No	No	Leg/Thigh	No	No	No	Yes	No	0	0	0	1	0	Yes	>=3	3
698	Kilifi	Kilifi North	Male	6	<15	1	2012-03-26	2012-03-22	4	Kilifi County Hosp	MAGARINI	Owned dog	D/Dog	Yes	No	No	No	No	No	Leg/Thigh	No	No	No	Yes	No	0	0	0	1	0	Yes	>=3	5
699	Kilifi	Kilifi North	Male	16	15+	0	2014-03-18	2014-03-17	1	Kilifi County Hosp	TEZO	Owned dog	D/Dog	Yes	No	No	No	No	No	Leg/Thigh	No	No	No	Yes	No	0	0	0	1	0	Yes	>=3	5
700	Kilifi	Kilifi North	Female	2	<15	1	2012-04-02	2012-03-29	4	Kilifi County Hosp	MRYACHAKWE	Owned dog	D/Dog	Yes	No	No	No	No	No	Leg/Thigh	No	No	No	Yes	No	0	0	0	1	0	Yes	<3	1
701	Kilifi	Ganze	Male	30	15+	0	2013-10-28	2013-10-25	3	Kilifi County Hosp	RARE	Unowned Dog	S/dog	No	Yes	No	No	No	No	Leg/Thigh	No	No	No	Yes	No	0	0	0	1	0	Yes	<3	2
702	Kilifi	Ganze	Female	30	15+	0	2013-11-04	2013-10-28	7	Kilifi County Hosp	GANZE	Owned dog	D/Dog	Yes	No	No	No	No	No	Leg/Thigh	No	No	No	Yes	No	0	0	0	1	0	Yes	>=3	3
703	Kilifi	Kilifi North	Male	4	<15	1	2012-02-04	2012-01-04	31	Kilifi County Hosp	TAKAUNGU	Unowned Dog	S/dog	No	Yes	No	No	No	No	Leg/Thigh	No	No	No	Yes	No	0	0	0	1	0	Yes	>=3	5
704	Kilifi	Kilifi South	Female	53	15+	0	2013-11-05	2013-10-29	7	Kilifi County Hosp	MWAVITA	Owned dog	D/Dog	Yes	No	No	No	No	No	Leg/Thigh	No	No	No	Yes	No	0	0	0	1	0	Yes	>=3	5
705	Kilifi	Kilifi South	Male	12	<15	1	2014-03-20	2014-03-19	1	Kilifi County Hosp	BUNDACHO	Owned dog	D/Dog	Yes	No	No	No	No	No	Leg/Thigh	No	No	No	Yes	No	0	0	0	1	0	Yes	>=3	5
706	Kilifi	Kilifi North	Male	42	15+	0	2013-08-11	2013-08-11	0	Kilifi County Hosp	MWAHERA	Owned dog	D/Dog	Yes	No	No	No	No	No	Leg/Thigh	No	No	No	Yes	No	0	0	0	1	0	Yes	>=3	4
707	Kilifi	Kilifi South	Male	30	15+	0	2014-01-30	2014-01-25	5	Kilifi County Hosp	MWANGUDA	Owned dog	D/Dog	Yes	No	No	No	No	No	Leg/Thigh	No	No	No	Yes	No	0	0	0	1	0	Yes	<3	2
708	Kilifi	Kilifi North	Female	2	<15	1	2012-04-10	2012-04-04	6	Kilifi County Hosp	TEZO	Owned dog	D/Dog	Yes	No	No	No	No	No	Leg/Thigh	No	No	No	Yes	No	0	0	0	1	0	Yes	>=3	4
709	Kilifi	Kilifi North	Male	6	<15	1	2012-04-13	2012-04-12	1	Kilifi County Hosp	KIBARANI	Owned dog	D/Dog	Yes	No	No	No	No	No	Leg/Thigh	No	No	No	Yes	No	0	0	0	1	0	Yes	>=3	5
710	Kilifi	Kilifi North	Male	54	15+	0	2014-06-02	2014-04-02	61	Kilifi County Hosp	JARIBUNI	Owned dog	D/Dog	Yes	No	No	No	No	No	Leg/Thigh	No	No	No	Yes	No	0	0	0	1	0	Yes	>=3	3
711	Kilifi	Kilifi South	Female	24	15+	0	2014-06-02	2014-06-02	0	Kilifi County Hosp	KADZINUNI	Unowned Dog	S/dog	No	Yes	No	No	No	No	Leg/Thigh	No	No	No	Yes	No	0	0	0	1	0	Yes	>=3	5
712	Kilifi	Kilifi North	Male	15	15+	0	2014-03-24	2014-03-16	8	Kilifi County Hosp	KIRIBA	Owned dog	D/Dog	Yes	No	No	No	No	No	Leg/Thigh	No	No	No	Yes	No	0	0	0	1	0	Yes	>=3	3
713	Kilifi	Ganze	Male	78	15+	0	2014-02-07	2014-01-26	12	Kilifi County Hosp	GANZE	Owned dog	D/Dog	Yes	No	No	No	No	No	Leg/Thigh	No	No	No	Yes	No	0	0	0	1	0	Yes	>=3	4
714	Kilifi	Kilifi North	Female	27	15+	0	2014-07-02	2014-06-02	30	Kilifi County Hosp	BOFA	Owned dog	D/Dog	Yes	No	No	No	No	No	Leg/Thigh	No	No	No	Yes	No	0	0	0	1	0	Yes	>=3	5
715	Kilifi	Kilifi North	Male	26	15+	0	2014-07-02	2014-07-02	0	Kilifi County Hosp	SEAHORSE	Owned dog	D/Dog	Yes	No	No	No	No	No	Leg/Thigh	No	No	No	Yes	No	0	0	0	1	0	Yes	>=3	5
716	Kilifi	Kilifi North	Male	45	15+	0	2014-10-02	2014-10-02	0	Kilifi County Hosp	MWAHERA	Owned dog	D/Dog	Yes	No	No	No	No	No	Leg/Thigh	No	No	No	Yes	No	0	0	0	1	0	Yes	>=3	5
717	Kilifi	Kilifi North	Male	15	15+	0	2014-03-23	2014-03-18	5	Kilifi County Hosp	KAKANJUNI	Owned dog	D/Dog	Yes	No	No	No	No	No	Leg/Thigh	No	No	No	Yes	No	0	0	0	1	0	Yes	>=3	3
718	Kilifi	Kilifi North	Male	45	15+	0	2014-02-13	2014-02-12	1	Kilifi County Hosp	MAJAJANI	Owned dog	D/Dog	Yes	No	No	No	No	No	Leg/Thigh	No	No	No	Yes	No	0	0	0	1	0	Yes	<3	2
719	Kilifi	Kilifi North	Male	50	15+	0	2014-02-13	2014-02-07	6	Kilifi County Hosp	TEZO	Owned dog	D/Dog	Yes	No	No	No	No	No	Leg/Thigh	No	No	No	Yes	No	0	0	0	1	0	Yes	<3	1
720	Kilifi	Ganze	Male	7	<15	1	2012-04-16	2012-04-14	2	Kilifi County Hosp	FUMBINI	Owned dog	D/Dog	Yes	No	No	No	No	No	Leg/Thigh	No	No	No	Yes	No	0	0	0	1	0	Yes	>=3	5
721	Kilifi	Ganze	Male	38	15+	0	2014-02-18	2014-02-14	4	Kilifi County Hosp	GANZE	Owned dog	D/Dog	Yes	No	No	No	No	No	Leg/Thigh	No	No	No	Yes	No	0	0	0	1	0	Yes	<3	1
722	Kilifi	Kilifi North	Female	8	<15	1	2012-04-23	2012-02-04	79	Kilifi County Hosp	MIKINGIRINI	Unowned Dog	S/dog	No	Yes	No	No	No	No	Leg/Thigh	No	No	No	Yes	No	0	0	0	1	0	Yes	>=3	5
723	Kilifi	Kilifi North	Male	4	<15	1	2012-02-05	2012-01-05	31	Kilifi County Hosp	HOSP WARD MRK	Owned dog	D/Dog	Yes	No	No	No	No	No	Leg/Thigh	No	No	No	Yes	No	0	0	0	1	0	Yes	<3	2
724	Kilifi	Ganze	Male	24	15+	0	2014-02-21	2014-02-14	7	Kilifi County Hosp	GANZE	Owned cat		No	No	No	Yes	No	No	Leg/Thigh	No	No	No	Yes	No	0	0	0	1	0	Yes	<3	1
725	Kilifi	Ganze	Female	30	15+	0	2014-03-03	2014-02-03	28	Kilifi County Hosp	VITENGENI	Owned dog	D/Dog	Yes	No	No	No	No	No	Leg/Thigh	No	No	No	Yes	No	0	0	0	1	0	Yes	>=3	5
726	Kilifi	Kilifi South	Male	64	15+	0	2014-06-03	2014-06-03	0	Kilifi County Hosp	ZIANI	Owned dog	D/Dog	Yes	No	No	No	No	No	Leg/Thigh	No	No	No	Yes	No	0	0	0	1	0	Yes	<3	1
727	Kilifi	Kilifi North	Female	5	<15	1	2012-10-05	2012-09-05	30	Kilifi County Hosp	MAWENI	Unowned Dog	S/dog	No	Yes	No	No	No	No	Leg/Thigh	No	No	No	Yes	No	0	0	0	1	0	Yes	<3	2
728	Kilifi	Kilifi North	Male	18	15+	0	2014-04-25	2014-04-19	6	Kilifi County Hosp	T-SHIP	Owned dog	D/Dog	Yes	No	No	No	No	No	Leg/Thigh	No	No	No	Yes	No	0	0	0	1	0	Yes	<3	2
729	Kilifi	Kilifi South	Female	12	<15	1	2014-05-07	2014-03-22	46	Kilifi County Hosp	MBUDZI	Owned dog	D/Dog	Yes	No	No	No	No	No	Leg/Thigh	No	No	No	Yes	No	0	0	0	1	0	Yes	>=3	5
730	Kilifi	Ganze	Male	20	15+	0	2014-03-07	2014-02-16	19	Kilifi County Hosp	VITENGENI	Unowned Dog	S/dog	No	Yes	No	No	No	No	Leg/Thigh	No	No	No	Yes	No	0	0	0	1	0	Yes	>=3	4
731	Kilifi	Kilifi North	Female	17	15+	0	2014-05-14	2014-05-13	1	Kilifi County Hosp	MAJAJANI	Owned dog	D/Dog	Yes	No	No	No	No	No	Leg/Thigh	No	No	No	Yes	No	0	0	0	1	0	Yes	>=3	5
732	Kilifi	Kilifi North	Female	4	<15	1	2012-10-05	2012-08-05	61	Kilifi County Hosp	MARIAKANI	Owned dog	D/Dog	Yes	No	No	No	No	No	Leg/Thigh	No	No	No	Yes	No	0	0	0	1	0	Yes	>=3	3
733	Kilifi	Kilifi North	Female	8	<15	1	2012-05-28	2012-05-25	3	Kilifi County Hosp	MATSANGONI	Owned dog	D/Dog	Yes	No	No	No	No	No	Leg/Thigh	No	No	No	Yes	No	0	0	0	1	0	Yes	<3	1
734	Kilifi	Kilifi North	Female	10	<15	1	2014-05-19	2014-05-18	1	Kilifi County Hosp	TEZO	Owned dog	D/Dog	Yes	No	No	No	No	No	Leg/Thigh	No	No	No	Yes	No	0	0	0	1	0	Yes	<3	1
735	Kilifi	Ganze	Male	10	<15	1	2014-05-19	2014-05-14	5	Kilifi County Hosp	GANZE	Unowned Dog	S/dog	No	Yes	No	No	No	No	Leg/Thigh	No	No	No	Yes	No	0	0	0	1	0	Yes	<3	1
736	Kilifi	Kilifi North	Female	50	15+	0	2014-03-10	2014-03-06	4	Kilifi County Hosp	MWARANDINDA	Unowned Dog	S/dog	No	Yes	No	No	No	No	Leg/Thigh	No	No	No	Yes	No	0	0	0	1	0	Yes	>=3	5
737	Kilifi	Kilifi South	Male	13	<15	1	2014-05-23	2014-05-20	3	Kilifi County Hosp	PINGILIKANI	Unowned Dog	S/dog	No	Yes	No	No	No	No	Leg/Thigh	No	No	No	Yes	No	0	0	0	1	0	Yes	>=3	5
738	Kilifi	Kilifi North	Male	45	15+	0	2014-03-11	2014-03-06	5	Kilifi County Hosp	JARIBUNI	Owned dog	D/Dog	Yes	No	No	No	No	No	Leg/Thigh	No	No	No	Yes	No	0	0	0	1	0	Yes	>=3	5
739	Kilifi	Ganze	Male	10	<15	1	2014-07-23	2014-07-19	4	Kilifi County Hosp	BALE	Owned dog	D/Dog	Yes	No	No	No	No	No	Leg/Thigh	No	No	No	Yes	No	0	0	0	1	0	Yes	>=3	5
740	Kilifi	Ganze	Male	65	15+	0	2014-03-18	2014-03-17	1	Kilifi County Hosp	VITENGENI	Owned dog	D/Dog	Yes	No	No	No	No	No	Leg/Thigh	No	No	No	Yes	No	0	0	0	1	0	Yes	>=3	5
741	Kilifi	Ganze	Male	30	15+	0	2014-02-22	2014-02-21	1	Kilifi County Hosp	JARIBUNI	Owned dog	D/Dog	Yes	No	No	No	No	No	Leg/Thigh	No	No	No	Yes	No	0	0	0	1	0	Yes	>=3	4
742	Kilifi	Ganze	Female	23	15+	0	2014-03-24	2014-03-24	0	Kilifi County Hosp	VITENGENI	Owned dog	D/Dog	Yes	No	No	No	No	No	Leg/Thigh	No	No	No	Yes	No	0	0	0	1	0	Yes	>=3	3
743	Kilifi	Kilifi North	Female	62	15+	0	2014-04-28	2014-04-26	2	Kilifi County Hosp	MITANGONI	Owned dog	D/Dog	Yes	No	No	No	No	No	Leg/Thigh	No	No	No	Yes	No	0	0	0	1	0	Yes	>=3	5
744	Kilifi	Ganze	Male	15	15+	0	2014-08-01	2014-07-29	3	Kilifi County Hosp	JARIBUNI	Owned dog	D/Dog	Yes	No	No	No	No	No	Leg/Thigh	No	No	No	Yes	No	0	0	0	1	0	Yes	<3	2
745	Kilifi	Kilifi North	Male	37	15+	0	2014-04-28	2014-04-25	3	Kilifi County Hosp	MAJAONI	Owned dog	D/Dog	Yes	No	No	No	No	No	Leg/Thigh	No	No	No	Yes	No	0	0	0	1	0	Yes	>=3	4
746	Kilifi	Kilifi North	Female	29	15+	0	2014-07-05	2014-07-05	0	Kilifi County Hosp	TAKAUNGU	Unowned Dog	S/dog	No	Yes	No	No	No	No	Leg/Thigh	No	No	No	Yes	No	0	0	0	1	0	Yes	<3	1
747	Kilifi	Ganze	Male	26	15+	0	2014-05-21	2014-05-20	1	Kilifi County Hosp	VITENGENI	Unowned Dog	S/dog	No	Yes	No	No	No	No	Leg/Thigh	No	No	No	Yes	No	0	0	0	1	0	No
748	Kilifi	Kilifi North	Male	62	15+	0	2014-05-16	2014-05-15	1	Kilifi County Hosp	MATSANGONI	Unowned Dog	S/dog	No	Yes	No	No	No	No	Leg/Thigh	No	No	No	Yes	No	0	0	0	1	0	Yes	>=3	4
749	Kilifi	Ganze	Male	32	15+	0	2014-05-28	2014-05-23	5	Kilifi County Hosp	VITENGENI	Owned dog	D/Dog	Yes	No	No	No	No	No	Leg/Thigh	No	No	No	Yes	No	0	0	0	1	0	Yes	<3	2
750	Kilifi	Kilifi North	Male	38	15+	0	2014-06-28	2014-06-26	2	Kilifi County Hosp	MTAANI	Owned dog	D/Dog	Yes	No	No	No	No	No	Leg/Thigh	No	No	No	Yes	No	0	0	0	1	0	Yes	>=3	5
751	Kilifi	Ganze	Female	27	15+	0	2014-06-30	2014-06-26	4	Kilifi County Hosp	MZYACHAKE	Owned dog	D/Dog	Yes	No	No	No	No	No	Leg/Thigh	No	No	No	Yes	No	0	0	0	1	0	Yes	<3	2
752	Kilifi	Kilifi North	Male	8	<15	1	2012-06-19	2012-06-07	12	Kilifi County Hosp	MATSANGONI	Owned dog	D/Dog	Yes	No	No	No	No	No	Leg/Thigh	No	No	No	Yes	No	0	0	0	1	0	Yes	>=3	5
753	Kilifi	Kilifi North	Female	28	15+	0	2014-04-07	2014-03-07	31	Kilifi County Hosp	NGERENYA	Owned dog	D/Dog	Yes	No	No	No	No	No	Leg/Thigh	No	No	No	Yes	No	0	0	0	1	0	Yes	>=3	3
754	Kilifi	Kilifi South	Male	39	15+	0	2014-04-07	2014-02-07	59	Kilifi County Hosp	CHASIMBA	Owned dog	D/Dog	Yes	No	No	No	No	No	Leg/Thigh	No	No	No	Yes	No	0	0	0	1	0	Yes	>=3	5
755	Kilifi	Kilifi South	Male	73	15+	0	2014-09-07	2014-08-07	31	Kilifi County Hosp	PINGILIKANI	Owned dog	D/Dog	Yes	No	No	No	No	No	Leg/Thigh	No	No	No	Yes	No	0	0	0	1	0	Yes	<3	1
756	Kilifi	Kilifi South	Female	36	15+	0	2014-07-14	2014-07-14	0	Kilifi County Hosp	LUTSANGANI	Owned dog	D/Dog	Yes	No	No	No	No	No	Leg/Thigh	No	No	No	Yes	No	0	0	0	1	0	Yes	>=3	5
757	Kilifi	Kilifi South	Male	16	15+	0	2014-12-08	2014-09-08	91	Kilifi County Hosp	CHONYI	Unowned Dog	S/dog	No	Yes	No	No	No	No	Leg/Thigh	No	No	No	Yes	No	0	0	0	1	0	Yes	>=3	5
758	Kilifi	Kilifi South	Male	51	15+	0	2014-07-14	2014-07-14	0	Kilifi County Hosp	MTWAPA	Owned dog	D/Dog	Yes	No	No	No	No	No	Leg/Thigh	No	No	No	Yes	No	0	0	0	1	0	Yes	<3	1
759	Kilifi	Kilifi North	Male	39	15+	0	2014-07-16	2014-07-15	1	Kilifi County Hosp	ROKA	Owned dog	D/Dog	Yes	No	No	No	No	No	Leg/Thigh	No	No	No	Yes	No	0	0	0	1	0	Yes	>=3	3
760	Kilifi	Ganze	Male	68	15+	0	2014-07-16	2014-07-14	2	Kilifi County Hosp	JARIBUNI	Owned dog	D/Dog	Yes	No	No	No	No	No	Leg/Thigh	No	No	No	Yes	No	0	0	0	1	0	Yes	<3	1
761	Kilifi	Kilifi North	Male	14	<15	1	2014-12-08	2014-12-08	0	Kilifi County Hosp	KIWANDANI	Owned dog	D/Dog	Yes	No	No	No	No	No	Leg/Thigh	No	No	No	Yes	No	0	0	0	1	0	Yes	>=3	5
762	Kilifi	Kilifi South	Male	29	15+	0	2014-07-31	2014-07-31	0	Kilifi County Hosp	BOMANI	Owned dog	D/Dog	Yes	No	No	No	No	No	Leg/Thigh	No	No	No	Yes	No	0	0	0	1	0	No
763	Kilifi	Ganze	Male	10	<15	1	2014-08-27	2014-08-26	1	Kilifi County Hosp	MATOLANI	Owned dog	D/Dog	Yes	No	No	No	No	No	Leg/Thigh	No	No	No	Yes	No	0	0	0	1	0	Yes	>=3	3
764	Kilifi	Ganze	Female	12	<15	1	2014-08-29	2014-08-25	4	Kilifi County Hosp	JARIBUNI	Owned dog	D/Dog	Yes	No	No	No	No	No	Leg/Thigh	No	No	No	Yes	No	0	0	0	1	0	Yes	>=3	4
765	Kilifi	Ganze	Male	17	15+	0	2014-04-09	2014-02-09	59	Kilifi County Hosp	NDINGIRIA	Owned dog	D/Dog	Yes	No	No	No	No	No	Leg/Thigh	No	No	No	Yes	No	0	0	0	1	0	No
766	Kilifi	Kilifi North	Female	19	15+	0	2014-09-28	2014-09-28	0	Kilifi County Hosp	MDZONGOLONI	Owned dog	D/Dog	Yes	No	No	No	No	No	Leg/Thigh	No	No	No	Yes	No	0	0	0	1	0	Yes	>=3	5
767	Kilifi	Kilifi North	Male	47	15+	0	2014-05-08	2014-04-08	30	Kilifi County Hosp	MTAANI	Owned dog	D/Dog	Yes	No	No	No	No	No	Leg/Thigh	No	No	No	Yes	No	0	0	0	1	0	Yes	>=3	3
768	Kilifi	Ganze	Female	4	<15	1	2012-06-26	2012-06-25	1	Kilifi County Hosp	GANZE	Owned dog	D/Dog	Yes	No	No	No	No	No	Leg/Thigh	No	No	No	Yes	No	0	0	0	1	0	Yes	>=3	5
769	Kilifi	Ganze	Female	8	<15	1	2012-06-26	2012-06-24	2	Kilifi County Hosp	DIDA	Owned dog	D/Dog	Yes	No	No	No	No	No	Leg/Thigh	No	No	No	Yes	No	0	0	0	1	0	Yes	>=3	5
770	Kilifi	Kilifi South	Male	11	<15	1	2014-08-09	2014-06-09	61	Kilifi County Hosp	CHASIMBA	Unowned Dog	S/dog	No	Yes	No	No	No	No	Leg/Thigh	No	No	No	Yes	No	0	0	0	1	0	Yes	<3	1
771	Kilifi	Ganze	Female	46	15+	0	2014-08-18	2014-08-17	1	Kilifi County Hosp	MWAPULA	Owned dog	D/Dog	Yes	No	No	No	No	No	Leg/Thigh	No	No	No	Yes	No	0	0	0	1	0	Yes	<3	1
772	Kilifi	Kilifi South	Male	50	15+	0	2014-08-16	2014-08-15	1	Kilifi County Hosp	ZIANI	Owned dog	D/Dog	Yes	No	No	No	No	No	Leg/Thigh	No	No	No	Yes	No	0	0	0	1	0	Yes	<3	2
773	Kilifi	Kilifi North	Male	7	<15	1	2012-09-07	2012-09-07	0	Kilifi County Hosp	VIAMBANI	Owned dog	D/Dog	Yes	No	No	No	No	No	Leg/Thigh	No	No	No	Yes	No	0	0	0	1	0	Yes	>=3	5
774	Kilifi	Kilifi North	Female	1	<15	1	2012-08-14	2012-08-12	2	Kilifi County Hosp	NDANGARANI	Owned dog	D/Dog	Yes	No	No	No	No	No	Leg/Thigh	No	No	No	Yes	No	0	0	0	1	0	Yes	>=3	3
775	Kilifi	Kilifi South	Male	10	<15	1	2014-08-09	2014-06-09	61	Kilifi County Hosp	CHASIMBA	Unowned Dog	S/dog	No	Yes	No	No	No	No	Leg/Thigh	No	No	No	Yes	No	0	0	0	1	0	Yes	<3	1
776	Kilifi	Kilifi North	Male	4	<15	1	2012-06-09	2012-06-09	0	Kilifi County Hosp	T-SHIP	Unowned Dog	S/dog	No	Yes	No	No	No	No	Leg/Thigh	No	No	No	Yes	No	0	0	0	1	0	Yes	>=3	5
777	Kilifi	Ganze	Male	62	15+	0	2014-09-04	2014-08-31	4	Kilifi County Hosp	MAGOGONI	Owned dog	D/Dog	Yes	No	No	No	No	No	Leg/Thigh	No	No	No	Yes	No	0	0	0	1	0	Yes	>=3	5
778	Kilifi	Kilifi North	Male	52	15+	0	2014-09-09	2014-09-09	0	Kilifi County Hosp	KONJORA	Unowned Dog	S/dog	No	Yes	No	No	No	No	Leg/Thigh	No	No	No	Yes	No	0	0	0	1	0	Yes	>=3	5
779	Kilifi	Kilifi North	Male	50	15+	0	2014-09-09	2014-09-09	0	Kilifi County Hosp	KONJORA	Unowned Dog	S/dog	No	Yes	No	No	No	No	Leg/Thigh	No	No	No	Yes	No	0	0	0	1	0	Yes	>=3	5
780	Kilifi	Kilifi North	Female	17	15+	0	2014-09-09	2014-09-09	0	Kilifi County Hosp	KONJORA	Unowned Dog	S/dog	No	Yes	No	No	No	No	Leg/Thigh	No	No	No	Yes	No	0	0	0	1	0	Yes	>=3	5
781	Kilifi	Kilifi North	Male	22	15+	0	2014-09-09	2014-09-09	0	Kilifi County Hosp	KONJORA	Unowned Dog	S/dog	No	Yes	No	No	No	No	Leg/Thigh	No	No	No	Yes	No	0	0	0	1	0	Yes	>=3	5
782	Kilifi	Kilifi North	Male	43	15+	0	2014-10-09	2014-08-09	61	Kilifi County Hosp	MABIRIKANI	Owned dog	D/Dog	Yes	No	No	No	No	No	Leg/Thigh	No	No	No	Yes	No	0	0	0	1	0	No
783	Kilifi	Kilifi South	Male	23	15+	0	2014-09-11	2014-09-01	10	Kilifi County Hosp	VIPINGO	Owned dog	D/Dog	Yes	No	No	No	No	No	Leg/Thigh	No	No	No	Yes	No	0	0	0	1	0	Yes	>=3	3
784	Kilifi	Kilifi North	Male	16	15+	0	2014-09-09	2014-08-09	31	Kilifi County Hosp	MWEZANGOMBE	Unowned Dog	S/dog	No	Yes	No	No	No	No	Leg/Thigh	No	No	No	Yes	No	0	0	0	1	0	Yes	>=3	5
785	Kilifi	Kilifi South	Male	14	<15	1	2014-09-25	2014-09-20	5	Kilifi County Hosp	KIZINGO	Owned dog	D/Dog	Yes	No	No	No	No	No	Leg/Thigh	No	No	No	Yes	No	0	0	0	1	0	Yes	<3	2
786	Kilifi	Kilifi North	Female	35	15+	0	2014-09-15	2014-06-18	89	Kilifi County Hosp	KIBARANI	Owned dog	D/Dog	Yes	No	No	No	No	No	Leg/Thigh	No	No	No	Yes	No	0	0	0	1	0	Yes	>=3	4
787	Kilifi	Kilifi North	Female	9	<15	1	2012-10-09	2012-10-09	0	Kilifi County Hosp	KADZINUNI	Owned dog	D/Dog	Yes	No	No	No	No	No	Leg/Thigh	No	No	No	Yes	No	0	0	0	1	0	Yes	>=3	5
788	Kilifi	Kilifi North	Female	64	15+	0	2014-09-15	2014-09-10	5	Kilifi County Hosp	MAVUENI	Owned dog	D/Dog	Yes	No	No	No	No	No	Leg/Thigh	No	No	No	Yes	No	0	0	0	1	0	Yes	>=3	5
789	Kilifi	Ganze	Male	13	<15	1	2014-10-10	2014-09-20	20	Kilifi County Hosp	SOKOKE	Unowned Dog	S/dog	No	Yes	No	No	No	No	Leg/Thigh	No	No	No	Yes	No	0	0	0	1	0	Yes	<3	1
790	Kilifi	Kilifi North	Male	17	15+	0	2014-05-11	2014-04-11	30	Kilifi County Hosp	RARE	Owned dog	D/Dog	Yes	No	No	No	No	No	Leg/Thigh	No	No	No	Yes	No	0	0	0	1	0	No
791	Kilifi	Kilifi North	Male	12	<15	1	2014-06-11	2014-06-11	0	Kilifi County Hosp	T-SHIP	Owned dog	D/Dog	Yes	No	No	No	No	No	Leg/Thigh	No	No	No	Yes	No	0	0	0	1	0	Yes	<3	2
792	Kilifi	Kilifi North	Female	35	15+	0	2014-09-15	2014-09-14	1	Kilifi County Hosp	UYOMA	Owned dog	D/Dog	Yes	No	No	No	No	No	Leg/Thigh	No	No	No	Yes	No	0	0	0	1	0	Yes	>=3	5
793	Kilifi	Kilifi North	Male	9	<15	1	2012-11-09	2012-10-09	31	Kilifi County Hosp	NDINGIRIA	Owned dog	D/Dog	Yes	No	No	No	No	No	Leg/Thigh	No	No	No	Yes	No	0	0	0	1	0	Yes	>=3	5
794	Kilifi	Kilifi North	Male	21	15+	0	2014-09-23	2014-09-14	9	Kilifi County Hosp	MSUFINI	Owned dog	D/Dog	Yes	No	No	No	No	No	Leg/Thigh	No	No	No	Yes	No	0	0	0	1	0	Yes	>=3	5
795	Kilifi	Kilifi South	Female	35	15+	0	2014-09-30	2014-09-27	3	Kilifi County Hosp	MTWAPA	Owned dog	D/Dog	Yes	No	No	No	No	No	Leg/Thigh	No	No	No	Yes	No	0	0	0	1	0	Yes	<3	1
796	Kilifi	Kilifi North	Female	14	<15	1	2014-07-11	2014-05-11	61	Kilifi County Hosp	PALAKUMI	Owned dog	D/Dog	Yes	No	No	No	No	No	Leg/Thigh	No	No	No	Yes	No	0	0	0	1	0	Yes	<3	1
797	Kilifi	Kilifi North	Female	12	<15	1	2014-03-12	2014-02-12	28	Kilifi County Hosp	MABIRIKANI	Owned dog	D/Dog	Yes	No	No	No	No	No	Leg/Thigh	No	No	No	Yes	No	0	0	0	1	0	Yes	>=3	4
798	Kilifi	Mvita	Female	50	15+	0	2014-10-10	2014-08-10	61	Kilifi County Hosp	CHANGAMWE	Unowned Dog	S/dog	No	Yes	No	No	No	No	Leg/Thigh	No	No	No	Yes	No	0	0	0	1	0	Yes	>=3	4
799	Kilifi	Kilifi South	Female	60	15+	0	2014-10-10	2014-08-10	61	Kilifi County Hosp	GANDINI	Unowned Dog	S/dog	No	Yes	No	No	No	No	Leg/Thigh	No	No	No	Yes	No	0	0	0	1	0	Yes	>=3	4
800	Kilifi	Kilifi North	Male	45	15+	0	2014-10-28	2014-10-18	10	Kilifi County Hosp	KILIFI	Unowned Dog	S/dog	No	Yes	No	No	No	No	Leg/Thigh	No	No	No	Yes	No	0	0	0	1	0	Yes	<3	2
801	Kilifi	Kilifi North	Male	13	<15	1	2014-05-12	2014-05-12	0	Kilifi County Hosp	MKOROSHONI	Owned dog	D/Dog	Yes	No	No	No	No	No	Leg/Thigh	No	No	No	Yes	No	0	0	0	1	0	Yes	>=3	4
802	Kilifi	Kilifi North	Male	69	15+	0	2014-11-10	2014-08-10	92	Kilifi County Hosp	SOKOKE	Owned cat		No	No	No	Yes	No	No	Leg/Thigh	No	No	No	Yes	No	0	0	0	1	0	Yes	<3	2
803	Kilifi	Kilifi North	Female	5	<15	1	2012-09-20	2012-09-20	0	Kilifi County Hosp	MTWAPA	Owned dog	D/Dog	Yes	No	No	No	No	No	Leg/Thigh	No	No	No	Yes	No	0	0	0	1	0	Yes	>=3	5
804	Kilifi	Kilifi North	Female	9	<15	1	2012-10-23	2012-10-22	1	Kilifi County Hosp	KAUMA	Owned dog	D/Dog	Yes	No	No	No	No	No	Leg/Thigh	No	No	No	Yes	No	0	0	0	1	0	Yes	<3	2
805	Kilifi	Kilifi North	Female	6	<15	1	2012-05-11	2012-04-11	30	Kilifi County Hosp	TEZO	Owned dog	D/Dog	Yes	No	No	No	No	No	Leg/Thigh	No	No	No	Yes	No	0	0	0	1	0	Yes	<3	1
806	Kilifi	Kilifi North	Male	8	<15	1	2012-07-11	2012-07-11	0	Kilifi County Hosp	CHA SIMBA	Owned dog	D/Dog	Yes	No	No	No	No	No	Leg/Thigh	No	No	No	Yes	No	0	0	0	1	0	Yes	<3	2
807	Kilifi	Kilifi North	Female	9	<15	1	2012-07-12	2012-06-12	30	Kilifi County Hosp	MKOLONI	Owned dog	D/Dog	Yes	No	No	No	No	No	Leg/Thigh	No	No	No	Yes	No	0	0	0	1	0	Yes	>=3	4
808	Kilifi	Ganze	Female	14	<15	1	2014-12-08	2014-12-04	4	Kilifi County Hosp	VITENGENI	Unowned Dog	S/dog	No	Yes	No	No	No	No	Leg/Thigh	No	No	No	Yes	No	0	0	0	1	0	Yes	<3	1
809	Kilifi	Kilifi North	Female	2	<15	1	2012-12-10	2012-11-11	29	Kilifi County Hosp	MALINDI	Owned dog	D/Dog	Yes	No	No	No	No	No	Leg/Thigh	No	No	No	Yes	No	0	0	0	1	0	Yes	>=3	5
810	Kilifi	Kilifi South	Male	70	15+	0	2014-10-31	2014-10-31	0	Kilifi County Hosp	CHASIMBA	Owned dog	D/Dog	Yes	No	No	No	No	No	Leg/Thigh	No	No	No	Yes	No	0	0	0	1	0	Yes	>=3	4
811	Kilifi	Kilifi South	Male	12	<15	1	2014-12-12	2014-11-29	13	Kilifi County Hosp	BANDACHO	Owned dog	D/Dog	Yes	No	No	No	No	No	Leg/Thigh	No	No	No	Yes	No	0	0	0	1	0	Yes	>=3	5
812	Kilifi	Kilifi North	Male	14	<15	1	2014-12-15	2014-12-12	3	Kilifi County Hosp	MNARANI	Owned dog	D/Dog	Yes	No	No	No	No	No	Leg/Thigh	No	No	No	Yes	No	0	0	0	1	0	Yes	<3	1
813	Kilifi	Kilifi North	Female	8	<15	1	2012-12-13	2012-10-12	62	Kilifi County Hosp	VEVESI	Owned dog	D/Dog	Yes	No	No	No	No	No	Leg/Thigh	No	No	No	Yes	No	0	0	0	1	0	Yes	>=3	4
814	Kilifi	Kilifi North	Male	40	15+	0	2014-10-27	2014-10-27	0	Kilifi County Hosp	Kilifi County Hosp	Owned cat		No	No	No	Yes	No	No	Leg/Thigh	No	No	No	Yes	No	0	0	0	1	0	Yes	<3	2
815	Kilifi	Kilifi South	Male	29	15+	0	2014-11-05	2014-11-01	4	Kilifi County Hosp	TAKAUNGU	Owned dog	D/Dog	Yes	No	No	No	No	No	Leg/Thigh	No	No	No	Yes	No	0	0	0	1	0	Yes	<3	1
816	Kilifi	Kilifi North	Male	32	15+	0	2014-07-11	2014-05-11	61	Kilifi County Hosp	MWAHERA	Owned dog	D/Dog	Yes	No	No	No	No	No	Leg/Thigh	No	No	No	Yes	No	0	0	0	1	0	Yes	>=3	4
817	Kilifi	Kilifi North	Female	30	15+	0	2014-07-11	2014-05-11	61	Kilifi County Hosp	PALAKUMI	Owned dog	D/Dog	Yes	No	No	No	No	No	Leg/Thigh	No	No	No	Yes	No	0	0	0	1	0	Yes	<3	1
818	Kilifi	Kilifi North	Female	14	<15	1	2014-12-22	2014-12-21	1	Kilifi County Hosp	DERA	Owned dog	D/Dog	Yes	No	No	No	No	No	Leg/Thigh	No	No	No	Yes	No	0	0	0	1	0	Yes	>=3	3
819	Kilifi	Kilifi North	Male	26	15+	0	2014-10-11	2014-10-11	0	Kilifi County Hosp	KAKANJUNI	Owned dog	D/Dog	Yes	No	No	No	No	No	Leg/Thigh	No	No	No	Yes	No	0	0	0	1	0	Yes	<3	2
820	Kilifi	Ganze	Male	12	<15	1	2015-01-07	2015-01-01	6	Kilifi County Hosp	PITANGUO	Owned dog	D/Dog	Yes	No	No	No	No	No	Leg/Thigh	No	No	No	Yes	No	0	0	0	1	0	Yes	>=3	4
821	Kilifi	Ganze	Female	25	15+	0	2014-07-11	2014-05-11	61	Kilifi County Hosp	PALAKUMI	Owned dog	D/Dog	Yes	No	No	No	No	No	Leg/Thigh	No	No	No	Yes	No	0	0	0	1	0	Yes	<3	1
822	Kilifi	Kilifi South	Female	8	<15	1	2013-07-05	2013-05-05	61	Kilifi County Hosp	CHONYI	Owned dog	D/Dog	Yes	No	No	No	No	No	Leg/Thigh	No	No	No	Yes	No	0	0	0	1	0	Yes	>=3	3
823	Kilifi	Kilifi North	Female	20	15+	0	2014-11-19	2014-10-15	35	Kilifi County Hosp	BAMBA	Owned dog	D/Dog	Yes	No	No	No	No	No	Leg/Thigh	No	No	No	Yes	No	0	0	0	1	0	Yes	>=3	5
824	Kilifi	Kilifi South	Female	5	<15	1	2013-05-13	2013-05-11	2	Kilifi County Hosp	CHONYI	Owned dog	D/Dog	Yes	No	No	No	No	No	Leg/Thigh	No	No	No	Yes	No	0	0	0	1	0	Yes	>=3	5
825	Kilifi	Kilifi South	Male	8	<15	1	2013-05-16	2013-05-09	7	Kilifi County Hosp	VIPINGO	Owned dog	D/Dog	Yes	No	No	No	No	No	Leg/Thigh	No	No	No	Yes	No	0	0	0	1	0	Yes	>=3	5
826	Kilifi	Kilifi North	Male	9	<15	1	2013-05-17	2013-05-17	0	Kilifi County Hosp	K.TOWNSHIP	Unowned Dog	S/dog	No	Yes	No	No	No	No	Leg/Thigh	No	No	No	Yes	No	0	0	0	1	0	Yes	>=3	5
827	Kilifi	Kilifi South	Male	35	15+	0	2014-11-21	2014-11-21	0	Kilifi County Hosp	CHONYI	Unowned Dog	S/dog	No	Yes	No	No	No	No	Leg/Thigh	No	No	No	Yes	No	0	0	0	1	0	No
828	Kilifi	Kilifi North	Female	10	<15	1	2015-01-09	2015-01-09	0	Kilifi County Hosp	MABIRIKANI	Owned dog	D/Dog	Yes	No	No	No	No	No	Leg/Thigh	No	No	No	Yes	No	0	0	0	1	0	Yes	<3	2
829	Kilifi	Kilifi South	Female	32	15+	0	2014-11-21	2014-11-21	0	Kilifi County Hosp	CHONYI	Owned dog	D/Dog	Yes	No	No	No	No	No	Leg/Thigh	No	No	No	Yes	No	0	0	0	1	0	Yes	>=3	5
830	Kilifi	Kilifi North	Female	18	15+	0	2015-01-13	2015-01-01	12	Kilifi County Hosp	MTWAPA	Owned dog	D/Dog	Yes	No	No	No	No	No	Leg/Thigh	No	No	No	Yes	No	0	0	0	1	0	Yes	<3	1
831	Kilifi	Kilifi North	Female	6	<15	1	2013-05-23	2013-05-23	0	Kilifi County Hosp	JARIBUNI	Unowned Dog	S/dog	No	Yes	No	No	No	No	Leg/Thigh	No	No	No	Yes	No	0	0	0	1	0	Yes	>=3	5
832	Kilifi	Kilifi North	Male	9	<15	1	2013-05-27	2013-05-25	2	Kilifi County Hosp	MARAFA	Owned dog	D/Dog	Yes	No	No	No	No	No	Leg/Thigh	No	No	No	Yes	No	0	0	0	1	0	Yes	>=3	5
833	Kilifi	Kilifi North	Male	4	<15	1	2013-03-06	2013-02-06	28	Kilifi County Hosp	FUMBINI	Owned dog	D/Dog	Yes	No	No	No	No	No	Leg/Thigh	No	No	No	Yes	No	0	0	0	1	0	Yes	>=3	5
834	Kilifi	Kilifi North	Male	25	15+	0	2014-11-19	2014-11-18	1	Kilifi County Hosp	FUMBINI	Owned dog	D/Dog	Yes	No	No	No	No	No	Leg/Thigh	No	No	No	Yes	No	0	0	0	1	0	Yes	>=3	5
835	Kilifi	Kilifi North	Male	37	15+	0	2014-11-25	2014-11-11	14	Kilifi County Hosp	T-SHIP	Owned dog	D/Dog	Yes	No	No	No	No	No	Leg/Thigh	No	No	No	Yes	No	0	0	0	1	0	Yes	<3	2
836	Kilifi	Ganze	Female	10	<15	1	2015-10-01	2015-09-16	15	Kilifi County Hosp	JARIBUNI	Owned dog	D/Dog	Yes	No	No	No	No	No	Leg/Thigh	No	No	No	Yes	No	0	0	0	1	0	Yes	>=3	5
837	Kilifi	Kilifi North	Male	5	<15	1	2013-06-06	2013-06-03	3	Kilifi County Hosp	MITANGONI	Unowned Dog	S/dog	No	Yes	No	No	No	No	Leg/Thigh	No	No	No	Yes	No	0	0	0	1	0	Yes	>=3	5
838	Kilifi	Kilifi North	Male	40	15+	0	2014-11-27	2014-11-27	0	Kilifi County Hosp	SOKOKE	Unowned Dog	S/dog	No	Yes	No	No	No	No	Leg/Thigh	No	No	No	Yes	No	0	0	0	1	0	Yes	>=3	5
839	Kilifi	Kilifi North	Male	70	15+	0	2014-11-27	2014-11-27	0	Kilifi County Hosp	SOKOKE	Unowned Dog	S/dog	No	Yes	No	No	No	No	Leg/Thigh	No	No	No	Yes	No	0	0	0	1	0	Yes	>=3	5
840	Kilifi	Kilifi North	Female	75	15+	0	2014-11-27	2014-11-26	1	Kilifi County Hosp	KAKANJUNI	Owned dog	D/Dog	Yes	No	No	No	No	No	Leg/Thigh	No	No	No	Yes	No	0	0	0	1	0	Yes	>=3	5
841	Kilifi	Kilifi North	Female	55	15+	0	2014-11-28	2014-11-27	1	Kilifi County Hosp	MTONDIA	Owned dog	D/Dog	Yes	No	No	No	No	No	Leg/Thigh	No	No	No	Yes	No	0	0	0	1	0	Yes	>=3	5
842	Kilifi	Kilifi North	Female	3	<15	1	2013-06-26	2013-06-16	10	Kilifi County Hosp	MBUDZI	Owned dog	D/Dog	Yes	No	No	No	No	No	Leg/Thigh	No	No	No	Yes	No	0	0	0	1	0	Yes	>=3	5
843	Kilifi	Kilifi North	Female	5	<15	1	2013-07-05	2013-06-29	6	Kilifi County Hosp	KIWANDANI	Owned dog	D/Dog	Yes	No	No	No	No	No	Leg/Thigh	No	No	No	Yes	No	0	0	0	1	0	Yes	>=3	3
844	Kilifi	Kilifi North	Female	5	<15	1	2013-07-05	2013-05-29	37	Kilifi County Hosp	KIWANDANI	Owned dog	D/Dog	Yes	No	No	No	No	No	Leg/Thigh	No	No	No	Yes	No	0	0	0	1	0	Yes	>=3	4
845	Kilifi	Kilifi North	Male	56	15+	0	2014-12-02	2014-09-20	73	Kilifi County Hosp	MNARANI	Owned dog	D/Dog	Yes	No	No	No	No	No	Leg/Thigh	No	No	No	Yes	No	0	0	0	1	0	Yes	>=3	5
846	Kilifi	Kilifi South	Male	77	15+	0	2014-12-15	2014-12-01	14	Kilifi County Hosp	CHONYI	Owned dog	D/Dog	Yes	No	No	No	No	No	Leg/Thigh	No	No	No	Yes	No	0	0	0	1	0	Yes	<3	2
847	Kilifi	Kilifi North	Male	44	15+	0	2014-12-29	2014-12-27	2	Kilifi County Hosp	KIBAONI	Owned cat		No	No	No	Yes	No	No	Leg/Thigh	No	No	No	Yes	No	0	0	0	1	0	Yes	>=3	5
848	Kilifi	Kilifi South	Male	2	<15	1	2013-09-27	2013-09-26	1	Kilifi County Hosp	MWARAKAYA	Owned dog	D/Dog	Yes	No	No	No	No	No	Leg/Thigh	No	No	No	Yes	No	0	0	0	1	0	Yes	<3	1
849	Kilifi	Kilifi North	Male	16	15+	0	2015-01-27	2014-12-01	57	Kilifi County Hosp	KONJORA	Owned dog	D/Dog	Yes	No	No	No	No	No	Leg/Thigh	No	No	No	Yes	No	0	0	0	1	0	Yes	>=3	5
850	Kilifi	Ganze	Male	23	15+	0	2014-12-22	2014-12-18	4	Kilifi County Hosp	GANZE	Owned dog	D/Dog	Yes	No	No	No	No	No	Leg/Thigh	No	No	No	Yes	No	0	0	0	1	0	Yes	>=3	3
851	Kilifi	Kilifi North	Female	20	15+	0	2015-05-01	2015-04-30	1	Kilifi County Hosp	MAREMBE	Owned dog	D/Dog	Yes	No	No	No	No	No	Leg/Thigh	No	No	No	Yes	No	0	0	0	1	0	Yes	>=3	5
852	Kilifi	Ganze	Male	13	<15	1	2015-01-28	2015-01-26	2	Kilifi County Hosp	KAFITSON	Owned dog	D/Dog	Yes	No	No	No	No	No	Leg/Thigh	No	No	No	Yes	No	0	0	0	1	0	Yes	<3	1
853	Kilifi	Ganze	Male	22	15+	0	2015-08-01	2015-07-31	1	Kilifi County Hosp	NZUVUNI	Owned dog	D/Dog	Yes	No	No	No	No	No	Leg/Thigh	No	No	No	Yes	No	0	0	0	1	0	Yes	>=3	3
854	Kilifi	Ganze	Male	27	15+	0	2015-09-01	2015-08-08	24	Kilifi County Hosp	MWAHERA	Unowned Dog	S/dog	No	Yes	No	No	No	No	Leg/Thigh	No	No	No	Yes	No	0	0	0	1	0	Yes	>=3	5
855	Kilifi	Kilifi North	Female	3	<15	1	2013-02-10	2013-01-10	31	Kilifi County Hosp	KIWANDANI	Owned dog	D/Dog	Yes	No	No	No	No	No	Leg/Thigh	No	No	No	Yes	No	0	0	0	1	0	Yes	>=3	3
856	Kilifi	Kilifi South	Female	5	<15	1	2014-02-10	2014-02-02	8	Kilifi County Hosp	CHONYI	Owned dog	D/Dog	Yes	No	No	No	No	No	Leg/Thigh	No	No	No	Yes	No	0	0	0	1	0	Yes	>=3	4
857	Kilifi	Kilifi North	Female	64	15+	0	2015-01-13	2015-01-01	12	Kilifi County Hosp	MAVUENI	Owned dog	D/Dog	Yes	No	No	No	No	No	Leg/Thigh	No	No	No	Yes	No	0	0	0	1	0	Yes	>=3	3
858	Kilifi	Ganze	Female	52	15+	0	2015-01-16	2015-01-15	1	Kilifi County Hosp	MADAMANI	Unowned Dog	S/dog	No	Yes	No	No	No	No	Leg/Thigh	No	No	No	Yes	No	0	0	0	1	0	Yes	>=3	5
859	Kilifi	Ganze	Female	49	15+	0	2015-01-26	2015-01-24	2	Kilifi County Hosp	DZIKUNZE	Owned dog	D/Dog	Yes	No	No	No	No	No	Leg/Thigh	No	No	No	Yes	No	0	0	0	1	0	Yes	<3	1
860	Kilifi	Ganze	Female	53	15+	0	2015-01-26	2015-01-25	1	Kilifi County Hosp	DZIKUNZE	Unowned Dog	S/dog	No	Yes	No	No	No	No	Leg/Thigh	No	No	No	Yes	No	0	0	0	1	0	Yes	>=3	5
861	Kilifi	Kilifi South	Female	3	<15	1	2014-02-25	2014-02-23	2	Kilifi County Hosp	VIPINGO	Owned dog	D/Dog	Yes	No	No	No	No	No	Leg/Thigh	No	No	No	Yes	No	0	0	0	1	0	Yes	>=3	5
862	Kilifi	Kilifi North	Male	37	15+	0	2015-02-02	2015-01-26	7	Kilifi County Hosp	KIRIBA	Owned dog	D/Dog	Yes	No	No	No	No	No	Leg/Thigh	No	No	No	Yes	No	0	0	0	1	0	Yes	>=3	5
863	Kilifi	Kilifi North	Male	6	<15	1	2014-03-24	2014-03-21	3	Kilifi County Hosp	MAKOBE	Owned dog	D/Dog	Yes	No	No	No	No	No	Leg/Thigh	No	No	No	Yes	No	0	0	0	1	0	Yes	>=3	5
864	Kilifi	Kilifi North	Male	15	15+	0	2015-02-02	2015-02-01	1	Kilifi County Hosp	FUMBINI	Owned dog	D/Dog	Yes	No	No	No	No	No	Leg/Thigh	No	No	No	Yes	No	0	0	0	1	0	Yes	>=3	5
865	Kilifi	Kilifi North	Male	13	<15	1	2015-02-06	2015-01-15	22	Kilifi County Hosp	MWAHERA	Owned dog	D/Dog	Yes	No	No	No	No	No	Leg/Thigh	No	No	No	Yes	No	0	0	0	1	0	Yes	<3	1
866	Kilifi	Kilifi North	Female	60	15+	0	2015-02-02	2015-01-30	3	Kilifi County Hosp	MAJAJANI	Unowned Dog	S/dog	No	Yes	No	No	No	No	Leg/Thigh	No	No	No	Yes	No	0	0	0	1	0	Yes	<3	2
867	Kilifi	Kilifi North	Male	6	<15	1	2014-04-16	2014-04-11	5	Kilifi County Hosp	MNARANI	Owned dog	D/Dog	Yes	No	No	No	No	No	Leg/Thigh	No	No	No	Yes	No	0	0	0	1	0	Yes	>=3	5
868	Kilifi	Ganze	Male	7	<15	1	2014-04-27	2014-04-27	0	Kilifi County Hosp	MABIRIKANI	Owned dog	D/Dog	Yes	No	No	No	No	No	Leg/Thigh	No	No	No	Yes	No	0	0	0	1	0	Yes	>=3	5
869	Kilifi	Kilifi South	Male	26	15+	0	2015-02-09	2015-02-09	0	Kilifi County Hosp	CHASIMBA	Unowned Dog	S/dog	No	Yes	No	No	No	No	Leg/Thigh	No	No	No	Yes	No	0	0	0	1	0	Yes	>=3	5
870	Kilifi	Ganze	Female	46	15+	0	2015-02-10	2015-02-10	0	Kilifi County Hosp	M/NDEGE	Owned dog	D/Dog	Yes	No	No	No	No	No	Leg/Thigh	No	No	No	Yes	No	0	0	0	1	0	Yes	<3	1
871	Kilifi	Ganze	Male	4	<15	1	2014-05-05	2014-04-28	7	Kilifi County Hosp	VITENGENI	Owned dog	D/Dog	Yes	No	No	No	No	No	Leg/Thigh	No	No	No	Yes	No	0	0	0	1	0	Yes	<3	1
872	Kilifi	Kilifi North	Male	9	<15	1	2014-05-21	2014-05-18	3	Kilifi County Hosp	GANZE	Owned dog	D/Dog	Yes	No	No	No	No	No	Leg/Thigh	No	No	No	Yes	No	0	0	0	1	0	Yes	<3	1
873	Kilifi	Ganze	Female	16	15+	0	2015-02-09	2015-02-08	1	Kilifi County Hosp	KAKANJUNI	Owned dog	D/Dog	Yes	No	No	No	No	No	Leg/Thigh	No	No	No	Yes	No	0	0	0	1	0	Yes	>=3	3
874	Kilifi	Ganze	Female	24	15+	0	2015-02-10	2015-02-08	2	Kilifi County Hosp	KAKANJUNI	Owned dog	D/Dog	Yes	No	No	No	No	No	Leg/Thigh	No	No	No	Yes	No	0	0	0	1	0	Yes	>=3	4
875	Kilifi	Ganze	Female	16	15+	0	2015-02-09	2015-01-31	9	Kilifi County Hosp	VITENGENI	Owned dog	D/Dog	Yes	No	No	No	No	No	Leg/Thigh	No	No	No	Yes	No	0	0	0	1	0	Yes	<3	1
876	Kilifi	Ganze	Male	42	15+	0	2015-02-11	2015-01-06	36	Kilifi County Hosp	DIDA	Owned dog	D/Dog	Yes	No	No	No	No	No	Leg/Thigh	No	No	No	Yes	No	0	0	0	1	0	Yes	>=3	4
877	Kilifi	Ganze	Female	14	<15	1	2015-02-11	2015-02-10	1	Kilifi County Hosp	NZOVUNI	Owned dog	D/Dog	Yes	No	No	No	No	No	Leg/Thigh	No	No	No	Yes	No	0	0	0	1	0	Yes	>=3	5
878	Kilifi	Kilifi South	Female	5	<15	1	2014-05-29	2014-05-26	3	Kilifi County Hosp	ZIANI	Owned dog	D/Dog	Yes	No	No	No	No	No	Leg/Thigh	No	No	No	Yes	No	0	0	0	1	0	Yes	>=3	5
879	Kilifi	Ganze	Male	23	15+	0	2015-02-11	2015-02-08	3	Kilifi County Hosp	MAGOGONI	Owned dog	D/Dog	Yes	No	No	No	No	No	Leg/Thigh	No	No	No	Yes	No	0	0	0	1	0	Yes	>=3	5
880	Kilifi	Ganze	Male	30	15+	0	2015-02-13	2015-02-02	11	Kilifi County Hosp	KITENGWANI	Owned dog	D/Dog	Yes	No	No	No	No	No	Leg/Thigh	No	No	No	Yes	No	0	0	0	1	0	Yes	<3	2
881	Kilifi	Ganze	Female	4	<15	1	2014-06-06	2014-03-06	92	Kilifi County Hosp	DUNGICHA	Owned dog	D/Dog	Yes	No	No	No	No	No	Leg/Thigh	No	No	No	Yes	No	0	0	0	1	0	Yes	>=3	5
882	Kilifi	Ganze	Female	8	<15	1	2014-07-24	2014-07-18	6	Kilifi County Hosp	JARIBUNI	Owned dog	D/Dog	Yes	No	No	No	No	No	Leg/Thigh	No	No	No	Yes	No	0	0	0	1	0	Yes	<3	1
883	Kilifi	Kilifi North	Male	3	<15	1	2014-07-28	2014-07-28	0	Kilifi County Hosp	PINGILIKANI	Unowned Dog	S/dog	No	Yes	No	No	No	No	Leg/Thigh	No	No	No	Yes	No	0	0	0	1	0	Yes	>=3	5
884	Kilifi	Kilifi North	Female	41	15+	0	2015-02-18	2015-02-18	0	Kilifi County Hosp	BLAST	Owned dog	D/Dog	Yes	No	No	No	No	No	Leg/Thigh	No	No	No	Yes	No	0	0	0	1	0	No
885	Kilifi	Ganze	Male	8	<15	1	2014-06-08	2014-04-08	61	Kilifi County Hosp	JARIBUNI	Owned dog	D/Dog	Yes	No	No	No	No	No	Leg/Thigh	No	No	No	Yes	No	0	0	0	1	0	Yes	>=3	5
886	Kilifi	Kilifi North	Male	6	<15	1	2014-08-07	2014-07-30	8	Kilifi County Hosp	MITANGONI	Owned dog	D/Dog	Yes	No	No	No	No	No	Leg/Thigh	No	No	No	Yes	No	0	0	0	1	0	Yes	>=3	4
887	Kilifi	Kilifi North	Female	76	15+	0	2015-02-23	2015-02-23	0	Kilifi County Hosp	MNARANI	Owned dog	D/Dog	Yes	No	No	No	No	No	Leg/Thigh	No	No	No	Yes	No	0	0	0	1	0	Yes	>=3	5
888	Kilifi	Kilifi North	Female	50	15+	0	2015-03-02	2015-02-02	28	Kilifi County Hosp	KAYANDA	Unowned Dog	S/dog	No	Yes	No	No	No	No	Leg/Thigh	No	No	No	Yes	No	0	0	0	1	0	Yes	>=3	5
889	Kilifi	Kilifi North	Female	25	15+	0	2015-03-02	2014-12-25	67	Kilifi County Hosp	BALE	Unowned Dog	S/dog	No	Yes	No	No	No	No	Leg/Thigh	No	No	No	Yes	No	0	0	0	1	0	Yes	>=3	4
890	Kilifi	Kilifi South	Male	9	<15	1	2014-08-13	2014-08-08	5	Kilifi County Hosp	VIPINGO	Unowned Dog	S/dog	No	Yes	No	No	No	No	Leg/Thigh	No	No	No	Yes	No	0	0	0	1	0	No
891	Kilifi	Kilifi North	Male	15	15+	0	2015-02-12	2015-02-10	2	Kilifi County Hosp	KIWANDANI	Owned dog	D/Dog	Yes	No	No	No	No	No	Leg/Thigh	No	No	No	Yes	No	0	0	0	1	0	Yes	>=3	5
892	Kilifi	Kilifi North	Male	5	<15	1	2014-08-19	2014-08-15	4	Kilifi County Hosp	MNARANI	Owned dog	D/Dog	Yes	No	No	No	No	No	Leg/Thigh	No	No	No	Yes	No	0	0	0	1	0	Yes	<3	1
893	Kilifi	Kilifi North	Male	15	15+	0	2015-02-19	2015-02-19	0	Kilifi County Hosp	MATSANGONI	Unowned Dog	S/dog	No	Yes	No	No	No	No	Leg/Thigh	No	No	No	Yes	No	0	0	0	1	0	Yes	<3	1
894	Kilifi	Ganze	Male	63	15+	0	2015-03-05	2015-03-03	2	Kilifi County Hosp	VITENGENI	Unowned Dog	S/dog	No	Yes	No	No	No	No	Leg/Thigh	No	No	No	Yes	No	0	0	0	1	0	Yes	<3	1
895	Kilifi	Kilifi South	Male	19	15+	0	2015-02-28	2015-02-23	5	Kilifi County Hosp	KIZINGO	Owned dog	D/Dog	Yes	No	No	No	No	No	Leg/Thigh	No	No	No	Yes	No	0	0	0	1	0	No
896	Kilifi	Ganze	Male	9	<15	1	2014-09-08	2014-08-20	19	Kilifi County Hosp	MGODOMANI	Owned dog	D/Dog	Yes	No	No	No	No	No	Leg/Thigh	No	No	No	Yes	No	0	0	0	1	0	Yes	>=3	3
897	Kilifi	Kilifi North	Female	75	15+	0	2015-03-06	2015-03-02	4	Kilifi County Hosp	KIBARANI	Owned dog	D/Dog	Yes	No	No	No	No	No	Leg/Thigh	No	No	No	Yes	No	0	0	0	1	0	Yes	>=3	5
898	Kilifi	Kilifi North	Male	4	<15	1	2014-09-09	2014-09-09	0	Kilifi County Hosp	KONJORA	Unowned Dog	S/dog	No	Yes	No	No	No	No	Leg/Thigh	No	No	No	Yes	No	0	0	0	1	0	Yes	>=3	5
899	Kilifi	Kilifi South	Male	5	<15	1	2014-09-18	2014-09-15	3	Kilifi County Hosp	CHASIMBA	Owned dog	D/Dog	Yes	No	No	No	No	No	Leg/Thigh	No	No	No	Yes	No	0	0	0	1	0	Yes	>=3	5
900	Kilifi	Ganze	Female	46	15+	0	2015-03-14	2015-03-03	11	Kilifi County Hosp	DIDA	Owned dog	D/Dog	Yes	No	No	No	No	No	Leg/Thigh	No	No	No	Yes	No	0	0	0	1	0	Yes	>=3	4
901	Kilifi	Kilifi North	Female	12	<15	1	2015-03-03	2015-02-28	3	Kilifi County Hosp	TAKAUNGU	Unowned Dog	S/dog	No	Yes	No	No	No	No	Leg/Thigh	No	No	No	Yes	No	0	0	0	1	0	Yes	>=3	5
902	Kilifi	Kilifi North	Male	27	15+	0	2015-03-16	2015-03-15	1	Kilifi County Hosp	MNARANI	Owned dog	D/Dog	Yes	No	No	No	No	No	Leg/Thigh	No	No	No	Yes	No	0	0	0	1	0	Yes	>=3	5
903	Kilifi	Ganze	Male	41	15+	0	2015-04-02	2015-01-24	68	Kilifi County Hosp	SOKOKE	Owned dog	D/Dog	Yes	No	No	No	No	No	Leg/Thigh	No	No	No	Yes	No	0	0	0	1	0	Yes	>=3	5
904	Kilifi	Ganze	Female	5	<15	1	2014-09-18	2014-09-17	1	Kilifi County Hosp	MBUDZI	Unowned Dog	S/dog	No	Yes	No	No	No	No	Leg/Thigh	No	No	No	Yes	No	0	0	0	1	0	Yes	>=3	5
905	Kilifi	Kilifi North	Male	5	<15	1	2014-09-18	2014-09-17	1	Kilifi County Hosp	NGERENYA	Owned dog	D/Dog	Yes	No	No	No	No	No	Leg/Thigh	No	No	No	Yes	No	0	0	0	1	0	Yes	>=3	5
906	Kilifi	Ganze	Female	13	<15	1	2015-03-18	2015-03-15	3	Kilifi County Hosp	BARAKA	Owned dog	D/Dog	Yes	No	No	No	No	No	Leg/Thigh	No	No	No	Yes	No	0	0	0	1	0	Yes	<3	2
907	Kilifi	Kilifi North	Male	17	15+	0	2015-04-17	2015-04-16	1	Kilifi County Hosp	KIWANDANI	Owned dog	D/Dog	Yes	No	No	No	No	No	Leg/Thigh	No	No	No	Yes	No	0	0	0	1	0	Yes	>=3	4
908	Kilifi	Kilifi North	Female	22	15+	0	2015-04-02	2015-04-01	1	Kilifi County Hosp	KIBAONI	Unowned Dog	S/dog	No	Yes	No	No	No	No	Leg/Thigh	No	No	No	Yes	No	0	0	0	1	0	Yes	>=3	3
909	Kilifi	Kilifi North	Male	4	<15	1	2014-09-22	2014-09-21	1	Kilifi County Hosp	MAVUENI	Owned dog	D/Dog	Yes	No	No	No	No	No	Leg/Thigh	No	No	No	Yes	No	0	0	0	1	0	Yes	>=3	4
910	Kilifi	Kilifi South	Male	8	<15	1	2014-09-22	2014-09-19	3	Kilifi County Hosp	MTWAPA	Owned dog	D/Dog	Yes	No	No	No	No	No	Leg/Thigh	No	No	No	Yes	No	0	0	0	1	0	Yes	<3	1
911	Kilifi	Kilifi South	Female	45	15+	0	2015-04-08	2015-04-08	0	Kilifi County Hosp	NGAMANI	Owned dog	D/Dog	Yes	No	No	No	No	No	Leg/Thigh	No	No	No	Yes	No	0	0	0	1	0	Yes	>=3	5
912	Kilifi	Kilifi North	Female	40	15+	0	2015-04-10	2015-04-09	1	Kilifi County Hosp	M/SABA	Owned dog	D/Dog	Yes	No	No	No	No	No	Leg/Thigh	No	No	No	Yes	No	0	0	0	1	0	Yes	>=3	5
913	Kilifi	Ganze	Female	32	15+	0	2015-04-14	2015-04-03	11	Kilifi County Hosp	VITENGENI	Unowned Dog	S/dog	No	Yes	No	No	No	No	Leg/Thigh	No	No	No	Yes	No	0	0	0	1	0	Yes	>=3	4
914	Kilifi	Kilifi North	Female	19	15+	0	2015-05-11	2015-05-10	1	Kilifi County Hosp	MAVUENI	Unowned Dog	S/dog	No	Yes	No	No	No	No	Leg/Thigh	No	No	No	Yes	No	0	0	0	1	0	Yes	>=3	4
915	Kilifi	Kilifi North	Male	20	15+	0	2015-04-15	2015-04-04	11	Kilifi County Hosp	KONJORA	Owned dog	D/Dog	Yes	No	No	No	No	No	Leg/Thigh	No	No	No	Yes	No	0	0	0	1	0	Yes	>=3	4
916	Kilifi	Ganze	Male	6	<15	1	2014-09-23	2014-09-23	0	Kilifi County Hosp	MBUDZI	Unowned Dog	S/dog	No	Yes	No	No	No	No	Leg/Thigh	No	No	No	Yes	No	0	0	0	1	0	Yes	>=3	5
917	Kilifi	Kilifi South	Female	57	15+	0	2015-04-17	2015-04-16	1	Kilifi County Hosp	ZIANI	Owned dog	D/Dog	Yes	No	No	No	No	No	Leg/Thigh	No	No	No	Yes	No	0	0	0	1	0	Yes	>=3	4
918	Kilifi	Ganze	Male	14	<15	1	2015-05-19	2015-05-17	2	Kilifi County Hosp	KAUMA	Owned dog	D/Dog	Yes	No	No	No	No	No	Leg/Thigh	No	No	No	Yes	No	0	0	0	1	0	Yes	>=3	4
919	Kilifi	Ganze	Female	40	15+	0	2015-04-23	2015-04-21	2	Kilifi County Hosp	MABOMANI	Owned dog	D/Dog	Yes	No	No	No	No	No	Leg/Thigh	No	No	No	Yes	No	0	0	0	1	0	Yes	>=3	4
920	Kilifi	Kilifi North	Female	7	<15	1	2014-09-30	2014-09-27	3	Kilifi County Hosp	MTAANI	Unowned Dog	S/dog	No	Yes	No	No	No	No	Leg/Thigh	No	No	No	Yes	No	0	0	0	1	0	Yes	>=3	5
921	Kilifi	Rabai	Male	67	15+	0	2015-04-30	2015-04-30	0	Kilifi County Hosp	M/NYUNDO	Unowned Dog	S/dog	No	Yes	No	No	No	No	Leg/Thigh	No	No	No	Yes	No	0	0	0	1	0	Yes	>=3	3
922	Kilifi	Kilifi North	Male	55	15+	0	2015-05-08	2015-05-04	4	Kilifi County Hosp	KONJORA	Unowned Dog	S/dog	No	Yes	No	No	No	No	Leg/Thigh	No	No	No	Yes	No	0	0	0	1	0	Yes	>=3	3
923	Kilifi	Kilifi North	Male	46	15+	0	2015-05-08	2015-05-07	1	Kilifi County Hosp	K/MWANGO	Owned dog	D/Dog	Yes	No	No	No	No	No	Leg/Thigh	No	No	No	Yes	No	0	0	0	1	0	Yes	<3	1
924	Kilifi	Kilifi South	Male	5	<15	1	2014-10-28	2014-10-20	8	Kilifi County Hosp	MWARAKAYA	Unowned Dog	S/dog	No	Yes	No	No	No	No	Leg/Thigh	No	No	No	Yes	No	0	0	0	1	0	Yes	>=3	3
925	Kilifi	Kilifi North	Male	13	<15	1	2015-06-03	2015-02-28	95	Kilifi County Hosp	MATSANGONI	Owned dog	D/Dog	Yes	No	No	No	No	No	Leg/Thigh	No	No	No	Yes	No	0	0	0	1	0	Yes	>=3	4
926	Kilifi	Kilifi North	Male	40	15+	0	2015-05-11	2015-05-08	3	Kilifi County Hosp	NGERENYA	Owned dog	D/Dog	Yes	No	No	No	No	No	Leg/Thigh	No	No	No	Yes	No	0	0	0	1	0	Yes	<3	1
927	Kilifi	Kilifi North	Male	12	<15	1	2015-06-05	2015-06-04	1	Kilifi County Hosp	DUNGICHA	Owned dog	D/Dog	Yes	No	No	No	No	No	Leg/Thigh	No	No	No	Yes	No	0	0	0	1	0	Yes	>=3	5
928	Kilifi	Kilifi South	Male	15	15+	0	2015-06-19	2015-06-13	6	Kilifi County Hosp	KITSOENI	Unowned Dog	S/dog	No	Yes	No	No	No	No	Leg/Thigh	No	No	No	Yes	No	0	0	0	1	0	Yes	>=3	4
929	Kilifi	Ganze	Male	37	15+	0	2015-05-20	2015-03-30	51	Kilifi County Hosp	VITENGENI	Owned dog	D/Dog	Yes	No	No	No	No	No	Leg/Thigh	No	No	No	Yes	No	0	0	0	1	0	Yes	>=3	4
930	Kilifi	Kilifi North	Female	36	15+	0	2015-05-20	2015-05-05	15	Kilifi County Hosp	TEZO	Owned dog	D/Dog	Yes	No	No	No	No	No	Leg/Thigh	No	No	No	Yes	No	0	0	0	1	0	Yes	>=3	5
931	Kilifi	Ganze	Male	13	<15	1	2015-06-25	2015-06-04	21	Kilifi County Hosp	MWARANDINDA	Unowned Dog	S/dog	No	Yes	No	No	No	No	Leg/Thigh	No	No	No	Yes	No	0	0	0	1	0	Yes	>=3	5
932	Kilifi	Kilifi South	Male	5	<15	1	2014-11-10	2014-10-24	17	Kilifi County Hosp	CHASIMBA	Owned dog	D/Dog	Yes	No	No	No	No	No	Leg/Thigh	No	No	No	Yes	No	0	0	0	1	0	Yes	<3	1
933	Kilifi	Ganze	Male	10	<15	1	2015-06-26	2015-06-25	1	Kilifi County Hosp	SOKOKE	Owned dog	D/Dog	Yes	No	No	No	No	No	Leg/Thigh	No	No	No	Yes	No	0	0	0	1	0	Yes	>=3	4
934	Kilifi	Kilifi South	Female	60	15+	0	2015-05-29	2015-05-18	11	Kilifi County Hosp	VIPINGO	Owned dog	D/Dog	Yes	No	No	No	No	No	Leg/Thigh	No	No	No	Yes	No	0	0	0	1	0	Yes	>=3	5
935	Kilifi	Ganze	Male	12	<15	1	2015-06-29	2015-06-27	2	Kilifi County Hosp	DZIKUNZE	Owned dog	D/Dog	Yes	No	No	No	No	No	Leg/Thigh	No	No	No	Yes	No	0	0	0	1	0	Yes	>=3	3
936	Kilifi	Kilifi North	Male	40	15+	0	2015-05-27	2015-05-23	4	Kilifi County Hosp	KIBOKONI	Unowned Dog	S/dog	No	Yes	No	No	No	No	Leg/Thigh	No	No	No	Yes	No	0	0	0	1	0	Yes	<3	2
937	Kilifi	Kilifi North	Female	35	15+	0	2015-06-03	2015-02-28	95	Kilifi County Hosp	MATSANGONI	Owned dog	D/Dog	Yes	No	No	No	No	No	Leg/Thigh	No	No	No	Yes	No	0	0	0	1	0	Yes	>=3	4
938	Kilifi	Kilifi North	Female	30	15+	0	2015-06-05	2015-06-04	1	Kilifi County Hosp	KIWANDANI	Owned dog	D/Dog	Yes	No	No	No	No	No	Leg/Thigh	No	No	No	Yes	No	0	0	0	1	0	Yes	>=3	5
939	Kilifi	Ganze	Male	20	15+	0	2015-06-09	2015-05-30	10	Kilifi County Hosp	MILORE	Owned dog	D/Dog	Yes	No	No	No	No	No	Leg/Thigh	No	No	No	Yes	No	0	0	0	1	0	Yes	>=3	5
940	Kilifi	Kilifi North	Male	13	<15	1	2015-07-01	2015-07-01	0	Kilifi County Hosp	KONJORA	Unowned Dog	S/dog	No	Yes	No	No	No	No	Leg/Thigh	No	No	No	Yes	No	0	0	0	1	0	Yes	<3	1
941	Kilifi	Kilifi North	Male	3	<15	1	2014-11-25	2014-11-24	1	Kilifi County Hosp	KONJORA	Unowned Dog	S/dog	No	Yes	No	No	No	No	Leg/Thigh	No	No	No	Yes	No	0	0	0	1	0	Yes	>=3	5
942	Kilifi	Kilifi South	Male	7	<15	1	2014-12-18	2014-12-16	2	Kilifi County Hosp	CHONYI	Owned dog	D/Dog	Yes	No	No	No	No	No	Leg/Thigh	No	No	No	Yes	No	0	0	0	1	0	Yes	>=3	3
943	Kilifi	Ganze	Male	35	15+	0	2015-06-09	2015-06-06	3	Kilifi County Hosp	NYARI	Owned dog	D/Dog	Yes	No	No	No	No	No	Leg/Thigh	No	No	No	Yes	No	0	0	0	1	0	Yes	<3	2
944	Kilifi	Ganze	Male	4	<15	1	2015-01-16	2014-10-10	98	Kilifi County Hosp	SOKOKE	Unowned Dog	S/dog	No	Yes	No	No	No	No	Leg/Thigh	No	No	No	Yes	No	0	0	0	1	0	Yes	<3	1
945	Kilifi	Ganze	Female	28	15+	0	2015-06-12	2015-06-11	1	Kilifi County Hosp	MILORE	Owned dog	D/Dog	Yes	No	No	No	No	No	Leg/Thigh	No	No	No	Yes	No	0	0	0	1	0	Yes	>=3	3
946	Kilifi	Kilifi South	Male	36	15+	0	2015-06-16	2015-06-06	10	Kilifi County Hosp	MTWAPA	Owned dog	D/Dog	Yes	No	No	No	No	No	Leg/Thigh	No	No	No	Yes	No	0	0	0	1	0	Yes	>=3	4
947	Kilifi	Kilifi North	Male	3	<15	1	2015-02-06	2015-02-06	0	Kilifi County Hosp	MAYAYANI	Owned dog	D/Dog	Yes	No	No	No	No	No	Leg/Thigh	No	No	No	Yes	No	0	0	0	1	0	No
948	Kilifi	Kilifi South	Male	11	<15	1	2015-07-31	2015-07-28	3	Kilifi County Hosp	PINGILIKANI	Owned dog	D/Dog	Yes	No	No	No	No	No	Leg/Thigh	No	No	No	Yes	No	0	0	0	1	0	Yes	>=3	5
949	Kilifi	Kilifi South	Female	8	<15	1	2015-02-09	2015-02-07	2	Kilifi County Hosp	MTWAPA	Owned dog	D/Dog	Yes	No	No	No	No	No	Leg/Thigh	No	No	No	Yes	No	0	0	0	1	0	Yes	>=3	5
950	Kilifi	Kilifi North	Male	16	15+	0	2015-08-12	2015-08-11	1	Kilifi County Hosp	TEZO	Owned dog	D/Dog	Yes	No	No	No	No	No	Leg/Thigh	No	No	No	Yes	No	0	0	0	1	0	Yes	>=3	5
951	Kilifi	Kilifi North	Female	54	15+	0	2015-06-22	2015-06-21	1	Kilifi County Hosp	CHUMANI	Owned dog	D/Dog	Yes	No	No	No	No	No	Leg/Thigh	No	No	No	Yes	No	0	0	0	1	0	Yes	>=3	4
952	Kilifi	Kilifi South	Male	59	15+	0	2015-06-29	2015-06-28	1	Kilifi County Hosp	KADZODZO	Owned dog	D/Dog	Yes	No	No	No	No	No	Leg/Thigh	No	No	No	Yes	No	0	0	0	1	0	Yes	>=3	3
953	Kilifi	Kilifi North	Female	25	15+	0	2015-06-30	2015-06-29	1	Kilifi County Hosp	TAKAUNGU	Unowned Dog	S/dog	No	Yes	No	No	No	No	Leg/Thigh	No	No	No	Yes	No	0	0	0	1	0	Yes	>=3	3
954	Kilifi	Ganze	Female	11	<15	1	2015-08-18	2015-08-18	0	Kilifi County Hosp	MATOWE	Unowned Dog	S/dog	No	Yes	No	No	No	No	Leg/Thigh	No	No	No	Yes	No	0	0	0	1	0	Yes	<3	1
955	Kilifi	Kilifi North	Male	9	<15	1	2015-02-17	2015-02-16	1	Kilifi County Hosp	MAVUENI	Unowned Dog	S/dog	No	Yes	No	No	No	No	Leg/Thigh	No	No	No	Yes	No	0	0	0	1	0	Yes	>=3	5
956	Kilifi	Ganze	Male	12	<15	1	2015-08-31	2015-07-24	38	Kilifi County Hosp	VYAMBANI	Owned dog	D/Dog	Yes	No	No	No	No	No	Leg/Thigh	No	No	No	Yes	No	0	0	0	1	0	Yes	>=3	5
957	Kilifi	Kilifi North	Male	8	<15	1	2015-03-02	2015-02-02	28	Kilifi County Hosp	VUMA	Unowned Dog	S/dog	No	Yes	No	No	No	No	Leg/Thigh	No	No	No	Yes	No	0	0	0	1	0	Yes	>=3	5
958	Kilifi	Kilifi North	Male	8	<15	1	2015-03-02	2015-02-02	28	Kilifi County Hosp	VUMA	Unowned Dog	S/dog	No	Yes	No	No	No	No	Leg/Thigh	No	No	No	Yes	No	0	0	0	1	0	Yes	>=3	5
959	Kilifi	Ganze	Male	15	15+	0	2015-07-29	2015-07-28	1	Kilifi County Hosp	DZIKUNZE	Owned dog	D/Dog	Yes	No	No	No	No	No	Leg/Thigh	No	No	No	Yes	No	0	0	0	1	0	Yes	<3	1
960	Kilifi	Kilifi North	Female	48	15+	0	2015-07-07	2015-06-29	8	Kilifi County Hosp	TAKAUNGU	Unowned Dog	S/dog	No	Yes	No	No	No	No	Leg/Thigh	No	No	No	Yes	No	0	0	0	1	0	Yes	>=3	3
961	Kilifi	Kilifi North	Male	47	15+	0	2015-07-07	2015-06-30	7	Kilifi County Hosp	MSONGOLONI	Owned dog	D/Dog	Yes	No	No	No	No	No	Leg/Thigh	No	No	No	Yes	No	0	0	0	1	0	Yes	>=3	4
962	Kilifi	Ganze	Female	33	15+	0	2015-07-28	2015-07-13	15	Kilifi County Hosp	SOKOKE	Owned dog	D/Dog	Yes	No	No	No	No	No	Leg/Thigh	No	No	No	Yes	No	0	0	0	1	0	Yes	>=3	5
963	Kilifi	Ganze	Male	13	<15	1	2015-09-21	2015-09-14	7	Kilifi County Hosp	BALE	Owned dog	D/Dog	Yes	No	No	No	No	No	Leg/Thigh	No	No	No	Yes	No	0	0	0	1	0	Yes	<3	2
964	Kilifi	Kilifi North	Female	20	15+	0	2015-07-28	2015-07-27	1	Kilifi County Hosp	TEZO	Owned dog	D/Dog	Yes	No	No	No	No	No	Leg/Thigh	No	No	No	Yes	No	0	0	0	1	0	Yes	>=3	4
965	Kilifi	Kilifi North	Male	20	15+	0	2015-08-07	2015-08-05	2	Kilifi County Hosp	NYARI	Owned dog	D/Dog	Yes	No	No	No	No	No	Leg/Thigh	No	No	No	Yes	No	0	0	0	1	0	Yes	>=3	4
966	Kilifi	Kilifi North	Male	4	<15	1	2015-03-03	2015-02-28	3	Kilifi County Hosp	MBOGOLO	Unowned Dog	S/dog	No	Yes	No	No	No	No	Leg/Thigh	No	No	No	Yes	No	0	0	0	1	0	Yes	<3	1
967	Kilifi	Ganze	Female	4	<15	1	2015-03-16	2015-03-03	13	Kilifi County Hosp	MADAMANI	Owned dog	D/Dog	Yes	No	No	No	No	No	Leg/Thigh	No	No	No	Yes	No	0	0	0	1	0	Yes	>=3	4
968	Kilifi	Ganze	Male	13	<15	1	2015-09-30	2015-09-30	0	Kilifi County Hosp	GANZE	Owned dog	D/Dog	Yes	No	No	No	No	No	Leg/Thigh	No	No	No	Yes	No	0	0	0	1	0	Yes	>=3	4
969	Kilifi	Kilifi South	Female	40	15+	0	2015-08-11	2015-08-10	1	Kilifi County Hosp	NGOMBENI	Owned dog	D/Dog	Yes	No	No	No	No	No	Leg/Thigh	No	No	No	Yes	No	0	0	0	1	0	Yes	>=3	5
970	Kilifi	Ganze	Female	14	<15	1	2015-10-21	2015-08-07	75	Kilifi County Hosp	DANICHA	Unowned Dog	S/dog	No	Yes	No	No	No	No	Leg/Thigh	No	No	No	Yes	No	0	0	0	1	0	Yes	<3	2
971	Kilifi	Kilifi North	Male	48	15+	0	2015-08-28	2015-08-27	1	Kilifi County Hosp	MATSANGONI	Owned dog	D/Dog	Yes	No	No	No	No	No	Leg/Thigh	No	No	No	Yes	No	0	0	0	1	0	Yes	>=3	5
972	Kilifi	Kilifi South	Male	34	15+	0	2015-08-31	2015-08-31	0	Kilifi County Hosp	VIPINGO	Owned dog	D/Dog	Yes	No	No	No	No	No	Leg/Thigh	No	No	No	Yes	No	0	0	0	1	0	Yes	>=3	5
973	Kilifi	Ganze	Female	36	15+	0	2015-08-31	2015-08-31	0	Kilifi County Hosp	DUNGICHA	Owned dog	D/Dog	Yes	No	No	No	No	No	Leg/Thigh	No	No	No	Yes	No	0	0	0	1	0	Yes	<3	1
974	Kilifi	Ganze	Male	6	<15	1	2015-04-23	2015-03-24	30	Kilifi County Hosp	MIRIHINI	Unowned Dog	S/dog	No	Yes	No	No	No	No	Leg/Thigh	No	No	No	Yes	No	0	0	0	1	0	Yes	<3	2
975	Kilifi	Kilifi North	Male	10	<15	1	2015-10-27	2015-10-08	19	Kilifi County Hosp	M/NGOMBE	Owned dog	D/Dog	Yes	No	No	No	No	No	Leg/Thigh	No	No	No	Yes	No	0	0	0	1	0	Yes	>=3	5
976	Kilifi	Kilifi South	Male	5	<15	1	2015-04-13	2015-04-03	10	Kilifi County Hosp	MWELE	Unowned Dog	S/dog	No	Yes	No	No	No	No	Leg/Thigh	No	No	No	Yes	No	0	0	0	1	0	Yes	>=3	5
977	Kilifi	Kilifi South	Male	6	<15	1	2015-04-17	2015-04-17	0	Kilifi County Hosp	REA VIPINGO	Owned dog	D/Dog	Yes	No	No	No	No	No	Leg/Thigh	No	No	No	Yes	No	0	0	0	1	0	Yes	>=3	5
978	Kilifi	Kilifi South	Female	7	<15	1	2015-05-04	2015-05-04	0	Kilifi County Hosp	CHASIMBA	Owned dog	D/Dog	Yes	No	No	No	No	No	Leg/Thigh	No	No	No	Yes	No	0	0	0	1	0	Yes	>=3	5
979	Kilifi	Ganze	Male	45	15+	0	2015-09-07	2015-09-06	1	Kilifi County Hosp	DIDA	Owned dog	D/Dog	Yes	No	No	No	No	No	Leg/Thigh	No	No	No	Yes	No	0	0	0	1	0	Yes	<3	1
980	Kilifi	Kilifi South	Male	31	15+	0	2015-09-15	2015-09-14	1	Kilifi County Hosp	REA VIPINGO	Unowned Dog	S/dog	No	Yes	No	No	No	No	Leg/Thigh	No	No	No	Yes	No	0	0	0	1	0	Yes	>=3	5
981	Kilifi	Kilifi North	Male	7	<15	1	2015-05-07	2015-05-06	1	Kilifi County Hosp	MAVUENI	Owned dog	D/Dog	Yes	No	No	No	No	No	Leg/Thigh	No	No	No	Yes	No	0	0	0	1	0	Yes	>=3	5
982	Kilifi	Ganze	Female	14	<15	1	2015-10-31	2015-10-31	0	Kilifi County Hosp	VITENGENI	Owned dog	D/Dog	Yes	No	No	No	No	No	Leg/Thigh	No	No	No	Yes	No	0	0	0	1	0	Yes	<3	1
983	Kilifi	Kilifi North	Male	34	15+	0	2015-09-16	2015-09-13	3	Kilifi County Hosp	MTONDIA	Owned dog	D/Dog	Yes	No	No	No	No	No	Leg/Thigh	No	No	No	Yes	No	0	0	0	1	0	Yes	>=3	4
984	Kilifi	Ganze	Male	5	<15	1	2015-05-14	2015-05-04	10	Kilifi County Hosp	PITANGUO	Owned dog	D/Dog	Yes	No	No	No	No	No	Leg/Thigh	No	No	No	Yes	No	0	0	0	1	0	Yes	>=3	5
985	Kilifi	Kilifi North	Male	15	15+	0	2015-11-04	2015-11-03	1	Kilifi County Hosp	MTONDIA	Owned dog	D/Dog	Yes	No	No	No	No	No	Leg/Thigh	No	No	No	Yes	No	0	0	0	1	0	Yes	>=3	5
986	Kilifi	Kilifi South	Male	32	15+	0	2015-09-24	2015-09-23	1	Kilifi County Hosp	MTWAPA	Unowned Dog	S/dog	No	Yes	No	No	No	No	Leg/Thigh	No	No	No	Yes	No	0	0	0	1	0	No
987	Kilifi	Kilifi South	Male	6	<15	1	2015-05-20	2015-05-15	5	Kilifi County Hosp	MTWAPA	Owned dog	D/Dog	Yes	No	No	No	No	No	Leg/Thigh	No	No	No	Yes	No	0	0	0	1	0	Yes	>=3	5
988	Kilifi	Kilifi North	Female	35	15+	0	2015-09-24	2015-09-24	0	Kilifi County Hosp	M/NGOMBE	Owned dog	D/Dog	Yes	No	No	No	No	No	Leg/Thigh	No	No	No	Yes	No	0	0	0	1	0	Yes	>=3	5
989	Kilifi	Kilifi North	Male	24	15+	0	2015-10-15	2015-10-15	0	Kilifi County Hosp	PRISON	Owned dog	D/Dog	Yes	No	No	No	No	No	Leg/Thigh	No	No	No	Yes	No	0	0	0	1	0	Yes	<3	1
990	Kilifi	Kilifi North	Male	30	15+	0	2015-10-15	2015-10-15	0	Kilifi County Hosp	MTAANI	Owned dog	D/Dog	Yes	No	No	No	No	No	Leg/Thigh	No	No	No	Yes	No	0	0	0	1	0	Yes	>=3	5
991	Kilifi	Kilifi North	Male	32	15+	0	2015-10-15	2015-10-15	0	Kilifi County Hosp	KIWANDANI	Owned dog	D/Dog	Yes	No	No	No	No	No	Leg/Thigh	No	No	No	Yes	No	0	0	0	1	0	Yes	<3	2
992	Kilifi	Ganze	Female	39	15+	0	2015-10-22	2015-10-14	8	Kilifi County Hosp	SOKOKE	Owned dog	D/Dog	Yes	No	No	No	No	No	Leg/Thigh	No	No	No	Yes	No	0	0	0	1	0	Yes	>=3	5
993	Kilifi	Kilifi North	Male	8	<15	1	2015-05-26	2015-05-23	3	Kilifi County Hosp	KIBARANI	Owned dog	D/Dog	Yes	No	No	No	No	No	Leg/Thigh	No	No	No	Yes	No	0	0	0	1	0	Yes	>=3	5
994	Kilifi	Ganze	Male	18	15+	0	2015-11-18	2015-11-10	8	Kilifi County Hosp	BAMBA	Unowned Dog	S/dog	No	Yes	No	No	No	No	Leg/Thigh	No	No	No	Yes	No	0	0	0	1	0	Yes	<3	2
995	Kilifi	Kilifi North	Female	7	<15	1	2015-06-06	2015-06-06	0	Kilifi County Hosp	MNARANI	Unowned Dog	S/dog	No	Yes	No	No	No	No	Leg/Thigh	No	No	No	Yes	No	0	0	0	1	0	Yes	>=3	4
996	Kilifi	Ganze	Male	7	<15	1	2015-06-15	2015-06-13	2	Kilifi County Hosp	MPIRANI	Owned dog	D/Dog	Yes	No	No	No	No	No	Leg/Thigh	No	No	No	Yes	No	0	0	0	1	0	Yes	<3	2
997	Kilifi	Ganze	Male	6	<15	1	2015-06-28	2015-06-28	0	Kilifi County Hosp	N/MNANI	Unowned Dog	S/dog	No	Yes	No	No	No	No	Leg/Thigh	No	No	No	Yes	No	0	0	0	1	0	Yes	>=3	3
998	Kilifi	Kilifi South	Male	59	15+	0	2015-10-22	2015-10-21	1	Kilifi County Hosp	VIPINGO	Owned dog	D/Dog	Yes	No	No	No	No	No	Leg/Thigh	No	No	No	Yes	No	0	0	0	1	0	Yes	>=3	4
999	Kilifi	Kilifi South	Male	3	<15	1	2015-07-28	2015-07-26	2	Kilifi County Hosp	MTWAPA	Unowned Dog	S/dog	No	Yes	No	No	No	No	Leg/Thigh	No	No	No	Yes	No	0	0	0	1	0	No
1000	Kilifi	Kilifi North	Male	32	15+	0	2015-11-03	2015-11-03	0	Kilifi County Hosp	MTONDIA	Owned dog	D/Dog	Yes	No	No	No	No	No	Leg/Thigh	No	No	No	Yes	No	0	0	0	1	0	Yes	>=3	5
1001	Kilifi	Kilifi North	Male	7	<15	1	2015-08-31	2015-08-28	3	Kilifi County Hosp	TEZO	Owned dog	D/Dog	Yes	No	No	No	No	No	Leg/Thigh	No	No	No	Yes	No	0	0	0	1	0	Yes	>=3	4
1002	Kilifi	Ganze	Female	10	<15	1	2015-11-27	2015-11-25	2	Kilifi County Hosp	JARIBUNI	Owned dog	D/Dog	Yes	No	No	No	No	No	Leg/Thigh	No	No	No	Yes	No	0	0	0	1	0	Yes	<3	2
1003	Kilifi	Ganze	Female	9	<15	1	2015-09-07	2015-09-06	1	Kilifi County Hosp	DIDA	Unowned Dog	S/dog	No	Yes	No	No	No	No	Leg/Thigh	No	No	No	Yes	No	0	0	0	1	0	Yes	>=3	5
1004	Kilifi	Kilifi South	Female	8	<15	1	2015-09-21	2015-09-16	5	Kilifi County Hosp	JUNJU	Owned dog	D/Dog	Yes	No	No	No	No	No	Leg/Thigh	No	No	No	Yes	No	0	0	0	1	0	Yes	>=3	4
1005	Kilifi	Ganze	Male	10	<15	1	2015-11-29	2015-11-29	0	Kilifi County Hosp	DZIKUNZE	Unowned Dog	S/dog	No	Yes	No	No	No	No	Leg/Thigh	No	No	No	Yes	No	0	0	0	1	0	Yes	>=3	3
1006	Kilifi	Ganze	Male	18	15+	0	2015-12-17	2015-11-14	33	Kilifi County Hosp	RARE	Unowned Dog	S/dog	No	Yes	No	No	No	No	Leg/Thigh	No	No	No	Yes	No	0	0	0	1	0	Yes	>=3	5
1007	Kilifi	Ganze	Male	38	15+	0	2015-11-05	2015-11-04	1	Kilifi County Hosp	MTONDIA	Owned dog	D/Dog	Yes	No	No	No	No	No	Leg/Thigh	No	No	No	Yes	No	0	0	0	1	0	Yes	>=3	4
1008	Kilifi	Ganze	Male	17	15+	0	2015-12-18	2015-12-12	6	Kilifi County Hosp	BAMBA	Unowned Dog	S/dog	No	Yes	No	No	No	No	Leg/Thigh	No	No	No	Yes	No	0	0	0	1	0	Yes	>=3	5
1009	Kilifi	Kilifi South	Male	7	<15	1	2015-09-21	2015-09-18	3	Kilifi County Hosp	VIPINGO	Owned dog	D/Dog	Yes	No	No	No	No	No	Leg/Thigh	No	No	No	Yes	No	0	0	0	1	0	Yes	>=3	5
1010	Kilifi	Kilifi South	Female	54	15+	0	2015-11-11	2015-10-21	21	Kilifi County Hosp	VIPINGO	Owned dog	D/Dog	Yes	No	No	No	No	No	Leg/Thigh	No	No	No	Yes	No	0	0	0	1	0	No
1011	Kilifi	Kilifi North	Female	70	15+	0	2015-11-09	2015-11-04	5	Kilifi County Hosp	MTONDIA	Unowned Dog	S/dog	No	Yes	No	No	No	No	Leg/Thigh	No	No	No	Yes	No	0	0	0	1	0	Yes	>=3	4
1012	Kilifi	Kilifi North	Male	22	15+	0	2015-11-13	2015-11-13	0	Kilifi County Hosp	BOFA	Owned dog	D/Dog	Yes	No	No	No	No	No	Leg/Thigh	No	No	No	Yes	No	0	0	0	1	0	Yes	>=3	3
1013	Kilifi	Kilifi North	Female	5	<15	1	2015-09-22	2015-09-18	4	Kilifi County Hosp	KONJORA	Owned dog	D/Dog	Yes	No	No	No	No	No	Leg/Thigh	No	No	No	Yes	No	0	0	0	1	0	Yes	>=3	3
1014	Kilifi	Kilifi North	Female	5	<15	1	2015-09-23	2015-09-22	1	Kilifi County Hosp	PRISON	Unowned Dog	S/dog	No	Yes	No	No	No	No	Leg/Thigh	No	No	No	Yes	No	0	0	0	1	0	Yes	>=3	5
1015	Kilifi	Kilifi South	Female	35	15+	0	2015-11-13	2015-11-13	0	Kilifi County Hosp	MTWAPA	Owned dog	D/Dog	Yes	No	No	No	No	No	Leg/Thigh	No	No	No	Yes	No	0	0	0	1	0	Yes	>=3	3
1016	Kilifi	Ganze	Female	56	15+	0	2015-11-20	2015-11-20	0	Kilifi County Hosp	M/MANNE	Owned dog	D/Dog	Yes	No	No	No	No	No	Leg/Thigh	No	No	No	Yes	No	0	0	0	1	0	Yes	<3	2
1017	Kilifi	Kilifi South	Female	18	15+	0	2015-12-27	2015-12-17	10	Kilifi County Hosp	CHASIMBA	Owned dog	D/Dog	Yes	No	No	No	No	No	Leg/Thigh	No	No	No	Yes	No	0	0	0	1	0	Yes	>=3	4
1018	Kilifi	Ganze	Male	8	<15	1	2015-10-10	2015-09-30	10	Kilifi County Hosp	GANZE	Owned dog	D/Dog	Yes	No	No	No	No	No	Leg/Thigh	No	No	No	Yes	No	0	0	0	1	0	Yes	>=3	4
1019	Kilifi	Ganze	Male	47	15+	0	2015-12-08	2015-12-04	4	Kilifi County Hosp	NGAMANI	Owned dog	D/Dog	Yes	No	No	No	No	No	Leg/Thigh	No	No	No	Yes	No	0	0	0	1	0	Yes	<3	1
1020	Kilifi	Kilifi South	Male	7	<15	1	2015-10-21	2015-10-21	0	Kilifi County Hosp	KAPECHA	Owned dog	D/Dog	Yes	No	No	No	No	No	Leg/Thigh	No	No	No	Yes	No	0	0	0	1	0	Yes	>=3	3
1021	Kilifi	Kilifi South	Male	7	<15	1	2015-10-21	2015-10-21	0	Kilifi County Hosp	KAPECHA	Owned dog	D/Dog	Yes	No	No	No	No	No	Leg/Thigh	No	No	No	Yes	No	0	0	0	1	0	Yes	>=3	4
1022	Kilifi	Ganze	Female	6	<15	1	2015-11-04	2015-11-04	0	Kilifi County Hosp	MWAHERA	Owned dog	D/Dog	Yes	No	No	No	No	No	Leg/Thigh	No	No	No	Yes	No	0	0	0	1	0	No
1023	Kilifi	Kilifi North	Male	14	<15	1	2015-12-28	2015-12-21	7	Kilifi County Hosp	TEZO	Unowned Dog	S/dog	No	Yes	No	No	No	No	Leg/Thigh	No	No	No	Yes	No	0	0	0	1	0	Yes	>=3	5
1024	Kilifi	Kilifi South	Male	42	15+	0	2015-12-10	2015-12-04	6	Kilifi County Hosp	BOMANI	Unowned Dog	S/dog	No	Yes	No	No	No	No	Leg/Thigh	No	No	No	Yes	No	0	0	0	1	0	Yes	>=3	5
1025	Kilifi	Ganze	Male	6	<15	1	2015-11-10	2015-11-10	0	Kilifi County Hosp	BALE	Owned dog	D/Dog	Yes	No	No	No	No	No	Leg/Thigh	No	No	No	Yes	No	0	0	0	1	0	Yes	>=3	4
1026	Kilifi	Kilifi North	Male	8	<15	1	2015-11-18	2015-11-18	0	Kilifi County Hosp	NGERENYA	Owned dog	D/Dog	Yes	No	No	No	No	No	Leg/Thigh	No	No	No	Yes	No	0	0	0	1	0	Yes	>=3	5
1027	Kilifi	Ganze	Male	12	<15	1	2015-12-28	2015-12-28	0	Kilifi County Hosp	DZIKUNZE	Unowned Dog	S/dog	No	Yes	No	No	No	No	Leg/Thigh	No	No	No	Yes	No	0	0	0	1	0	Yes	>=3	5
1028	Kilifi	Kilifi North	Male	13	<15	1	2015-02-06	2015-01-15	22	Kilifi County Hosp	MWAHERA	Owned dog	D/Dog	Yes	No	No	No	No	No	Leg/Thigh	No	No	No	Yes	No	0	0	0	1	0	Yes	<3	1
1029	Kilifi	Ganze	Female	60	15+	0	2015-12-14	2015-12-13	1	Kilifi County Hosp	VITENGENI	Owned dog	D/Dog	Yes	No	No	No	No	No	Leg/Thigh	No	No	No	Yes	No	0	0	0	1	0	Yes	<3	1
1030	Kilifi	Kilifi North	Male	65	15+	0	2015-12-15	2015-12-05	10	Kilifi County Hosp	KONJORA	Owned dog	D/Dog	Yes	No	No	No	No	No	Leg/Thigh	No	No	No	Yes	No	0	0	0	1	0	Yes	>=3	3
1031	Kilifi	Kilifi North	Female	6	<15	1	2015-11-23	2015-11-23	0	Kilifi County Hosp	MAVUENI	Owned dog	D/Dog	Yes	No	No	No	No	No	Leg/Thigh	No	No	No	Yes	No	0	0	0	1	0	Yes	>=3	3
1032	Kilifi	Ganze	Female	9	<15	1	2015-11-27	2015-11-24	3	Kilifi County Hosp	M/WANDEGE	Unowned Dog	S/dog	No	Yes	No	No	No	No	Leg/Thigh	No	No	No	Yes	No	0	0	0	1	0	Yes	>=3	5
1033	Kilifi	Kilifi North	Male	23	15+	0	2015-12-04	2015-12-04	0	Kilifi County Hosp	MABIRIKANI	Unowned Dog	S/dog	No	Yes	No	No	No	No	Leg/Thigh	No	No	No	Yes	No	0	0	0	1	0	Yes	>=3	3
1034	Kilifi	Kilifi North	Female	8	<15	1	2015-12-01	2015-11-14	17	Kilifi County Hosp	UYOMA	Unowned Dog	S/dog	No	Yes	No	No	No	No	Leg/Thigh	No	No	No	Yes	No	0	0	0	1	0	Yes	<3	1
1035	Kilifi	Ganze	Male	57	15+	0	2015-12-21	2015-12-03	18	Kilifi County Hosp	VITENGENI	Owned dog	D/Dog	Yes	No	No	No	No	No	Leg/Thigh	No	No	No	Yes	No	0	0	0	1	0	Yes	>=3	5
1036	Kilifi	Ganze	Male	6	<15	1	2015-12-29	2015-12-28	1	Kilifi County Hosp	DZIKUNZE	Unowned Dog	S/dog	No	Yes	No	No	No	No	Leg/Thigh	No	No	No	Yes	No	0	0	0	1	0	Yes	>=3	5
1037	Kilifi	Ganze	Female	16	15+	0	2015-09-02	2015-08-02	31	Kilifi County Hosp	KAKANJUNI	Owned dog	D/Dog	Yes	No	No	No	No	No	Leg/Thigh	No	No	No	Yes	No	0	0	0	1	0	Yes	>=3	3
1038	Kilifi	Ganze	Female	16	15+	0	2015-02-09	2015-01-31	9	Kilifi County Hosp	VITENGENI	Owned dog	D/Dog	Yes	No	No	No	No	No	Leg/Thigh	No	No	No	Yes	No	0	0	0	1	0	Yes	<3	1
1039	Kilifi	Ganze	Male	14	<15	1	2015-11-02	2015-10-02	31	Kilifi County Hosp	BAMBA	Owned dog	D/Dog	Yes	No	No	No	No	No	Leg/Thigh	No	No	No	Yes	No	0	0	0	1	0	Yes	>=3	5
1040	Kilifi	Ganze	Male	38	15+	0	2015-12-30	2015-12-26	4	Kilifi County Hosp	KAKANJUNI	Owned dog	D/Dog	Yes	No	No	No	No	No	Leg/Thigh	No	No	No	Yes	No	0	0	0	1	0	Yes	<3	1
1041	Kilifi	Kilifi South	Male	26	15+	0	2015-09-02	2015-09-02	0	Kilifi County Hosp	CHASIMBA	Unowned Dog	S/dog	No	Yes	No	No	No	No	Leg/Thigh	No	No	No	Yes	No	0	0	0	1	0	Yes	>=3	5
1042	Kilifi	Ganze	Female	46	15+	0	2015-10-02	2015-10-02	0	Kilifi County Hosp	MRIMA WA NDEGE	Owned dog	D/Dog	Yes	No	No	No	No	No	Leg/Thigh	No	No	No	Yes	No	0	0	0	1	0	Yes	<3	1
1043	Kilifi	Kilifi North	Male	15	15+	0	2011-01-26	2011-01-24	2	Kilifi County Hosp	KONJORA	Owned dog	D/Dog	Yes	No	No	No	No	No	Trunk	No	No	No	No	Yes	0	0	0	0	1	Yes	>=3	5
1044	Kilifi	Ganze	Female	24	15+	0	2015-10-02	2015-08-02	61	Kilifi County Hosp	KAKANJUNI	Owned dog	D/Dog	Yes	No	No	No	No	No	Leg/Thigh	No	No	No	Yes	No	0	0	0	1	0	Yes	>=3	4
1045	Kilifi	Ganze	Male	9	<15	1	2015-12-28	2015-12-28	0	Kilifi County Hosp	DZIKUNZE	Unowned Dog	S/dog	No	Yes	No	No	No	No	Leg/Thigh	No	No	No	Yes	No	0	0	0	1	0	Yes	>=3	5
1046	Kilifi	Kilifi North	Male	3	<15	1	2015-12-28	2015-12-28	0	Kilifi County Hosp	MATSANGONI	Owned dog	D/Dog	Yes	No	No	No	No	No	Leg/Thigh	No	No	No	Yes	No	0	0	0	1	0	Yes	>=3	3
1047	Kilifi	Kilifi North	Female	17	15+	0	2012-07-18	2012-07-18	0	Kilifi County Hosp	KONJORA	Owned dog	D/Dog	Yes	No	No	No	No	No	Trunk	No	No	No	No	Yes	0	0	0	0	1	Yes	>=3	5
1048	Kilifi	Kilifi North	Male	3	<15	1	2015-06-02	2015-06-02	0	Kilifi County Hosp	MAJAJANI	Owned dog	D/Dog	Yes	No	No	No	No	No	Leg/Thigh	No	No	No	Yes	No	0	0	0	1	0	No
1049	Kilifi	Ganze	Male	42	15+	0	2015-02-11	2015-01-06	36	Kilifi County Hosp	DIDA	Owned dog	D/Dog	Yes	No	No	No	No	No	Leg/Thigh	No	No	No	Yes	No	0	0	0	1	0	Yes	>=3	4
1050	Kilifi	Ganze	Male	23	15+	0	2015-11-02	2015-08-02	92	Kilifi County Hosp	MAGOGONI	Owned dog	D/Dog	Yes	No	No	No	No	No	Leg/Thigh	No	No	No	Yes	No	0	0	0	1	0	Yes	>=3	5
1051	Kilifi	Kilifi South	Female	8	<15	1	2015-09-02	2015-07-02	62	Kilifi County Hosp	MTWAPA	Owned dog	D/Dog	Yes	No	No	No	No	No	Leg/Thigh	No	No	No	Yes	No	0	0	0	1	0	Yes	>=3	5
1052	Kilifi	Kilifi North	Male	5	<15	1	2011-06-14	2011-06-11	3	Kilifi County Hosp	MAYA	Owned dog	D/Dog	Yes	No	No	No	No	No	Trunk	No	No	No	No	Yes	0	0	0	0	1	Yes	>=3	5
1053	Kilifi	Kilifi South	Female	9	<15	1	2011-10-18	2011-10-18	0	Kilifi County Hosp	MTWAPA	Owned dog	D/Dog	Yes	No	No	No	No	No	Trunk	No	No	No	No	Yes	0	0	0	0	1	Yes	>=3	5
1054	Kilifi	Kilifi South	Female	3	<15	1	2014-10-29	2014-10-28	1	Kilifi County Hosp	WEWESI	Unowned Dog	S/dog	No	Yes	No	No	No	No	Trunk	No	No	No	No	Yes	0	0	0	0	1	Yes	<3	1
1055	Kilifi	Kilifi South	Male	6	<15	1	2014-06-11	2014-05-11	31	Kilifi County Hosp	DZITSONI	Unowned Dog	S/dog	No	Yes	No	No	No	No	Trunk	No	No	No	No	Yes	0	0	0	0	1	Yes	>=3	5
1056	Kilifi	Kilifi North	Female	15	15+	0	2013-10-07	2013-08-07	61	Kilifi County Hosp	MWAKAMBI	Unowned Dog	S/dog	No	Yes	No	No	No	No	Trunk	No	No	No	No	Yes	0	0	0	0	1	Yes	<3	2
1057	Kilifi	Kilifi North	Female	4	<15	1	2015-02-18	2015-02-17	1	Kilifi County Hosp	MAJAJANI	Unowned Dog	S/dog	No	Yes	No	No	No	No	Trunk	No	No	No	No	Yes	0	0	0	0	1	Yes	<3	1
1058	Kilifi	Kilifi North	Female	22	15+	0	2011-04-24	2011-04-04	20	Kilifi County Hosp	KONJORA	Owned dog	D/Dog	Yes	No	No	No	No	No	Trunk	No	No	No	No	Yes	0	0	0	0	1	No
1059	Kilifi	Kilifi South	Male	11	<15	1	2014-03-09	2014-02-09	28	Kilifi County Hosp	MTWAPA	Unowned Dog	S/dog	No	Yes	No	No	No	No	Trunk	No	No	No	No	Yes	0	0	0	0	1	Yes	>=3	5
1060	Kilifi	Kilifi North	Male	17	15+	0	2014-11-28	2014-11-27	1	Kilifi County Hosp	KIRIBA	Owned dog	D/Dog	Yes	No	No	No	No	No	Trunk	No	No	No	No	Yes	0	0	0	0	1	Yes	>=3	5
1061	Kilifi	Kilifi North	Male	4	<15	1	2015-03-06	2015-03-06	0	Kilifi County Hosp	MNARANI	Owned dog	D/Dog	Yes	No	No	No	No	No	Trunk	No	No	No	No	Yes	0	0	0	0	1	Yes	>=3	4
1062	Kilifi	Kilifi North	Female	25	15+	0	2012-05-06	2012-04-06	30	Kilifi County Hosp	KITSOENI	Owned dog	D/Dog	Yes	No	No	No	No	No	Trunk	No	No	No	No	Yes	0	0	0	0	1	Yes	>=3	5
1063	Kilifi	Ganze	Female	26	15+	0	2013-06-03	2013-04-24	40	Kilifi County Hosp	BALE	Owned dog	D/Dog	Yes	No	No	No	No	No	Trunk	No	No	No	No	Yes	0	0	0	0	1	Yes	>=3	5
1064	Kilifi	Kilifi North	Female	74	15+	0	2013-06-20	2013-06-15	5	Kilifi County Hosp	NDINGIRIA	Owned dog	D/Dog	Yes	No	No	No	No	No	Trunk	No	No	No	No	Yes	0	0	0	0	1	Yes	>=3	5
1065	Kilifi	Ganze	Female	35	15+	0	2014-02-18	2014-02-17	1	Kilifi County Hosp	MADAMANI	Unowned Dog	S/dog	No	Yes	No	No	No	No	Trunk	No	No	No	No	Yes	0	0	0	0	1	Yes	<3	2
1066	Kilifi	Kilifi North	Male	16	15+	0	2015-01-05	2015-01-04	1	Kilifi County Hosp	MDZONGOLONI	Owned dog	D/Dog	Yes	No	No	No	No	No	Trunk	No	No	No	No	Yes	0	0	0	0	1	Yes	>=3	4
1067	Kilifi	Kilifi North	Male	54	15+	0	2014-02-27	2014-02-24	3	Kilifi County Hosp	VITENGENI	Owned dog	D/Dog	Yes	No	No	No	No	No	Trunk	No	No	No	No	Yes	0	0	0	0	1	Yes	<3	2
1068	Kilifi	Ganze	Male	11	<15	1	2015-07-30	2015-07-29	1	Kilifi County Hosp	SOKOKE	Unowned Dog	S/dog	No	Yes	No	No	No	No	Trunk	No	No	No	No	Yes	0	0	0	0	1	Yes	<3	2
1069	Kilifi	Ganze	Male	8	<15	1	2015-07-30	2015-07-29	1	Kilifi County Hosp	MPIRANI	Unowned Dog	S/dog	No	Yes	No	No	No	No	Trunk	No	No	No	No	Yes	0	0	0	0	1	Yes	<3	1
1070	Kilifi	Kilifi North	Male	26	15+	0	2015-03-05	2015-03-04	1	Kilifi County Hosp	MNARANI	Unowned Dog	S/dog	No	Yes	No	No	No	No	Trunk	No	No	No	No	Yes	0	0	0	0	1	Yes	>=3	4
1071	Kilifi	Kaloleni	Female	46	15+	0	2011-01-02			Malindi County Hosp	MWARENI	Owned dog	D/Dog	Yes	No	No	No	No	No
1072	Kilifi	Kaloleni	Male	28	15+	0	2011-01-04			Malindi County Hosp	TSANGATSINI	Owned dog	D/Dog	Yes	No	No	No	No	No
1073	Kilifi	Kaloleni	Male	21	15+	0	2011-01-10			Malindi County Hosp	MKILO	Owned dog	D/Dog	Yes	No	No	No	No	No
1074	Kilifi	Kaloleni	Female	20	15+	0	2011-01-10			Malindi County Hosp	MAVIRINI	Owned dog	D/Dog	Yes	No	No	No	No	No
1075	Kilifi	Kaloleni	Male	18	15+	0	2011-01-13			Malindi County Hosp	KADZODZO	Owned dog	D/Dog	Yes	No	No	No	No	No
1076	Kilifi	Kaloleni	Male	65	15+	0	2011-01-14			Malindi County Hosp	MBANI	Owned dog	D/Dog	Yes	No	No	No	No	No
1077	Kilifi	Kaloleni	Male	36	15+	0	2011-01-15			Malindi County Hosp	K/KICHE	Owned dog	D/Dog	Yes	No	No	No	No	No
1078	Kilifi	Kaloleni	Female	50	15+	0	2011-01-17			Malindi County Hosp	MNYEZENI	Owned dog	D/Dog	Yes	No	No	No	No	No
1079	Kilifi	Kaloleni	Male	40	15+	0	2011-01-17			Malindi County Hosp	KALOLENI	Owned dog	D/Dog	Yes	No	No	No	No	No
1080	Kilifi	Kaloleni	Female	38	15+	0	2011-01-19			Malindi County Hosp	KADZODZO	Owned dog	D/Dog	Yes	No	No	No	No	No
1081	Kilifi	Kaloleni	Male	40	15+	0	2011-01-19			Malindi County Hosp	MWABILA	Owned dog	D/Dog	Yes	No	No	No	No	No
1082	Kilifi	Kaloleni	Male	6	<15	1	2011-01-23			Malindi County Hosp	MAVIRINI	Owned dog	D/Dog	Yes	No	No	No	No	No
1083	Kilifi	Kaloleni	Male	13	<15	1	2011-01-26			Malindi County Hosp	BAYARO	Owned dog	D/Dog	Yes	No	No	No	No	No
1084	Kilifi	Kaloleni	Male	16	15+	0	2011-01-28			Malindi County Hosp	MAJENGO	Owned dog	D/Dog	Yes	No	No	No	No	No
1085	Kilifi	Kaloleni	Male	21	15+	0	2011-02-01			Malindi County Hosp	KALALANI	Owned dog	D/Dog	Yes	No	No	No	No	No
1086	Kilifi	Kaloleni	Male	60	15+	0	2011-02-02			Malindi County Hosp	MAVARATA	Owned dog	D/Dog	Yes	No	No	No	No	No
1087	Kilifi	Kaloleni	Male	10	<15	1	2011-02-09			Malindi County Hosp	KAMKOMANI	Owned dog	D/Dog	Yes	No	No	No	No	No
1088	Kilifi	Kaloleni	Female	11	<15	1	2011-02-10			Malindi County Hosp	GWASHENI	Owned dog	D/Dog	Yes	No	No	No	No	No
1089	Kilifi	Kaloleni	Male	20	15+	0	2011-02-16			Malindi County Hosp	MNYUNDO	Owned dog	D/Dog	Yes	No	No	No	No	No
1090	Kilifi	Kaloleni	Female	22	15+	0	2011-02-19			Malindi County Hosp	MTSARA	Owned dog	D/Dog	Yes	No	No	No	No	No
1091	Kilifi	Kaloleni	Male	43	15+	0	2011-02-26			Malindi County Hosp	MADZIMBANI	Owned dog	D/Dog	Yes	No	No	No	No	No
1092	Kilifi	Kaloleni	Male	38	15+	0	2011-02-26			Malindi County Hosp	MADZIMBANI	Owned dog	D/Dog	Yes	No	No	No	No	No
1093	Kilifi	Kaloleni	Female	28	15+	0	2011-03-01			Malindi County Hosp	KADZODZO	Owned dog	D/Dog	Yes	No	No	No	No	No
1094	Kilifi	Kaloleni	Male	27	15+	0	2011-03-06			Malindi County Hosp	KUMBULU	Owned dog	D/Dog	Yes	No	No	No	No	No
1095	Kilifi	Kaloleni	Male	27	15+	0	2011-06-06			Malindi County Hosp	KUMBULU	Owned dog	D/Dog	Yes	No	No	No	No	No
1096	Kilifi	Kaloleni	Male	12	<15	1	2011-03-12			Malindi County Hosp	MWIGO	Owned dog	D/Dog	Yes	No	No	No	No	No
1097	Kilifi	Kaloleni	Male	9	<15	1	2011-03-12			Malindi County Hosp	MIANI	Owned dog	D/Dog	Yes	No	No	No	No	No
1098	Kilifi	Kaloleni	Female	6	<15	1	2011-03-16			Malindi County Hosp	MWAVUMBO	Owned dog	D/Dog	Yes	No	No	No	No	No
1099	Kilifi	Kaloleni	Male	42	15+	0	2011-03-21			Malindi County Hosp	MAVIRINI	Owned dog	D/Dog	Yes	No	No	No	No	No
1100	Kilifi	Kaloleni	Male	10	<15	1	2011-03-23			Malindi County Hosp	MADZIMBANI	Owned dog	D/Dog	Yes	No	No	No	No	No
1101	Kilifi	Kaloleni	Female	45	15+	0	2011-03-24			Malindi County Hosp	M/CHUMVI	Owned dog	D/Dog	Yes	No	No	No	No	No
1102	Kilifi	Kaloleni	Male	16	15+	0	2011-03-25			Malindi County Hosp	GANDU	Owned dog	D/Dog	Yes	No	No	No	No	No
1103	Kilifi	Kaloleni	Male	44	15+	0	2011-03-25			Malindi County Hosp	MIANI	Owned dog	D/Dog	Yes	No	No	No	No	No
1104	Kilifi	Kaloleni	Female	9	<15	1	2011-03-25			Malindi County Hosp	MAZERAS	Owned dog	D/Dog	Yes	No	No	No	No	No
1105	Kilifi	Kaloleni	Male	7	<15	1	2011-03-28			Malindi County Hosp	U/WANDEGE	Owned dog	D/Dog	Yes	No	No	No	No	No
1106	Kilifi	Kaloleni	Male	7	<15	1	2011-03-29			Malindi County Hosp	MTAA	Owned dog	D/Dog	Yes	No	No	No	No	No
1107	Kilifi	Kaloleni	Male	29	15+	0	2011-03-29			Malindi County Hosp	VIRAGONI	Owned dog	D/Dog	Yes	No	No	No	No	No
1108	Kilifi	Kaloleni	Female	65	15+	0	2011-04-02			Malindi County Hosp	PEMBU	Owned dog	D/Dog	Yes	No	No	No	No	No
1109	Kilifi	Kaloleni	Male	10	<15	1	2011-04-09			Malindi County Hosp	MWANDA	Owned dog	D/Dog	Yes	No	No	No	No	No
1110	Kilifi	Kaloleni	Male	50	15+	0	2011-11-15			Malindi County Hosp	MAWEWE	Owned dog	D/Dog	Yes	No	No	No	No	No
1111	Kilifi	Kaloleni	Male	10	<15	1	2011-04-25			Malindi County Hosp	DZOMBO	Owned dog	D/Dog	Yes	No	No	No	No	No
1112	Kilifi	Kaloleni	Male	25	15+	0	2011-04-29			Malindi County Hosp	MAZERAS	Owned dog	D/Dog	Yes	No	No	No	No	No
1113	Kilifi	Kaloleni	Male	45	15+	0	2011-04-30			Malindi County Hosp	KASEMENI	Owned dog	D/Dog	Yes	No	No	No	No	No
1114	Kilifi	Kaloleni	Male	20	15+	0	2011-05-05			Malindi County Hosp	NGEYEN	Owned dog	D/Dog	Yes	No	No	No	No	No
1115	Kilifi	Kaloleni	Male	21	15+	0	2011-05-05			Malindi County Hosp	MNAGONI	Owned dog	D/Dog	Yes	No	No	No	No	No
1116	Kilifi	Kaloleni	Male	42	15+	0	2011-05-14			Malindi County Hosp	KALALANI	Owned dog	D/Dog	Yes	No	No	No	No	No
1117	Kilifi	Kaloleni	Male	5	<15	1	2011-05-14			Malindi County Hosp	MADZIMBANI	Owned dog	D/Dog	Yes	No	No	No	No	No
1118	Kilifi	Kaloleni	Female	17	15+	0	2011-05-14			Malindi County Hosp	MABATI	Owned dog	D/Dog	Yes	No	No	No	No	No
1119	Kilifi	Kaloleni	Male	60	15+	0	2011-05-14			Malindi County Hosp	MKILO	Owned dog	D/Dog	Yes	No	No	No	No	No
1120	Kilifi	Kaloleni	Male	32	15+	0	2011-05-14			Malindi County Hosp	KALALANI	Owned dog	D/Dog	Yes	No	No	No	No	No
1121	Kilifi	Kaloleni	Female	60	15+	0	2011-05-14			Malindi County Hosp	SAMBURU	Owned dog	D/Dog	Yes	No	No	No	No	No
1122	Kilifi	Kaloleni	Male	12	<15	1	2011-05-14			Malindi County Hosp	MWAKALA	Owned dog	D/Dog	Yes	No	No	No	No	No
1123	Kilifi	Kaloleni	Male	8	<15	1	2011-05-23			Malindi County Hosp	M/MBARI	Owned dog	D/Dog	Yes	No	No	No	No	No
1124	Kilifi	Kaloleni	Female	10	<15	1	2011-05-24			Malindi County Hosp	MWABILA	Owned dog	D/Dog	Yes	No	No	No	No	No
1125	Kilifi	Kaloleni	Male	16	15+	0	2011-05-27			Malindi County Hosp	KASEMENI	Owned dog	D/Dog	Yes	No	No	No	No	No
1126	Kilifi	Kaloleni	Male	32	15+	0	2011-05-27			Malindi County Hosp	KAMKOMANI	Owned dog	D/Dog	Yes	No	No	No	No	No
1127	Kilifi	Kaloleni	Male	16	15+	0	2011-05-27			Malindi County Hosp	KASEMENI	Owned dog	D/Dog	Yes	No	No	No	No	No
1128	Kilifi	Kaloleni	Female	20	15+	0	2011-05-30			Malindi County Hosp	BOFU	Owned dog	D/Dog	Yes	No	No	No	No	No
1129	Kilifi	Kaloleni	Male	12	<15	1	2011-05-30			Malindi County Hosp	KADZODZO	Owned dog	D/Dog	Yes	No	No	No	No	No
1130	Kilifi	Kaloleni	Male	19	15+	0	2011-05-30			Malindi County Hosp	MARIRINI	Owned dog	D/Dog	Yes	No	No	No	No	No
1131	Kilifi	Kaloleni	Female	70	15+	0	2011-06-01			Malindi County Hosp	SAMBURU	Owned dog	D/Dog	Yes	No	No	No	No	No
1132	Kilifi	Kaloleni	Male	21	15+	0	2011-06-01			Malindi County Hosp	BAMBA	Owned dog	D/Dog	Yes	No	No	No	No	No
1133	Kilifi	Kaloleni	Female	12	<15	1	2011-06-02			Malindi County Hosp	SILALONI	Owned dog	D/Dog	Yes	No	No	No	No	No
1134	Kilifi	Kaloleni	Female	9	<15	1	2011-06-02			Malindi County Hosp	SILALONI	Owned dog	D/Dog	Yes	No	No	No	No	No
1135	Kilifi	Kaloleni	Female	45	15+	0	2011-06-11			Malindi County Hosp	RIBE	Owned dog	D/Dog	Yes	No	No	No	No	No
1136	Kilifi	Kaloleni	Male	17	15+	0	2011-06-11			Malindi County Hosp	KAPTUKU	Owned dog	D/Dog	Yes	No	No	No	No	No
1137	Kilifi	Kaloleni	Male	6	<15	1	2011-06-16			Malindi County Hosp		Owned dog	D/Dog	Yes	No	No	No	No	No
1138	Kilifi	Kaloleni	Female	24	15+	0	2011-06-16			Malindi County Hosp	SAMBURU	Owned dog	D/Dog	Yes	No	No	No	No	No
1139	Kilifi	Kaloleni	Female	25	15+	0	2011-06-16			Malindi County Hosp	SAMBURU	Owned dog	D/Dog	Yes	No	No	No	No	No
1140	Kilifi	Kaloleni	Male	10	<15	1	2011-06-17			Malindi County Hosp	VIRAGONI	Owned dog	D/Dog	Yes	No	No	No	No	No
1141	Kilifi	Kaloleni	Male	6	<15	1	2011-06-21			Malindi County Hosp	MWANDA	Owned dog	D/Dog	Yes	No	No	No	No	No
1142	Kilifi	Kaloleni	Female	50	15+	0	2011-06-22			Malindi County Hosp	MNYEZENI	Owned dog	D/Dog	Yes	No	No	No	No	No
1143	Kilifi	Kaloleni	Male	16	15+	0	2011-06-23			Malindi County Hosp	MWACHE	Owned dog	D/Dog	Yes	No	No	No	No	No
1144	Kilifi	Kaloleni	Female	15	15+	0	2011-06-23			Malindi County Hosp	KADZODZO	Owned dog	D/Dog	Yes	No	No	No	No	No
1145	Kilifi	Kaloleni	Male	8	<15	1	2011-06-24			Malindi County Hosp	JAKABA	Owned dog	D/Dog	Yes	No	No	No	No	No
1146	Kilifi	Kaloleni	Female	5	<15	1	2011-06-28			Malindi County Hosp	KINAGONI	Owned dog	D/Dog	Yes	No	No	No	No	No
1147	Kilifi	Kaloleni	Female	32	15+	0	2011-06-28			Malindi County Hosp	PONGWE	Owned dog	D/Dog	Yes	No	No	No	No	No
1148	Kilifi	Kaloleni	Female	5	<15	1	2011-07-08			Malindi County Hosp	GURO	Owned dog	D/Dog	Yes	No	No	No	No	No
1149	Kilifi	Kaloleni	Male	43	15+	0	2011-07-12			Malindi County Hosp	KOKUNA	Owned dog	D/Dog	Yes	No	No	No	No	No
1150	Kilifi	Kaloleni	Male	6	<15	1	2011-07-18			Malindi County Hosp	MNAGONI	Owned dog	D/Dog	Yes	No	No	No	No	No
1151	Kilifi	Kaloleni	Female	10	<15	1	2011-07-18			Malindi County Hosp	W/BRIDGE	Owned dog	D/Dog	Yes	No	No	No	No	No
1152	Kilifi	Kaloleni	Female	26	15+	0	2011-07-18			Malindi County Hosp	MKILO	Owned dog	D/Dog	Yes	No	No	No	No	No
1153	Kilifi	Kaloleni	Male	25	15+	0	2011-07-18			Malindi County Hosp	W/BRIDGE	Owned dog	D/Dog	Yes	No	No	No	No	No
1154	Kilifi	Kaloleni	Female	24	15+	0	2011-08-01			Malindi County Hosp	JOMVU	Owned dog	D/Dog	Yes	No	No	No	No	No
1155	Kilifi	Kaloleni	Female	11	<15	1	2011-08-06			Malindi County Hosp	KAFUNDUNI	Owned dog	D/Dog	Yes	No	No	No	No	No
1156	Kilifi	Kaloleni	Male	67	15+	0	2011-08-10			Malindi County Hosp	BAYANI	Owned dog	D/Dog	Yes	No	No	No	No	No
1157	Kilifi	Kaloleni	Male	30	15+	0	2011-08-16			Malindi County Hosp	MANDANI	Owned dog	D/Dog	Yes	No	No	No	No	No
1158	Kilifi	Kaloleni	Male	24	15+	0	2011-08-16			Malindi County Hosp	MARIAKANI	Owned dog	D/Dog	Yes	No	No	No	No	No
1159	Kilifi	Kaloleni	Male	60	15+	0	2011-08-16			Malindi County Hosp	KOKOTONI	Owned dog	D/Dog	Yes	No	No	No	No	No
1160	Kilifi	Kaloleni	Male	11	<15	1	2011-08-19			Malindi County Hosp	KALALANI	Owned dog	D/Dog	Yes	No	No	No	No	No
1161	Kilifi	Kaloleni	Female	10	<15	1	2011-08-23			Malindi County Hosp	MATUMBI	Owned dog	D/Dog	Yes	No	No	No	No	No
1162	Kilifi	Kaloleni	Male	87	15+	0	2011-08-23			Malindi County Hosp	MNAGONI	Owned dog	D/Dog	Yes	No	No	No	No	No
1163	Kilifi	Kaloleni	Male	6	<15	1	2011-08-23			Malindi County Hosp	KATUNDANI	Owned dog	D/Dog	Yes	No	No	No	No	No
1164	Kilifi	Kaloleni	Female	30	15+	0	2011-08-29			Malindi County Hosp	MWARENI	Owned dog	D/Dog	Yes	No	No	No	No	No
1165	Kilifi	Kaloleni	Male	6	<15	1	2011-08-31			Malindi County Hosp	KADZODZO	Owned dog	D/Dog	Yes	No	No	No	No	No
1166	Kilifi	Kaloleni	Male	13	<15	1	2011-09-08			Malindi County Hosp	KADZODZO	Owned dog	D/Dog	Yes	No	No	No	No	No
1167	Kilifi	Kaloleni	Female	11	<15	1	2011-09-08			Malindi County Hosp	MAWEWE	Owned dog	D/Dog	Yes	No	No	No	No	No
1168	Kilifi	Kaloleni	Male	20	15+	0	2011-09-08			Malindi County Hosp	SAMBURU	Owned dog	D/Dog	Yes	No	No	No	No	No
1169	Kilifi	Kaloleni	Female	13	<15	1	2011-09-08			Malindi County Hosp	MARIAKANI	Owned dog	D/Dog	Yes	No	No	No	No	No
1170	Kilifi	Kaloleni	Male	62	15+	0	2011-09-08			Malindi County Hosp	RIBE	Owned dog	D/Dog	Yes	No	No	No	No	No
1171	Kilifi	Kaloleni	Male	38	15+	0	2011-09-08			Malindi County Hosp	MAJENGO	Owned dog	D/Dog	Yes	No	No	No	No	No
1172	Kilifi	Kaloleni	Male	16	15+	0	2011-09-25			Malindi County Hosp	KASEMENI	Owned dog	D/Dog	Yes	No	No	No	No	No
1173	Kilifi	Kaloleni	Female	40	15+	0	2011-09-26			Malindi County Hosp	MADZIMBANI	Owned dog	D/Dog	Yes	No	No	No	No	No
1174	Kilifi	Kaloleni	Female	5	<15	1	2011-10-01			Malindi County Hosp	KOKOTONI	Owned dog	D/Dog	Yes	No	No	No	No	No
1175	Kilifi	Kaloleni	Female	30	15+	0	2011-10-01			Malindi County Hosp	JAKABA	Owned dog	D/Dog	Yes	No	No	No	No	No
1176	Kilifi	Kaloleni	Male	15	15+	0	2011-10-01			Malindi County Hosp	MWIKWATA	Owned dog	D/Dog	Yes	No	No	No	No	No
1177	Kilifi	Kaloleni	Male	22	15+	0	2011-10-01			Malindi County Hosp	KADZODZO	Owned dog	D/Dog	Yes	No	No	No	No	No
1178	Kilifi	Kaloleni	Male	15	15+	0	2011-10-01			Malindi County Hosp	MWANDA	Owned dog	D/Dog	Yes	No	No	No	No	No
1179	Kilifi	Kaloleni	Male	41	15+	0	2011-10-01			Malindi County Hosp	KAMKOMANI	Owned dog	D/Dog	Yes	No	No	No	No	No
1180	Kilifi	Kaloleni	Male	13	<15	1	2011-10-01			Malindi County Hosp	MWABILA	Owned dog	D/Dog	Yes	No	No	No	No	No
1181	Kilifi	Kaloleni	Male	10	<15	1	2011-10-22			Malindi County Hosp	MARIAKANI	Owned dog	D/Dog	Yes	No	No	No	No	No
1182	Kilifi	Kaloleni	Male	11	<15	1	2011-10-22			Malindi County Hosp	MWARENI	Owned dog	D/Dog	Yes	No	No	No	No	No
1183	Kilifi	Kaloleni	Female	40	15+	0	2011-10-26			Malindi County Hosp	KAFUNDUNI	Owned dog	D/Dog	Yes	No	No	No	No	No
1184	Kilifi	Kaloleni	Male	9	<15	1	2011-10-30			Malindi County Hosp	TSANGATSINI	Owned dog	D/Dog	Yes	No	No	No	No	No
1185	Kilifi	Kaloleni	Male	23	15+	0	2011-11-10			Malindi County Hosp	TABORA	Owned dog	D/Dog	Yes	No	No	No	No	No
1186	Kilifi	Kaloleni	Male	30	15+	0	2011-11-12			Malindi County Hosp	MIRAGONI	Owned dog	D/Dog	Yes	No	No	No	No	No
1187	Kilifi	Kaloleni	Male	20	15+	0	2011-11-14			Malindi County Hosp	GURUGURU	Owned dog	D/Dog	Yes	No	No	No	No	No
1188	Kilifi	Kaloleni	Female	60	15+	0	2011-11-15			Malindi County Hosp	FUDANI	Owned dog	D/Dog	Yes	No	No	No	No	No
1189	Kilifi	Kaloleni	Female	45	15+	0	2011-11-15			Malindi County Hosp	KALALANI	Owned dog	D/Dog	Yes	No	No	No	No	No
1190	Kilifi	Kaloleni	Female	33	15+	0	2011-11-16			Malindi County Hosp	MKILO	Owned dog	D/Dog	Yes	No	No	No	No	No
1191	Kilifi	Kaloleni	Male	24	15+	0	2011-11-17			Malindi County Hosp	MNYEZENI	Owned dog	D/Dog	Yes	No	No	No	No	No
1192	Kilifi	Kaloleni	Male	42	15+	0	2011-11-17			Malindi County Hosp	KADZODZO	Owned dog	D/Dog	Yes	No	No	No	No	No
1193	Kilifi	Kaloleni	Female	11	<15	1	2011-11-17			Malindi County Hosp	K/HASARA	Owned dog	D/Dog	Yes	No	No	No	No	No
1194	Kilifi	Kaloleni	Female	48	15+	0	2011-11-17			Malindi County Hosp	KWACHAI	Owned dog	D/Dog	Yes	No	No	No	No	No
1195	Kilifi	Kaloleni	Male	11	<15	1	2011-11-17			Malindi County Hosp	MAWEWE	Owned dog	D/Dog	Yes	No	No	No	No	No
1196	Kilifi	Kaloleni	Male	42	15+	0	2011-11-23			Malindi County Hosp	KALOLENI	Owned dog	D/Dog	Yes	No	No	No	No	No
1197	Kilifi	Kaloleni	Male	9	<15	1	2011-11-26			Malindi County Hosp	PANAYAMBO	Owned dog	D/Dog	Yes	No	No	No	No	No
1198	Kilifi	Kaloleni	Male	11	<15	1	2011-11-28			Malindi County Hosp	RUNGAI	Owned dog	D/Dog	Yes	No	No	No	No	No
1199	Kilifi	Kaloleni	Female	20	15+	0	2011-11-28			Malindi County Hosp	BWAGA	Owned dog	D/Dog	Yes	No	No	No	No	No
1200	Kilifi	Kaloleni	Male	6	<15	1	2011-11-28			Malindi County Hosp	KOKOTONI	Owned dog	D/Dog	Yes	No	No	No	No	No
1201	Kilifi	Kaloleni	Male	6	<15	1	2011-11-28			Malindi County Hosp	KOKOTONI	Owned dog	D/Dog	Yes	No	No	No	No	No
1202	Kilifi	Kaloleni	Male	30	15+	0	2011-11-28			Malindi County Hosp	KOKOTONI	Owned dog	D/Dog	Yes	No	No	No	No	No
1203	Kilifi	Kaloleni	Male	48	15+	0	2011-11-28			Malindi County Hosp	KINAGONI	Owned dog	D/Dog	Yes	No	No	No	No	No
1204	Kilifi	Kaloleni	Male	16	15+	0	2011-11-28			Malindi County Hosp	MATUMBI	Owned dog	D/Dog	Yes	No	No	No	No	No
1205	Kilifi	Kaloleni	Male	8	<15	1	2011-12-02			Malindi County Hosp	TSANGATSINI	Owned dog	D/Dog	Yes	No	No	No	No	No
1206	Kilifi	Kaloleni	Male	7	<15	1	2011-12-02			Malindi County Hosp	TSANGATSINI	Owned dog	D/Dog	Yes	No	No	No	No	No
1207	Kilifi	Kaloleni	Male	8	<15	1	2011-12-04			Malindi County Hosp	MKWAJUNI	Owned dog	D/Dog	Yes	No	No	No	No	No
1208	Kilifi	Kaloleni	Male	35	15+	0	2011-11-05			Malindi County Hosp	KALALANI	Owned dog	D/Dog	Yes	No	No	No	No	No
1209	Kilifi	Kaloleni	Female	18	15+	0	2011-11-05			Malindi County Hosp	DZOMBO	Owned dog	D/Dog	Yes	No	No	No	No	No
1210	Kilifi	Kaloleni	Male	28	15+	0	2011-12-07			Malindi County Hosp	MITANGONI	Owned dog	D/Dog	Yes	No	No	No	No	No
1211	Kilifi	Kaloleni	Male	32	15+	0	2011-12-07			Malindi County Hosp	MWARENI	Owned dog	D/Dog	Yes	No	No	No	No	No
1212	Kilifi	Kaloleni	Female	12	<15	1	2011-12-08			Malindi County Hosp	SAMBURU	Owned dog	D/Dog	Yes	No	No	No	No	No
1213	Kilifi	Kaloleni	Female	60	15+	0	2011-12-16			Malindi County Hosp	KAFUNDUNI	Owned dog	D/Dog	Yes	No	No	No	No	No
1214	Kilifi	Kaloleni	Male	45	15+	0	2011-12-17			Malindi County Hosp	M/CHUMVI	Owned dog	D/Dog	Yes	No	No	No	No	No
1215	Kilifi	Kaloleni	Male	7	<15	1	2011-12-18			Malindi County Hosp	KATUNDANI	Owned dog	D/Dog	Yes	No	No	No	No	No
1216	Kilifi	Kaloleni	Male	32	15+	0	2011-12-20			Malindi County Hosp	KATUNDANI	Owned dog	D/Dog	Yes	No	No	No	No	No
1217	Kilifi	Kaloleni	Male	27	15+	0	2011-12-21			Malindi County Hosp	TSANGATSINI	Owned dog	D/Dog	Yes	No	No	No	No	No
1218	Kilifi	Kaloleni	Female	49	15+	0	2011-12-21			Malindi County Hosp	MIYANI	Owned dog	D/Dog	Yes	No	No	No	No	No
1219	Kilifi	Kaloleni	Male	18	15+	0	2011-12-21			Malindi County Hosp	MUMBUNI	Owned dog	D/Dog	Yes	No	No	No	No	No
1220	Kilifi	Kaloleni	Male	32	15+	0	2011-12-23			Malindi County Hosp	JAKABA	Owned dog	D/Dog	Yes	No	No	No	No	No
1221	Kilifi	Kaloleni	Male	10	<15	1	2011-12-23			Malindi County Hosp	WANDA	Owned dog	D/Dog	Yes	No	No	No	No	No
1222	Kilifi	Kaloleni	Male	10	<15	1	2011-12-23			Malindi County Hosp	KAPTUKU	Owned dog	D/Dog	Yes	No	No	No	No	No
1223	Kilifi	Kaloleni	Female	40	15+	0	2011-12-23			Malindi County Hosp	CHANZO	Owned dog	D/Dog	Yes	No	No	No	No	No
1224	Kilifi	Kaloleni	Female	20	15+	0	2011-12-26			Malindi County Hosp	MARIAKANI	Owned dog	D/Dog	Yes	No	No	No	No	No
1225	Kilifi	Kaloleni	Female	40	15+	0	2011-12-26			Malindi County Hosp	MWARENI	Owned dog	D/Dog	Yes	No	No	No	No	No
1226	Kilifi	Kaloleni	Female	25	15+	0	2012-01-06			Malindi County Hosp	M/NYUNDO	Owned dog	D/Dog	Yes	No	No	No	No	No
1227	Kilifi	Kaloleni	Male	6	<15	1	2012-01-06			Malindi County Hosp	M/CHUMVI	Owned dog	D/Dog	Yes	No	No	No	No	No
1228	Kilifi	Kaloleni	Female	40	15+	0	2012-01-06			Malindi County Hosp	RABAI	Owned dog	D/Dog	Yes	No	No	No	No	No
1229	Kilifi	Kaloleni	Male	32	15+	0	2012-01-11			Malindi County Hosp	KALOLENI	Owned dog	D/Dog	Yes	No	No	No	No	No
1230	Kilifi	Kaloleni	Male	30	15+	0	2012-01-13			Malindi County Hosp	MIGANDINI	Owned dog	D/Dog	Yes	No	No	No	No	No
1231	Kilifi	Kaloleni	Male	13	<15	1	2012-01-15			Malindi County Hosp	M/CHUMVI	Owned dog	D/Dog	Yes	No	No	No	No	No
1232	Kilifi	Kaloleni	Male	12	<15	1	2012-01-16			Malindi County Hosp	MATUMBI	Owned dog	D/Dog	Yes	No	No	No	No	No
1233	Kilifi	Kaloleni	Male	11	<15	1	2012-01-20			Malindi County Hosp	MWAKIRUYE	Owned dog	D/Dog	Yes	No	No	No	No	No
1234	Kilifi	Kaloleni	Male	12	<15	1	2012-01-22			Malindi County Hosp	MWAKWALA	Owned cat		No	No	No	Yes	No	No
1235	Kilifi	Kaloleni	Male	13	<15	1	2012-01-23			Malindi County Hosp	MIDONGI	Owned dog	D/Dog	Yes	No	No	No	No	No
1236	Kilifi	Kaloleni	Female	14	<15	1	2012-01-24			Malindi County Hosp	KARI	Owned cat		No	No	No	Yes	No	No
1237	Kilifi	Kaloleni	Female	13	<15	1	2012-01-25			Malindi County Hosp	BARRACKS	Owned dog	D/Dog	Yes	No	No	No	No	No
1238	Kilifi	Kaloleni	Male	6	<15	1	2012-01-25			Malindi County Hosp	MWEMBENI	Owned dog	D/Dog	Yes	No	No	No	No	No
1239	Kilifi	Kaloleni	Female	32	15+	0	2012-01-25			Malindi County Hosp	KAMKOMANI	Owned dog	D/Dog	Yes	No	No	No	No	No
1240	Kilifi	Kaloleni	Male	40	15+	0	2012-01-26			Malindi County Hosp	GOGO	Owned dog	D/Dog	Yes	No	No	No	No	No
1241	Kilifi	Kaloleni	Female	62	15+	0	2012-01-26			Malindi County Hosp	KAZAMOYO	Owned dog	D/Dog	Yes	No	No	No	No	No
1242	Kilifi	Kaloleni	Female	24	15+	0	2012-01-26			Malindi County Hosp	MWANDA	Owned dog	D/Dog	Yes	No	No	No	No	No
1243	Kilifi	Kaloleni	Female	50	15+	0	2012-01-31			Malindi County Hosp	MARIVINI	Owned dog	D/Dog	Yes	No	No	No	No	No
[truncated: 6,064 more rows]

## Sheet: Pop Adjusted Bite rate
Couty	Kilifi	Kisumu	Kitui	Machakos	Nandi	total
[truncated: 20 more rows]
